# Supplementary material for: Enhancing hydrovoltaic power generation through heat conduction effects
Source: Nat Commun. 2022 Feb 24;13:1043. doi: 10.1038/s41467-022-28689-8 (PMC8873497; doi:10.1038/s41467-022-28689-8)
Supplement: Supplementary file 3 — Source Data [file 41467_2022_28689_MOESM3_ESM.zip]

Archive with 6 entries (5 files):
- Source data/
- Source data/source-data- Figure 2.xlsx
- Source data/source-data- Figure 3.xlsx
- Source data/source-data- Figure 4.xlsx
- Source data/source-data- Figure 5.xlsx
- Source data/source-data- supplementary information.xlsx
