# Supplementary material for: Enhancing hydrovoltaic power generation through heat conduction effects
Source: Nat Commun. 2022 Feb 24;13:1043. doi: 10.1038/s41467-022-28689-8 (PMC8873497; doi:10.1038/s41467-022-28689-8)
Supplement: Supplementary file 3 — Source Data [file 41467_2022_28689_MOESM3_ESM.zip › Source data/source-data- Figure 2.xlsx]

## Sheet: Figure 2a
Figure2a
			Time unit: s	voltage unit: V
Time	Voltage
0	0.00193
0.3281	0.00533
0.6554	0.0084
0.9816	0.01108
1.308	0.01402
1.635	0.0151
1.962	0.0176
2.289	0.02076
2.617	0.02372
2.942	0.02605
3.269	0.02835
4.216	0.03132
4.544	0.03317
4.869	0.03623
5.508	0.0395
5.834	0.04167
6.162	0.04425
6.489	0.04625
6.815	0.04777
7.141	0.04891
7.468	0.05338
7.794	0.05548
8.121	0.0569
8.447	0.05882
8.774	0.06109
9.1	0.06216
9.426	0.06476
9.752	0.06752
10.08	0.0689
10.41	0.07073
10.73	0.07331
11.06	0.074
11.39	0.07678
11.72	0.0799
12.04	0.08027
12.37	0.08112
12.7	0.085
13.02	0.08697
13.35	0.08887
13.67	0.09354
14	0.09561
14.33	0.0976
14.65	0.10278
14.98	0.10535
15.3	0.10793
15.63	0.1105
15.96	0.11307
16.28	0.11563
16.61	0.1182
16.94	0.12076
17.26	0.12332
17.59	0.12588
17.92	0.12843
18.24	0.13098
18.57	0.13353
18.9	0.13608
19.22	0.13862
19.55	0.14117
19.87	0.14371
20.2	0.14624
20.52	0.14878
20.85	0.15131
21.18	0.15384
21.5	0.15637
21.83	0.15889
22.15	0.16142
22.48	0.16394
22.81	0.16646
23.13	0.16897
23.46	0.17148
23.78	0.17399
24.11	0.1765
24.44	0.17901
24.76	0.18151
25.09	0.18401
25.41	0.18651
25.74	0.18901
26.07	0.1915
26.39	0.19399
26.72	0.19648
27.04	0.19897
27.37	0.20145
27.69	0.20393
28.02	0.20641
28.35	0.20889
29.29	0.21136
29.62	0.21384
29.94	0.2163
30.27	0.21877
30.6	0.22124
30.92	0.2237
31.25	0.22616
31.58	0.22862
31.9	0.23107
32.23	0.23352
32.55	0.23597
32.88	0.23842
33.2	0.24087
33.53	0.24331
33.86	0.24575
34.18	0.24819
34.51	0.25062
34.83	0.25305
35.16	0.25549
35.48	0.25791
35.81	0.26034
36.14	0.26276
36.78	0.26518
37.1	0.2676
37.43	0.27002
37.75	0.27243
38.08	0.27484
38.41	0.27725
38.73	0.27966
39.06	0.28206
39.39	0.28446
39.71	0.28686
40.04	0.28926
40.37	0.29165
40.69	0.29404
41.02	0.29643
41.34	0.29882
41.67	0.3012
42	0.30359
42.32	0.30597
42.65	0.30834
42.98	0.31072
43.3	0.31309
43.63	0.31546
43.95	0.31783
44.28	0.32019
45.23	0.32255
45.55	0.32492
46.19	0.32727
46.52	0.32963
46.85	0.33198
47.17	0.33433
47.5	0.33668
47.83	0.33902
48.15	0.34137
48.48	0.34371
48.81	0.34605
49.13	0.34838
49.46	0.35072
49.79	0.35305
50.11	0.35538
50.44	0.3577
50.77	0.36003
51.09	0.36235
51.42	0.36467
51.74	0.36698
52.07	0.3693
52.4	0.37161
52.73	0.37392
53.05	0.37622
53.38	0.37853
53.7	0.38083
54.03	0.38313
54.36	0.38543
54.68	0.38772
55.01	0.39001
55.34	0.3923
55.66	0.39459
55.99	0.39688
56.32	0.39916
56.64	0.40144
56.97	0.40372
57.29	0.40599
57.62	0.40826
57.95	0.41053
58.28	0.4128
58.6	0.41507
58.93	0.41733
59.25	0.41959
59.58	0.42185
59.91	0.4241
60.23	0.42636
60.56	0.42861
60.88	0.43086
61.21	0.4331
61.54	0.43535
61.87	0.43759
62.19	0.43983
62.52	0.44206
62.85	0.4443
63.17	0.44653
63.5	0.44876
63.82	0.45098
64.15	0.45321
64.48	0.45543
64.8	0.45765
65.13	0.45987
65.46	0.46208
65.78	0.46429
66.11	0.4665
66.44	0.46871
66.76	0.47091
67.09	0.47312
67.42	0.47532
67.75	0.47751
68.07	0.47971
68.4	0.4819
68.73	0.48409
69.05	0.48628
69.38	0.48846
69.71	0.49065
70.03	0.49283
70.36	0.49501
70.68	0.49718
71.01	0.49935
71.34	0.50152
71.66	0.50369
71.99	0.50586
72.32	0.50802
72.65	0.51018
72.97	0.51234
73.3	0.5145
73.63	0.51665
73.95	0.5188
74.28	0.52095
74.6	0.5231
74.93	0.52524
75.25	0.52738
75.58	0.52952
75.91	0.53166
76.24	0.53379
76.56	0.53593
76.89	0.53806
77.22	0.54018
77.54	0.54231
77.87	0.54443
78.2	0.54655
78.52	0.54867
78.85	0.55078
79.17	0.55289
79.5	0.555
79.83	0.55711
80.15	0.55922
80.48	0.56132
80.8	0.56342
81.13	0.56552
81.46	0.56761
81.78	0.56971
82.11	0.5718
82.44	0.57389
82.76	0.57597
83.09	0.57805
83.42	0.58014
83.75	0.58221
84.07	0.58429
84.4	0.58636
84.72	0.58843
85.05	0.5905
85.38	0.59257
85.7	0.59463
86.03	0.5967
86.35	0.59875
86.68	0.60081
87.01	0.60287
87.33	0.60492
87.66	0.60697
87.99	0.60901
88.31	0.61106
88.64	0.6131
88.97	0.61514
89.29	0.61718
89.62	0.61921
89.95	0.62124
90.27	0.62327
90.6	0.6253
90.93	0.62733
91.25	0.62935
91.58	0.63137
91.91	0.63339
92.24	0.6354
92.56	0.63741
92.89	0.63943
93.22	0.64143
93.54	0.64344
93.87	0.64544
94.19	0.64744
94.52	0.64944
94.85	0.65144
95.17	0.65343
95.5	0.65542
95.83	0.65741
96.15	0.6594
96.48	0.66138
96.8	0.66336
97.13	0.66534
97.46	0.66732
97.79	0.66929
98.11	0.67126
98.44	0.67323
98.77	0.6752
99.09	0.67716
99.42	0.67913
99.74	0.68108
100.1	0.68304
100.4	0.685
100.7	0.68695
101	0.6889
101.4	0.69085
101.7	0.69279
102	0.69473
102.4	0.69667
102.7	0.69861
103	0.70055
103.3	0.70248
103.7	0.70441
104	0.70634
104.3	0.70826
104.6	0.71019
105	0.71211
105.3	0.71402
105.6	0.71594
105.9	0.71785
106.3	0.71976
106.6	0.72167
106.9	0.72358
107.3	0.72548
107.6	0.72738
107.9	0.72928
108.2	0.73118
108.6	0.73307
108.9	0.73496
109.2	0.73685
109.5	0.73874
109.9	0.74062
110.2	0.74251
110.5	0.74439
110.8	0.74626
111.2	0.74814
111.5	0.75001
111.8	0.75188
112.1	0.75375
112.5	0.75561
112.8	0.75747
113.1	0.75933
113.5	0.76119
113.8	0.76305
114.1	0.7649
114.4	0.76675
114.8	0.7686
115.1	0.77044
115.4	0.77228
115.7	0.77412
116.1	0.77596
116.4	0.7778
116.7	0.77963
117.1	0.78146
117.4	0.78329
117.7	0.78512
118	0.78694
118.4	0.78876
118.7	0.79058
119	0.7924
119.3	0.79421
119.7	0.79602
120	0.79783
120.3	0.79964
120.6	0.80144
121	0.80324
121.3	0.80504
121.6	0.80684
122	0.80863
122.3	0.81043
122.6	0.81221
122.9	0.814
123.3	0.81579
123.6	0.81757
123.9	0.81935
124.2	0.82113
124.6	0.8229
124.9	0.82467
125.2	0.82644
125.5	0.82821
125.9	0.82998
126.2	0.83174
126.5	0.8335
126.9	0.83526
127.2	0.83701
127.5	0.83877
127.8	0.84052
128.2	0.84226
128.5	0.84401
128.8	0.84575
129.1	0.8475
129.5	0.84923
129.8	0.85097
130.1	0.8527
130.4	0.85443
130.8	0.85616
131.1	0.85789
131.4	0.85961
131.7	0.86134
132.1	0.86305
132.4	0.86477
132.7	0.86649
133.1	0.8682
133.4	0.86991
133.7	0.87161
134	0.87332
134.4	0.87502
134.7	0.87672
135	0.87842
135.3	0.88011
135.7	0.8818
136	0.88349
136.3	0.88518
136.6	0.88687
137	0.88855
137.3	0.89023
137.6	0.89191
137.9	0.89358
138.3	0.89526
138.6	0.89693
138.9	0.89859
139.2	0.90026
139.6	0.90192
139.9	0.90358
140.2	0.90524
140.6	0.9069
140.9	0.90855
141.2	0.9102
141.5	0.91185
141.9	0.9135
142.2	0.91514
142.5	0.91678
142.8	0.91842
143.2	0.92006
143.5	0.92169
143.8	0.92332
144.1	0.92495
144.5	0.92658
144.8	0.92821
145.1	0.92983
145.4	0.93145
145.8	0.93306
146.1	0.93468
146.4	0.93629
146.8	0.9379
147.1	0.93951
147.4	0.94111
147.7	0.94272
148.1	0.94432
148.4	0.94591
148.7	0.94751
149	0.9491
149.4	0.95069
149.7	0.95228
150	0.95387
150.3	0.95545
150.7	0.95703
151	0.95861
151.3	0.96018
151.7	0.96176
152	0.96333
152.3	0.9649
152.6	0.96646
153	0.96803
153.3	0.96959
153.6	0.97115
153.9	0.9727
154.3	0.97426
154.6	0.97581
154.9	0.97736
155.2	0.9789
155.6	0.98045
155.9	0.98199
156.2	0.98353
156.6	0.98507
156.9	0.9866
157.2	0.98813
157.5	0.98966
157.9	0.99119
158.2	0.99271
158.5	0.99424
158.8	0.99576
159.2	0.99727
159.5	0.99879
159.8	1.0003
160.1	1.00181
160.5	1.00332
160.8	1.00483
161.1	1.00633
161.4	1.00783
161.8	1.00933
162.1	1.01082
162.4	1.01232
162.8	1.01381
163.1	1.0153
163.4	1.01678
163.7	1.01827
164.1	1.01975
164.4	1.02123
164.7	1.0227
165	1.02418
165.4	1.02565
165.7	1.02712
166	1.02858
166.3	1.03005
166.7	1.03151
167	1.03297
167.3	1.03442
167.6	1.03588
168	1.03733
168.3	1.03878
168.6	1.04023
169	1.04167
169.3	1.04311
169.6	1.04455
169.9	1.04599
170.3	1.04743
170.6	1.04886
170.9	1.05029
171.2	1.05172
171.6	1.05314
171.9	1.05457
172.2	1.05599
172.5	1.0574
172.9	1.05882
173.2	1.06023
173.5	1.06164
173.8	1.06305
174.2	1.06446
174.5	1.06586
174.8	1.06726
175.2	1.06866
175.5	1.07006
175.8	1.07145
176.1	1.07284
176.5	1.07423
176.8	1.07562
177.1	1.077
177.4	1.07838
177.8	1.07976
178.1	1.08114
178.4	1.08251
178.7	1.08388
179.1	1.08525
179.4	1.08662
179.7	1.08799
180	1.08935
180.4	1.09071
180.7	1.09206
181	1.09342
181.4	1.09477
181.7	1.09612
182	1.09747
182.3	1.09881
182.7	1.10016
183	1.1015
183.3	1.10284
183.6	1.10417
184	1.1055
184.3	1.10683
184.6	1.10816
184.9	1.10949
185.3	1.11081
185.6	1.11213
185.9	1.11345
186.3	1.11477
186.6	1.11608
186.9	1.11739
187.2	1.1187
187.6	1.12001
187.9	1.12131
188.2	1.12261
188.5	1.12391
188.9	1.12521
189.2	1.1265
189.5	1.12779
189.8	1.12908
190.2	1.13037
190.5	1.13165
190.8	1.13294
191.1	1.13422
191.5	1.13549
191.8	1.13677
192.1	1.13804
192.4	1.13931
192.8	1.14058
193.1	1.14184
193.4	1.14311
193.8	1.14437
194.1	1.14562
194.4	1.14688
194.7	1.14813
195.1	1.14938
195.4	1.15063
195.7	1.15188
196	1.15312
196.4	1.15436
196.7	1.1556
197	1.15683
197.4	1.15807
197.7	1.1593
198	1.16053
198.3	1.16175
198.7	1.16298
199	1.1642
199.3	1.16542
199.6	1.16663
200	1.16785
200.3	1.16906
200.6	1.17027
200.9	1.17147
201.3	1.17268
201.6	1.17388
201.9	1.17508
202.3	1.17628
202.6	1.17747
202.9	1.17866
203.2	1.17985
203.6	1.18104
203.9	1.18223
204.2	1.18341
204.5	1.18459
204.9	1.18577
205.2	1.18694
205.5	1.18811
205.8	1.18928
206.2	1.19045
206.5	1.19162
206.8	1.19278
207.1	1.19394
207.5	1.1951
207.8	1.19626
208.1	1.19741
208.5	1.19856
208.8	1.19971
209.1	1.20085
209.4	1.202
209.8	1.20314
210.1	1.20428
210.4	1.20541
210.7	1.20655
211.1	1.20768
211.4	1.20881
211.7	1.20993
212.1	1.21106
212.4	1.21218
212.7	1.21304
213	1.21389
213.4	1.21474
213.7	1.21558
214	1.21643
214.3	1.21727
214.7	1.21811
215	1.21894
215.3	1.21977
215.6	1.22059
216	1.22142
216.3	1.22224
216.6	1.22305
217	1.22386
217.3	1.22467
217.6	1.22548
217.9	1.22628
218.3	1.22708
218.6	1.22787
218.9	1.22866
219.2	1.22945
219.6	1.23023
219.9	1.23101
220.2	1.23179
220.5	1.23256
220.9	1.23332
221.2	1.23408
221.5	1.23484
221.8	1.2356
222.2	1.23635
222.5	1.23709
222.8	1.23783
223.1	1.23857
223.5	1.23931
223.8	1.24003
224.1	1.24076
224.5	1.24148
224.8	1.2422
225.1	1.24291
225.4	1.24362
225.8	1.24433
226.1	1.24504
226.4	1.24574
226.7	1.24644
227.1	1.24713
227.4	1.24783
227.7	1.24852
228	1.24921
228.4	1.2499
228.7	1.25058
229	1.25126
229.4	1.25195
229.7	1.25263
230	1.25331
230.3	1.25399
230.7	1.25466
231	1.25534
231.3	1.25601
231.6	1.25668
232	1.25735
232.3	1.25802
232.6	1.25869
232.9	1.25935
233.3	1.26002
233.6	1.26068
233.9	1.26134
234.3	1.26201
234.6	1.26266
234.9	1.26332
235.2	1.26398
235.6	1.26464
235.9	1.26529
236.2	1.26595
236.5	1.2666
236.9	1.26725
237.2	1.26791
237.5	1.26857
237.8	1.26923
238.2	1.26988
238.5	1.27054
238.8	1.27119
239.2	1.27184
239.5	1.2725
239.8	1.27316
240.1	1.2738
240.5	1.27446
240.8	1.27511
241.1	1.27576
241.4	1.27641
241.8	1.27706
242.1	1.27771
242.4	1.27836
242.8	1.27901
243.1	1.27966
243.4	1.2803
243.7	1.28095
244.1	1.28159
244.4	1.28224
244.7	1.28288
245	1.28352
245.4	1.28416
245.7	1.2848
246	1.28544
246.3	1.28608
246.7	1.28672
247	1.28735
247.3	1.28799
247.7	1.28862
248	1.28926
248.3	1.28989
248.6	1.29052
249	1.29115
249.3	1.29178
249.6	1.29241
249.9	1.29304
250.3	1.29367
250.6	1.29429
250.9	1.29492
251.2	1.29554
251.6	1.29617
251.9	1.29679
252.2	1.29741
252.5	1.29803
252.9	1.29865
253.2	1.29926
253.5	1.29988
253.9	1.3005
254.2	1.30111
254.5	1.30173
254.8	1.30234
255.2	1.30295
255.5	1.30357
255.8	1.30418
256.1	1.30479
256.5	1.3054
256.8	1.30601
257.1	1.30661
257.4	1.30722
257.8	1.30783
258.1	1.30843
258.4	1.30903
258.8	1.30964
259.1	1.31023
259.4	1.31084
259.7	1.31143
260.1	1.31203
260.4	1.31262
260.7	1.31322
261	1.31381
261.4	1.3144
261.7	1.31499
262	1.31558
262.3	1.31617
262.7	1.31676
263	1.31735
263.3	1.31794
263.6	1.31853
264	1.31911
264.3	1.3197
264.6	1.32028
264.9	1.32086
265.3	1.32144
265.6	1.32202
265.9	1.3226
266.2	1.32318
266.6	1.32376
266.9	1.32433
267.2	1.32491
267.6	1.32548
267.9	1.32606
268.2	1.32663
268.5	1.3272
268.9	1.32777
269.2	1.32833
269.5	1.3289
269.8	1.32947
270.2	1.33003
270.5	1.3306
270.8	1.33116
271.1	1.33172
271.5	1.33228
271.8	1.33284
272.1	1.33339
272.4	1.33395
272.8	1.3345
273.1	1.33506
273.4	1.33561
273.8	1.33616
274.1	1.33671
274.4	1.33725
274.7	1.3378
275.1	1.33834
275.4	1.33889
275.7	1.33944
276	1.33998
276.4	1.34052
276.7	1.34106
277	1.3416
277.3	1.34215
277.7	1.34269
278	1.34323
278.3	1.34376
278.6	1.3443
279	1.34484
279.3	1.34537
279.6	1.34591
279.9	1.34644
280.3	1.34697
280.6	1.3475
280.9	1.34804
281.3	1.34857
281.6	1.3491
281.9	1.34963
282.2	1.35015
282.6	1.35068
282.9	1.3512
283.2	1.35173
283.5	1.35226
283.9	1.35278
284.2	1.35331
284.5	1.35383
284.8	1.35435
285.2	1.35487
285.5	1.35539
285.8	1.3559
286.1	1.35642
286.5	1.35693
286.8	1.35745
287.1	1.35796
287.4	1.35848
287.8	1.35899
288.1	1.35951
288.4	1.36002
288.8	1.36053
289.1	1.36104
289.4	1.36155
289.7	1.36207
290.1	1.36258
290.4	1.36308
290.7	1.36359
291	1.3641
291.4	1.36461
291.7	1.36512
292	1.36563
292.3	1.36614
292.7	1.36664
293	1.36715
293.3	1.36766
293.6	1.36816
294	1.36867
294.3	1.36918
294.6	1.36968
294.9	1.37018
295.3	1.37069
295.6	1.37119
295.9	1.37169
296.3	1.3722
296.6	1.3727
296.9	1.3732
297.2	1.37371
297.6	1.37421
297.9	1.37471
298.2	1.37521
298.5	1.37572
298.9	1.37622
299.2	1.37672
299.5	1.37722
299.8	1.37772
300.2	1.37822
300.5	1.37871
300.8	1.37921
301.1	1.37971
301.5	1.38021
301.8	1.3807
302.1	1.3812
302.5	1.3817
302.8	1.38219
303.1	1.38269
303.4	1.38319
303.8	1.38368
304.1	1.38418
304.4	1.38468
304.7	1.38518
305.1	1.38567
305.4	1.38617
305.7	1.38666
306	1.38716
306.4	1.38765
306.7	1.38815
307	1.38864
307.3	1.38914
307.7	1.38964
308	1.39013
308.3	1.39062
308.6	1.39112
309	1.39161
309.3	1.39211
309.6	1.3926
310	1.3931
310.3	1.39359
310.6	1.39409
310.9	1.39458
311.3	1.39508
311.6	1.39557
311.9	1.39606
312.2	1.39656
312.6	1.39705
312.9	1.39755
313.2	1.39804
313.5	1.39853
313.9	1.39903
314.2	1.39953
314.5	1.40002
314.8	1.40052
315.2	1.40101
315.5	1.4015
315.8	1.402
316.1	1.4025
316.5	1.40299
316.8	1.40349
317.1	1.40399
317.5	1.40448
317.8	1.40498
318.1	1.40547
318.4	1.40597
318.8	1.40647
319.1	1.40696
319.4	1.40745
319.7	1.40795
320.1	1.40845
320.4	1.40894
320.7	1.40944
321	1.40994
321.4	1.41043
321.7	1.41093
322	1.41143
322.4	1.41193
322.7	1.41243
323	1.41293
323.3	1.41343
323.7	1.41393
324	1.41443
324.3	1.41492
324.6	1.41542
325	1.41592
325.3	1.41642
325.6	1.41692
325.9	1.41743
326.3	1.41793
326.6	1.41843
326.9	1.41894
327.2	1.41944
327.6	1.41994
327.9	1.42045
328.2	1.42095
328.5	1.42146
328.9	1.42196
329.2	1.42247
329.5	1.42298
329.9	1.42348
330.2	1.42399
330.5	1.4245
330.8	1.425
331.2	1.42551
331.5	1.42602
331.8	1.42652
332.1	1.42703
332.5	1.42754
332.8	1.42805
333.1	1.42856
333.4	1.42906
333.8	1.42957
334.1	1.43008
334.4	1.43059
334.7	1.4311
335.1	1.43161
335.4	1.43212
335.7	1.43263
336.1	1.43314
336.4	1.43366
336.7	1.43417
337	1.43468
337.4	1.43519
337.7	1.43571
338	1.43622
338.3	1.43674
338.7	1.43725
339	1.43777
339.3	1.43828
339.6	1.4388
340	1.43931
340.3	1.43983
340.6	1.44035
341	1.44087
341.3	1.44138
341.6	1.4419
341.9	1.44242
342.3	1.44294
342.6	1.44346
342.9	1.44399
343.2	1.44451
343.6	1.44503
343.9	1.44556
344.2	1.44608
344.5	1.44661
344.9	1.44713
345.2	1.44766
345.5	1.44818
345.8	1.44871
346.2	1.44924
346.5	1.44977
346.8	1.4503
347.1	1.45082
347.5	1.45135
347.8	1.45188
348.1	1.45241
348.4	1.45294
348.8	1.45348
349.1	1.45401
349.4	1.45454
349.8	1.45507
350.1	1.45561
350.4	1.45615
350.7	1.45669
351.1	1.45722
351.4	1.45776
351.7	1.45831
352	1.45885
352.4	1.4594
352.7	1.45994
353	1.46049
353.3	1.46104
353.7	1.46158
354	1.46213
354.3	1.46268
354.6	1.46323
355	1.46378
355.3	1.46434
355.6	1.46489
355.9	1.46544
356.3	1.466
356.6	1.46656
356.9	1.46712
357.3	1.46768
357.6	1.46824
357.9	1.4688
358.2	1.46936
358.6	1.46993
358.9	1.47049
359.2	1.47105
359.5	1.47162
359.9	1.47219
360.2	1.47276
360.5	1.47333
360.8	1.4739
361.2	1.47447
361.5	1.47504
361.8	1.47561
362.1	1.47619
362.5	1.47677
362.8	1.47735
363.1	1.47794
363.4	1.47853
363.8	1.47913
364.1	1.47972
364.4	1.48032
364.8	1.48092
365.1	1.48153
365.4	1.48214
365.7	1.48275
366.1	1.48337
366.4	1.48399
366.7	1.48462
367	1.48525
367.4	1.48589
367.7	1.48652
368	1.48716
368.3	1.48779
368.7	1.48843
369	1.48907
369.3	1.48971
369.6	1.49034
370	1.49097
370.3	1.4916
370.6	1.49224
370.9	1.49287
371.3	1.4935
371.6	1.49413
371.9	1.49476
372.2	1.49539
372.6	1.49602
372.9	1.49665
373.2	1.49727
373.6	1.4979
373.9	1.49852
374.2	1.49915
374.5	1.49977
374.9	1.50039
375.2	1.50102
375.5	1.50164
375.8	1.50226
376.2	1.50288
376.5	1.50352
376.8	1.50415
377.1	1.50478
377.5	1.50542
377.8	1.50607
378.1	1.50671
378.4	1.50735
378.8	1.508
379.1	1.50863
379.4	1.50927
379.7	1.50991
380.1	1.51054
380.4	1.51117
380.7	1.51179
381	1.5136
381.4	1.5157
381.7	1.5141
382	1.5163
382.3	1.5172
382.7	1.5165
383	1.517
383.3	1.5178
383.7	1.5178
384	1.5191
384.3	1.5198
384.6	1.5208
385	1.5211
385.3	1.5219
385.6	1.5224
385.9	1.5237
386.3	1.524
386.6	1.5243
386.9	1.5246
387.2	1.5244
387.6	1.5248
387.9	1.5252
388.2	1.5254
388.5	1.5257
388.9	1.5263
389.2	1.5261
389.5	1.5268
389.8	1.5266
390.2	1.5279
390.5	1.5279
390.8	1.5273
391.1	1.5289
391.5	1.5297
391.8	1.5292
392.1	1.5314
392.4	1.532
392.8	1.5304
393.1	1.5324
393.4	1.5333
393.8	1.5312
394.1	1.5344
394.4	1.5355
394.7	1.5342
395.1	1.5354
395.4	1.5373
395.7	1.5357
396	1.5372
396.4	1.5387
396.7	1.5365
397	1.538
397.3	1.539
397.7	1.5384
398	1.5392
398.3	1.5407
398.6	1.5423
399	1.5418
399.3	1.5424
399.6	1.5429
400	1.5438
400.3	1.5426
400.6	1.5442
400.9	1.5451
401.3	1.5439
401.6	1.5449
401.9	1.5468
402.2	1.5468
402.6	1.5469
402.9	1.5489
403.2	1.5482
403.5	1.5479
403.9	1.5495
404.2	1.5496
404.5	1.5496
404.8	1.551
405.2	1.552
405.5	1.551
405.8	1.5519
406.1	1.5541
406.5	1.5532
406.8	1.5531
407.1	1.5563
407.5	1.5557
407.8	1.5553
408.1	1.5585
408.4	1.5584
408.8	1.5571
409.1	1.5597
409.4	1.56
409.7	1.5568
410.1	1.5602
410.4	1.5612
410.7	1.5591
411	1.5631
411.4	1.5636
411.7	1.5623
412	1.5637
412.4	1.5647
412.7	1.5643
413	1.5655
413.3	1.5655
413.7	1.5662
414	1.5677
414.3	1.5673
414.6	1.5689
415	1.5693
415.3	1.5677
415.6	1.5698
415.9	1.572
416.3	1.5711
416.6	1.5715
416.9	1.5736
417.2	1.5717
417.6	1.5729
417.9	1.575
418.2	1.5749
418.6	1.5753
418.9	1.5776
419.2	1.5767
419.5	1.5763
419.9	1.5779
420.2	1.5787
420.5	1.5783
420.8	1.5796
421.2	1.581
421.5	1.5809
421.8	1.5806
422.1	1.5818
422.5	1.5834
422.8	1.5827
423.1	1.585
423.4	1.5855
423.8	1.5852
424.1	1.5859
424.4	1.5877
424.7	1.587
425.1	1.5873
425.4	1.5875
425.7	1.5872
426.1	1.5891
426.4	1.59
426.7	1.5895
427	1.5914
427.4	1.5908
427.7	1.5915
428	1.5929
428.3	1.5928
428.7	1.5936
429	1.5953
429.3	1.594
429.6	1.5937
430	1.5968
430.3	1.5964
430.6	1.5961
430.9	1.5978
431.3	1.5988
431.6	1.5994
431.9	1.5996
432.2	1.6002
432.6	1.601
432.9	1.6007
433.2	1.601
433.6	1.6031
433.9	1.6034
434.2	1.6034
434.5	1.6049
434.9	1.6057
435.2	1.6049
435.5	1.6052
435.8	1.6075
436.2	1.607
436.5	1.6063
436.8	1.6083
437.1	1.6087
437.5	1.607
437.8	1.6081
438.1	1.6095
438.4	1.6091
438.8	1.6084
439.1	1.6114
439.4	1.6118
439.7	1.6113
440.1	1.6136
440.4	1.6136
440.7	1.6122
441.1	1.6148
441.4	1.6152
441.7	1.6137
442	1.6162
442.4	1.6176
442.7	1.6159
443	1.6172
443.3	1.6182
443.7	1.6184
444	1.6188
444.3	1.6196
444.6	1.62
445	1.6205
445.3	1.6218
445.6	1.622
445.9	1.623
446.3	1.6225
446.6	1.6237
446.9	1.6251
447.2	1.6248
447.6	1.6262
447.9	1.6284
448.2	1.6274
448.5	1.6277
448.9	1.6293
449.2	1.6284
449.5	1.6272
449.8	1.6304
450.2	1.6301
450.5	1.6295
450.8	1.6315
451.2	1.6315
451.5	1.6308
451.8	1.633
452.1	1.6341
452.5	1.6335
452.8	1.6339
453.1	1.6349
453.4	1.6358
453.8	1.6357
454.1	1.6368
454.4	1.6378
454.7	1.6383
455.1	1.6381
455.4	1.6401
455.7	1.6402
456.1	1.6408
456.4	1.6412
456.7	1.641
457	1.642
457.4	1.6419
457.7	1.6417
458	1.6446
458.3	1.6441
458.7	1.6436
459	1.6458
459.3	1.6457
459.6	1.6458
460	1.6485
460.3	1.6477
460.6	1.647
460.9	1.6491
461.3	1.649
461.6	1.6477
461.9	1.6509
462.3	1.6515
462.6	1.6509
462.9	1.6524
463.2	1.6524
463.6	1.6528
463.9	1.6543
464.2	1.6549
464.5	1.6548
464.9	1.6556
465.2	1.6562
465.5	1.656
465.8	1.6573
466.2	1.6578
466.5	1.6579
466.8	1.6578
467.1	1.6581
467.5	1.6587
467.8	1.6602
468.1	1.6611
468.4	1.661
468.8	1.661
469.1	1.662
469.4	1.6626
469.8	1.6629
470.1	1.6643
470.4	1.6641
470.7	1.6632
471.1	1.6652
471.4	1.666
471.7	1.6659
472	1.6683
472.4	1.6688
472.7	1.6671
473	1.6674
473.3	1.6688
473.7	1.6667
474	1.6705
474.3	1.6706
474.7	1.669
475	1.671
475.3	1.672
475.6	1.6716
476	1.6737
476.3	1.6738
476.6	1.673
476.9	1.6746
477.3	1.6754
477.6	1.6742
477.9	1.677
478.2	1.6769
478.6	1.6767
478.9	1.6774
479.2	1.6777
479.5	1.6789
479.9	1.6802
480.2	1.6806
480.5	1.6806
480.8	1.682
481.2	1.6826
481.5	1.6831
481.8	1.685
482.1	1.6851
482.5	1.6844
482.8	1.6858
483.1	1.6866
483.5	1.6874
483.8	1.6882
484.1	1.6887
484.4	1.6878
484.8	1.6885
485.1	1.6896
485.4	1.6898
485.7	1.6904
486.1	1.6918
486.4	1.6922
486.7	1.6908
487	1.6936
487.4	1.6947
487.7	1.6928
488	1.6952
488.3	1.6961
488.7	1.6948
489	1.6963
489.3	1.6972
489.6	1.6953
490	1.6981
490.3	1.6986
490.6	1.6972
491	1.7001
491.3	1.7006
491.6	1.7001
491.9	1.7022
492.3	1.7015
492.6	1.7008
492.9	1.7037
493.2	1.703
493.6	1.7021
493.9	1.7054
494.2	1.7047
494.5	1.7045
494.9	1.7065
495.2	1.7092
495.5	1.7084
495.8	1.7098
496.2	1.7103
496.5	1.7105
496.8	1.7114
497.2	1.7124
497.5	1.7131
497.8	1.7121
498.1	1.7138
498.5	1.7145
498.8	1.7143
499.1	1.715
499.4	1.7154
499.8	1.7145
500.1	1.715
500.4	1.7171
500.7	1.7182
501.1	1.7176
501.4	1.7176
501.7	1.7181
502	1.7186
502.4	1.7188
502.7	1.7195
503	1.7212
503.4	1.7204
503.7	1.7195
504	1.7221
504.3	1.7236
504.7	1.7217
505	1.7248
505.3	1.7247
505.6	1.722
506	1.7256
506.3	1.7269
506.6	1.7256
506.9	1.7281
507.3	1.7289
507.6	1.7277
507.9	1.7293
508.2	1.7313
508.6	1.7304
508.9	1.7315
509.2	1.7324
509.6	1.731
509.9	1.7314
510.2	1.7336
510.5	1.7342
510.9	1.7345
511.2	1.7355
511.5	1.7353
511.8	1.7358
512.2	1.7369
512.5	1.7375
512.8	1.7388
513.1	1.7385
513.5	1.7394
513.8	1.7393
514.1	1.7414
514.4	1.7422
514.8	1.7427
515.1	1.7431
515.4	1.7434
515.7	1.7432
516.1	1.745
516.4	1.7446
516.7	1.746
517.1	1.746
517.4	1.7462
517.7	1.7461
518	1.7477
518.4	1.7485
518.7	1.7479
519	1.7498
519.3	1.7504
519.7	1.7504
520	1.752
520.3	1.7531
520.6	1.752
521	1.7533
521.3	1.7536
521.6	1.751
521.9	1.7535
522.3	1.7545
522.6	1.7534
522.9	1.7561
523.3	1.7568
523.6	1.7553
523.9	1.757
524.2	1.7586
524.6	1.7574
524.9	1.7595
525.2	1.7601
525.5	1.7588
525.9	1.7604
526.2	1.7621
526.5	1.7603
526.8	1.7632
527.2	1.7631
527.5	1.7628
527.8	1.764
528.2	1.7649
528.5	1.7648
528.8	1.7654
529.1	1.7666
529.5	1.7669
529.8	1.7672
530.1	1.768
530.4	1.7682
530.8	1.7688
531.1	1.7695
531.4	1.7699
531.7	1.7707
532.1	1.7697
532.4	1.7713
532.7	1.772
533	1.7727
533.4	1.773
533.7	1.7736
534	1.7736
534.4	1.7749
534.7	1.7744
535	1.776
535.3	1.7771
535.7	1.776
536	1.7775
536.3	1.7784
536.6	1.7782
537	1.7796
537.3	1.7796
537.6	1.7791
537.9	1.7803
538.3	1.7819
538.6	1.7799
538.9	1.7831
539.2	1.7839
539.6	1.7827
539.9	1.7845
540.2	1.7845
540.5	1.7843
540.9	1.7868
541.2	1.7876
541.5	1.7873
541.9	1.7887
542.2	1.7889
542.5	1.7883
542.8	1.7907
543.2	1.7915
543.5	1.7919
543.8	1.7928
544.1	1.7928
544.5	1.7938
544.8	1.7945
545.1	1.7954
545.4	1.7954
545.8	1.7963
546.1	1.7957
546.4	1.7966
546.7	1.7971
547.1	1.7981
547.4	1.7984
547.7	1.7985
548.1	1.7985
548.4	1.7991
548.7	1.7998
549	1.8011
549.4	1.8015
549.7	1.8025
550	1.8022
550.3	1.8022
550.7	1.8038
551	1.8037
551.3	1.805
551.6	1.8033
552	1.8045
552.3	1.8049
552.6	1.8048
552.9	1.8065
553.3	1.8068
553.6	1.8059
553.9	1.8069
554.3	1.8076
554.6	1.8068
554.9	1.8087
555.2	1.8096
555.6	1.8073
555.9	1.8105
556.2	1.8102
556.5	1.8092
556.9	1.8117
557.2	1.812
557.5	1.8102
557.8	1.8107
558.2	1.8081
558.5	1.8059
558.8	1.8077
559.1	1.8055
559.5	1.8033
559.8	1.8043
560.1	1.8038
560.4	1.7992
560.8	1.7998
561.1	1.8
561.4	1.797
561.7	1.7954
562.1	1.7878
562.4	1.7863
562.7	1.7874
563	1.786
563.4	1.7864
563.7	1.7876
564	1.7876
564.4	1.7851
564.7	1.7872
565	1.7913
565.3	1.7943
565.7	1.7948
566	1.7948
566.3	1.7945
566.6	1.7967
567	1.7979
567.3	1.7972
567.6	1.7979
567.9	1.7991
568.3	1.7982
568.6	1.7991
568.9	1.8019
569.2	1.8027
569.6	1.802
569.9	1.8045
570.2	1.8032
570.6	1.8034
570.9	1.8064
571.2	1.807
571.5	1.8051
571.9	1.8024
572.2	1.7964
572.5	1.7949
572.8	1.797
573.2	1.7921
573.5	1.7883
573.8	1.7876
574.1	1.7872
574.5	1.7886
574.8	1.7916
575.1	1.7917
575.4	1.7922
575.8	1.7969
576.1	1.7998
576.4	1.8043
576.8	1.8196
577.1	1.8314
577.4	1.8439
577.7	1.8538
578.1	1.852
578.4	1.8562
578.7	1.8621
579	1.8665
579.4	1.8696
579.7	1.8714
580	1.8722
580.3	1.8724
580.7	1.8747
581	1.8758
581.3	1.8758
581.6	1.8765
582	1.8766
582.3	1.875
582.6	1.8755
582.9	1.8768
583.3	1.8769
583.6	1.8772
583.9	1.8776
584.2	1.8749
584.6	1.8759
584.9	1.8776
585.2	1.8771
585.6	1.8772
585.9	1.8786
586.2	1.877
586.5	1.8767
586.9	1.8793
587.2	1.8793
587.5	1.8782
587.8	1.88
588.2	1.8781
588.5	1.8761
588.8	1.8803
589.1	1.8804
589.5	1.8793
589.8	1.8827
590.1	1.8812
590.4	1.8797
590.8	1.883
591.1	1.882
591.4	1.8821
591.8	1.8839
592.1	1.882
592.4	1.8811
592.7	1.8835
593.1	1.8834
593.4	1.8843
593.7	1.8862
594	1.8851
594.4	1.8845
594.7	1.8861
595	1.8853
595.3	1.8863
595.7	1.8876
596	1.887
596.3	1.8858
596.7	1.8884
597	1.8877
597.3	1.8887
597.6	1.8897
598	1.8877
598.3	1.8886
598.6	1.8886
598.9	1.8851
599.3	1.874
599.6	1.8659
599.9	1.8733
600.2	1.8743
600.6	1.8756
600.9	1.8845
601.2	1.8834
601.5	1.8823
601.9	1.8836
602.2	1.885
602.5	1.8827
602.9	1.8833
603.2	1.8826
603.5	1.8828
603.8	1.888
604.2	1.8912
604.5	1.883
604.8	1.8761
605.1	1.8775
605.5	1.8748
605.8	1.8749
606.1	1.8735
606.4	1.8709
606.8	1.8725
607.1	1.8733
607.4	1.8741
607.7	1.8751
608.1	1.8764
608.4	1.8741
608.7	1.8761
609	1.8783
609.4	1.878
609.7	1.8799
610	1.8814
610.4	1.8808
610.7	1.8825
611	1.8843
611.3	1.8844
611.7	1.8847
612	1.8858
612.3	1.886
612.6	1.8871
613	1.8884
613.3	1.8903
613.6	1.8906
613.9	1.8901
614.3	1.891
614.6	1.8909
614.9	1.8922
615.2	1.8935
615.6	1.8942
615.9	1.8946
616.2	1.8951
616.5	1.8954
616.9	1.8966
617.2	1.8979
617.5	1.8983
617.9	1.8984
618.2	1.8993
618.5	1.8984
618.8	1.9007
619.2	1.902
619.5	1.9014
619.8	1.9025
620.1	1.9032
620.5	1.901
620.8	1.9036
621.1	1.9051
621.4	1.9037
621.8	1.9061
622.1	1.9072
622.4	1.9044
622.7	1.9086
623.1	1.9088
623.4	1.9073
623.7	1.91
624	1.9102
624.4	1.9087
624.7	1.9117
625	1.9128
625.4	1.9119
625.7	1.9144
626	1.9144
626.3	1.9129
626.7	1.9153
627	1.917
627.3	1.9164
627.6	1.9178
628	1.9184
628.3	1.9177
628.6	1.9189
628.9	1.9203
629.3	1.9207
629.6	1.9216
629.9	1.9226
630.2	1.9234
630.6	1.9241
630.9	1.9255
631.2	1.9251
631.5	1.9262
631.9	1.9263
632.2	1.927
632.5	1.9267
632.9	1.9273
633.2	1.9284
633.5	1.929
633.8	1.9299
634.2	1.9305
634.5	1.9302
634.8	1.9316
635.1	1.9323
635.5	1.9316
635.8	1.9335
636.1	1.9338
636.4	1.9319
636.8	1.9349
637.1	1.9359
637.4	1.936
637.7	1.9373
638.1	1.9381
638.4	1.9367
638.7	1.9388
639	1.9404
639.4	1.9382
639.7	1.9419
640	1.9432
640.4	1.9407
640.7	1.9436
641	1.9431
641.3	1.9431
641.7	1.9457
642	1.9457
642.3	1.9442
642.6	1.9463
643	1.9475
643.3	1.9472
643.6	1.9492
643.9	1.9493
644.3	1.9495
644.6	1.9504
644.9	1.9513
645.2	1.9519
645.6	1.953
645.9	1.9533
646.2	1.9531
646.6	1.9533
646.9	1.954
647.2	1.9548
647.5	1.9557
647.9	1.9565
648.2	1.9564
648.5	1.9569
648.8	1.9579
649.2	1.9585
649.5	1.96
649.8	1.9607
650.1	1.9601
650.5	1.9604
650.8	1.9623
651.1	1.9626
651.5	1.963
651.8	1.9638
652.1	1.964
652.4	1.9626
652.8	1.965
653.1	1.9657
653.4	1.9652
653.7	1.9672
654.1	1.9678
[truncated: 19,438 more rows]

## Sheet: Figure2b
Figure 2e

## Sheet: Figure 2d
Figure 2d
			Time unit: s	current unit: uA	voltage unit: V
		m200:m20	filling time	current	voltage
		1：0	2380	1.03	3.68
		500：1	2430	1.16	3.73
		50：1	2480	1.33	3.75
		5：1	2890	0.315	1.15

## Sheet: Figure 2e
Figure 2e
	Time unit: s	voltage unit: V
	Time	voltage of HG under relaxed state	Time	voltage of HG under bending angle of 45°	Time	voltage of HG under bending angle of 90°	Time	voltage of HG under bending angle of 135°	Time	voltage of HG under bending angle of 180°
	0	3.06047	0	3.06516	0	3.15016	0	2.90953	0	3.23453
	0.02	3.06156	0.02	3.06406	0.02	3.14859	0.02	2.90969	0.02	3.23391
	0.04	3.06219	0.04	3.06328	0.04	3.14844	0.04	2.91	0.04	3.23328
	0.06	3.06375	0.06	3.06375	0.06	3.14859	0.06	2.90953	0.06	3.23484
	0.08	3.06422	0.08	3.06234	0.08	3.14844	0.08	2.90953	0.08	3.23484
	0.1	3.06422	0.1	3.06344	0.1	3.14812	0.1	2.91031	0.1	3.23563
	0.12	3.06422	0.12	3.06406	0.12	3.14969	0.12	2.91016	0.12	3.23375
	0.14	3.06375	0.14	3.06375	0.14	3.14875	0.14	2.91063	0.14	3.23391
	0.16	3.06344	0.16	3.06344	0.16	3.14906	0.16	2.91	0.16	3.23312
	0.18	3.06312	0.18	3.06375	0.18	3.14812	0.18	2.90891	0.18	3.23297
	0.2	3.06344	0.2	3.06281	0.2	3.14859	0.2	2.90891	0.2	3.23312
	0.22	3.06297	0.22	3.06281	0.22	3.14906	0.22	2.90844	0.22	3.23297
	0.24	3.06312	0.24	3.06328	0.24	3.14875	0.24	2.90906	0.24	3.23297
	0.26	3.06359	0.26	3.06453	0.26	3.14734	0.26	2.90969	0.26	3.23328
	0.28	3.06438	0.28	3.06375	0.28	3.14672	0.28	2.90844	0.28	3.23297
	0.3	3.06609	0.3	3.06312	0.3	3.14594	0.3	2.90844	0.3	3.23328
	0.32	3.06438	0.32	3.06344	0.32	3.14672	0.32	2.90891	0.32	3.23203
	0.34	3.06375	0.34	3.06375	0.34	3.14672	0.34	2.91016	0.34	3.23172
	0.36	3.06297	0.36	3.065	0.36	3.14797	0.36	2.90969	0.36	3.23297
	0.38	3.0625	0.38	3.06531	0.38	3.14734	0.38	2.90906	0.38	3.23391
	0.4	3.06281	0.4	3.06578	0.4	3.1475	0.4	2.91063	0.4	3.23359
	0.42	3.06312	0.42	3.06531	0.42	3.14781	0.42	2.91031	0.42	3.23438
	0.44	3.06219	0.44	3.06562	0.44	3.14719	0.44	2.90937	0.44	3.23328
	0.46	3.06188	0.46	3.06375	0.46	3.14656	0.46	2.91063	0.46	3.2325
	0.48	3.0625	0.48	3.06375	0.48	3.14656	0.48	2.91016	0.48	3.23172
	0.5	3.06219	0.5	3.06391	0.5	3.14625	0.5	2.90828	0.5	3.23359
	0.52	3.06281	0.52	3.06375	0.52	3.14594	0.52	2.90766	0.52	3.23172
	0.54	3.06281	0.54	3.06344	0.54	3.14531	0.54	2.91	0.54	3.23062
	0.56	3.06281	0.56	3.06375	0.56	3.145	0.56	2.90906	0.56	3.23078
	0.58	3.0625	0.58	3.06453	0.58	3.14438	0.58	2.91031	0.58	3.23234
	0.6	3.06234	0.6	3.06453	0.6	3.14375	0.6	2.91	0.6	3.23109
	0.62	3.06172	0.62	3.06438	0.62	3.14344	0.62	2.91031	0.62	3.23172
	0.64	3.06125	0.64	3.06344	0.64	3.14344	0.64	2.91016	0.64	3.23188
	0.66	3.06094	0.66	3.06453	0.66	3.14422	0.66	2.91141	0.66	3.23125
	0.68	3.06172	0.68	3.06453	0.68	3.14359	0.68	2.90953	0.68	3.23203
	0.7	3.06125	0.7	3.06531	0.7	3.14406	0.7	2.91016	0.7	3.23141
	0.72	3.06156	0.72	3.065	0.72	3.14344	0.72	2.91016	0.72	3.23172
	0.74	3.06188	0.74	3.06406	0.74	3.14484	0.74	2.91063	0.74	3.23203
	0.76	3.06188	0.76	3.06469	0.76	3.14562	0.76	2.91031	0.76	3.23203
	0.78	3.06297	0.78	3.06469	0.78	3.14484	0.78	2.91141	0.78	3.23188
	0.8	3.06344	0.8	3.06688	0.8	3.14438	0.8	2.91016	0.8	3.23328
	0.82	3.06219	0.82	3.06625	0.82	3.14469	0.82	2.91063	0.82	3.23312
	0.84	3.06219	0.84	3.065	0.84	3.14438	0.84	2.91156	0.84	3.23234
	0.86	3.06188	0.86	3.065	0.86	3.14562	0.86	2.91219	0.86	3.2325
	0.88	3.06281	0.88	3.06562	0.88	3.14312	0.88	2.91203	0.88	3.23125
	0.9	3.06281	0.9	3.06391	0.9	3.14469	0.9	2.91125	0.9	3.23109
	0.92	3.06109	0.92	3.06344	0.92	3.14359	0.92	2.91094	0.92	3.23109
	0.94	3.06281	0.94	3.06391	0.94	3.14312	0.94	2.91313	0.94	3.22953
	0.96	3.06234	0.96	3.06328	0.96	3.14297	0.96	2.91078	0.96	3.23016
	0.98	3.06344	0.98	3.06344	0.98	3.14281	0.98	2.91141	0.98	3.23
	1	3.06172	1	3.06266	1	3.14344	1	2.91078	1	3.23062
	1.02	3.06062	1.02	3.06266	1.02	3.14219	1.02	2.91063	1.02	3.23078
	1.04	3.05906	1.04	3.06266	1.04	3.14219	1.04	2.91141	1.04	3.23078
	1.06	3.05922	1.06	3.06156	1.06	3.14281	1.06	2.91156	1.06	3.23234
	1.08	3.06094	1.08	3.06172	1.08	3.1425	1.08	2.91281	1.08	3.23047
	1.1	3.05984	1.1	3.06312	1.1	3.14078	1.1	2.91281	1.1	3.22953
	1.12	3.05828	1.12	3.06219	1.12	3.14188	1.12	2.9125	1.12	3.22891
	1.14	3.0575	1.14	3.06234	1.14	3.14141	1.14	2.9125	1.14	3.22844
	1.16	3.05797	1.16	3.06172	1.16	3.1425	1.16	2.91313	1.16	3.22938
	1.18	3.05859	1.18	3.06328	1.18	3.14312	1.18	2.91266	1.18	3.23109
	1.2	3.06	1.2	3.06375	1.2	3.1425	1.2	2.91375	1.2	3.23109
	1.22	3.06094	1.22	3.06391	1.22	3.1425	1.22	2.9125	1.22	3.23062
	1.24	3.06031	1.24	3.06344	1.24	3.14375	1.24	2.91328	1.24	3.22953
	1.26	3.06031	1.26	3.06312	1.26	3.14281	1.26	2.91484	1.26	3.22953
	1.28	3.05984	1.28	3.06344	1.28	3.14281	1.28	2.91359	1.28	3.22953
	1.3	3.05875	1.3	3.06344	1.3	3.14281	1.3	2.9125	1.3	3.23047
	1.32	3.05859	1.32	3.06281	1.32	3.14281	1.32	2.91281	1.32	3.23016
	1.34	3.05813	1.34	3.065	1.34	3.14359	1.34	2.9125	1.34	3.23
	1.36	3.05797	1.36	3.06438	1.36	3.14531	1.36	2.91453	1.36	3.22953
	1.38	3.0575	1.38	3.06438	1.38	3.14375	1.38	2.91438	1.38	3.22875
	1.4	3.05828	1.4	3.06406	1.4	3.14359	1.4	2.91422	1.4	3.22844
	1.42	3.05797	1.42	3.06266	1.42	3.14344	1.42	2.91422	1.42	3.22922
	1.44	3.05766	1.44	3.06406	1.44	3.14281	1.44	2.91438	1.44	3.22875
	1.46	3.05859	1.46	3.06469	1.46	3.1425	1.46	2.91219	1.46	3.22812
	1.48	3.05969	1.48	3.06438	1.48	3.14297	1.48	2.91281	1.48	3.22812
	1.5	3.05922	1.5	3.06438	1.5	3.14312	1.5	2.91203	1.5	3.22766
	1.52	3.05984	1.52	3.06438	1.52	3.14406	1.52	2.91328	1.52	3.22828
	1.54	3.06094	1.54	3.06375	1.54	3.14547	1.54	2.9125	1.54	3.22781
	1.56	3.06109	1.56	3.06328	1.56	3.14406	1.56	2.91281	1.56	3.22891
	1.58	3.06125	1.58	3.06172	1.58	3.14281	1.58	2.9125	1.58	3.23016
	1.6	3.06281	1.6	3.06203	1.6	3.14219	1.6	2.91266	1.6	3.22984
	1.62	3.06422	1.62	3.06203	1.62	3.14297	1.62	2.91188	1.62	3.23047
	1.64	3.06438	1.64	3.06281	1.64	3.14188	1.64	2.91203	1.64	3.23078
	1.66	3.06469	1.66	3.06203	1.66	3.14344	1.66	2.9125	1.66	3.23062
	1.68	3.06562	1.68	3.06203	1.68	3.14234	1.68	2.91281	1.68	3.22922
	1.7	3.06719	1.7	3.06203	1.7	3.14219	1.7	2.91281	1.7	3.23
	1.72	3.06625	1.72	3.06266	1.72	3.14375	1.72	2.91391	1.72	3.22828
	1.74	3.06594	1.74	3.06047	1.74	3.14344	1.74	2.91484	1.74	3.2275
	1.76	3.06703	1.76	3.06094	1.76	3.1425	1.76	2.91562	1.76	3.22828
	1.78	3.06562	1.78	3.06219	1.78	3.14188	1.78	2.91391	1.78	3.22938
	1.8	3.06547	1.8	3.06281	1.8	3.1425	1.8	2.91266	1.8	3.22922
	1.82	3.06484	1.82	3.06156	1.82	3.14188	1.82	2.91266	1.82	3.22844
	1.84	3.06438	1.84	3.06109	1.84	3.14234	1.84	2.91266	1.84	3.22984
	1.86	3.06438	1.86	3.06219	1.86	3.14234	1.86	2.91281	1.86	3.22828
	1.88	3.06469	1.88	3.06219	1.88	3.14359	1.88	2.91266	1.88	3.22953
	1.9	3.06484	1.9	3.06203	1.9	3.1425	1.9	2.91359	1.9	3.22875
	1.92	3.06719	1.92	3.06141	1.92	3.14359	1.92	2.91328	1.92	3.22812
	1.94	3.06609	1.94	3.06156	1.94	3.1425	1.94	2.91188	1.94	3.22766
	1.96	3.06797	1.96	3.06078	1.96	3.14297	1.96	2.91313	1.96	3.22953
	1.98	3.06969	1.98	3.06156	1.98	3.14234	1.98	2.91375	1.98	3.23047
	2	3.07047	2	3.06344	2	3.14109	2	2.91359	2	3.23125
	2.02	3.07219	2.02	3.06281	2.02	3.14172	2.02	2.91313	2.02	3.23172
	2.04	3.07047	2.04	3.06266	2.04	3.14063	2.04	2.91359	2.04	3.23078
	2.06	3.07094	2.06	3.06328	2.06	3.14078	2.06	2.91266	2.06	3.23047
	2.08	3.07141	2.08	3.06281	2.08	3.14234	2.08	2.91266	2.08	3.22953
	2.1	3.07266	2.1	3.06219	2.1	3.14188	2.1	2.91188	2.1	3.22828
	2.12	3.07234	2.12	3.06156	2.12	3.14344	2.12	2.91281	2.12	3.22828
	2.14	3.07328	2.14	3.06203	2.14	3.14375	2.14	2.91328	2.14	3.22953
	2.16	3.075	2.16	3.06172	2.16	3.14359	2.16	2.91328	2.16	3.22844
	2.18	3.07625	2.18	3.06172	2.18	3.14312	2.18	2.91328	2.18	3.22922
	2.2	3.0775	2.2	3.06141	2.2	3.1425	2.2	2.91453	2.2	3.22812
	2.22	3.07687	2.22	3.06109	2.22	3.14281	2.22	2.91188	2.22	3.22688
	2.24	3.07687	2.24	3.06281	2.24	3.14484	2.24	2.91141	2.24	3.2275
	2.26	3.0775	2.26	3.06391	2.26	3.14438	2.26	2.91281	2.26	3.22844
	2.28	3.07641	2.28	3.06156	2.28	3.14344	2.28	2.91281	2.28	3.22938
	2.3	3.07766	2.3	3.06109	2.3	3.14344	2.3	2.91438	2.3	3.22953
	2.32	3.07813	2.32	3.06172	2.32	3.14359	2.32	2.91547	2.32	3.22891
	2.34	3.07875	2.34	3.06141	2.34	3.14234	2.34	2.91516	2.34	3.22922
	2.36	3.08016	2.36	3.06328	2.36	3.14297	2.36	2.91438	2.36	3.22922
	2.38	3.07953	2.38	3.06203	2.38	3.1425	2.38	2.9125	2.38	3.23016
	2.4	3.07781	2.4	3.06172	2.4	3.14234	2.4	2.91203	2.4	3.23141
	2.42	3.07828	2.42	3.06141	2.42	3.14438	2.42	2.91063	2.42	3.22938
	2.44	3.07656	2.44	3.06141	2.44	3.14422	2.44	2.91125	2.44	3.22875
	2.46	3.0775	2.46	3.06109	2.46	3.14375	2.46	2.91063	2.46	3.22766
	2.48	3.07906	2.48	3.06219	2.48	3.14359	2.48	2.91078	2.48	3.22781
	2.5	3.07891	2.5	3.06219	2.5	3.14297	2.5	2.91156	2.5	3.22688
	2.52	3.07844	2.52	3.06156	2.52	3.14312	2.52	2.90875	2.52	3.22641
	2.54	3.07875	2.54	3.06047	2.54	3.14438	2.54	2.91094	2.54	3.22656
	2.56	3.07687	2.56	3.06047	2.56	3.145	2.56	2.91078	2.56	3.22625
	2.58	3.07875	2.58	3.05984	2.58	3.14609	2.58	2.91031	2.58	3.225
	2.6	3.07813	2.6	3.06141	2.6	3.14594	2.6	2.91063	2.6	3.22563
	2.62	3.0775	2.62	3.06047	2.62	3.14594	2.62	2.91078	2.62	3.22719
	2.64	3.07687	2.64	3.05969	2.64	3.14594	2.64	2.91078	2.64	3.2275
	2.66	3.07656	2.66	3.06031	2.66	3.14562	2.66	2.91219	2.66	3.22625
	2.68	3.07703	2.68	3.06016	2.68	3.14344	2.68	2.91125	2.68	3.22578
	2.7	3.07656	2.7	3.06047	2.7	3.14375	2.7	2.91141	2.7	3.22516
	2.72	3.07469	2.72	3.06109	2.72	3.14406	2.72	2.91141	2.72	3.22641
	2.74	3.07594	2.74	3.06266	2.74	3.14422	2.74	2.91125	2.74	3.22578
	2.76	3.07687	2.76	3.06141	2.76	3.14375	2.76	2.91063	2.76	3.22594
	2.78	3.07703	2.78	3.06156	2.78	3.14359	2.78	2.90891	2.78	3.22656
	2.8	3.07703	2.8	3.06094	2.8	3.14359	2.8	2.91016	2.8	3.22719
	2.82	3.07766	2.82	3.05969	2.82	3.14281	2.82	2.91078	2.82	3.22563
	2.84	3.07891	2.84	3.06031	2.84	3.1425	2.84	2.91063	2.84	3.22625
	2.86	3.07766	2.86	3.06078	2.86	3.14141	2.86	2.91125	2.86	3.22625
	2.88	3.0775	2.88	3.06094	2.88	3.14219	2.88	2.91016	2.88	3.22578
	2.9	3.07828	2.9	3.06156	2.9	3.14297	2.9	2.91188	2.9	3.22641
	2.92	3.0775	2.92	3.06031	2.92	3.14234	2.92	2.91094	2.92	3.22516
	2.94	3.07625	2.94	3.06109	2.94	3.1425	2.94	2.91078	2.94	3.22688
	2.96	3.07703	2.96	3.06094	2.96	3.14438	2.96	2.90969	2.96	3.22563
	2.98	3.0775	2.98	3.06109	2.98	3.14312	2.98	2.91141	2.98	3.22688
	3	3.07687	3	3.06234	3	3.14406	3	2.91141	3	3.22719
	3.02	3.07687	3.02	3.06109	3.02	3.14438	3.02	2.91188	3.02	3.22844
	3.04	3.07813	3.04	3.06156	3.04	3.14547	3.04	2.91141	3.04	3.22766
	3.06	3.07766	3.06	3.06109	3.06	3.145	3.06	2.91141	3.06	3.22594
	3.08	3.07844	3.08	3.06031	3.08	3.14547	3.08	2.90969	3.08	3.22625
	3.1	3.07969	3.1	3.05969	3.1	3.14531	3.1	2.90969	3.1	3.22578
	3.12	3.07875	3.12	3.06078	3.12	3.14609	3.12	2.90937	3.12	3.22656
	3.14	3.08062	3.14	3.06109	3.14	3.14562	3.14	2.90844	3.14	3.22578
	3.16	3.08094	3.16	3.06109	3.16	3.14438	3.16	2.91016	3.16	3.22516
	3.18	3.07781	3.18	3.06219	3.18	3.14547	3.18	2.91031	3.18	3.22469
	3.2	3.07719	3.2	3.06141	3.2	3.14609	3.2	2.91016	3.2	3.22516
	3.22	3.07766	3.22	3.06141	3.22	3.14594	3.22	2.91063	3.22	3.22406
	3.24	3.07656	3.24	3.06031	3.24	3.14531	3.24	2.91188	3.24	3.22406
	3.26	3.07703	3.26	3.05984	3.26	3.14656	3.26	2.91	3.26	3.22516
	3.28	3.07687	3.28	3.05953	3.28	3.14609	3.28	2.90906	3.28	3.22594
	3.3	3.07703	3.3	3.05969	3.3	3.14531	3.3	2.90937	3.3	3.22594
	3.32	3.07719	3.32	3.06094	3.32	3.14562	3.32	2.90891	3.32	3.22469
	3.34	3.07844	3.34	3.06016	3.34	3.14625	3.34	2.90891	3.34	3.22594
	3.36	3.07875	3.36	3.06016	3.36	3.14609	3.36	2.90844	3.36	3.22531
	3.38	3.07906	3.38	3.06156	3.38	3.14547	3.38	2.90813	3.38	3.22578
	3.4	3.08016	3.4	3.06156	3.4	3.14484	3.4	2.90906	3.4	3.225
	3.42	3.08	3.42	3.06141	3.42	3.14484	3.42	2.90969	3.42	3.22563
	3.44	3.07906	3.44	3.06234	3.44	3.14656	3.44	2.90937	3.44	3.22453
	3.46	3.07875	3.46	3.06172	3.46	3.14656	3.46	2.91078	3.46	3.22531
	3.48	3.07844	3.48	3.06312	3.48	3.14531	3.48	2.91141	3.48	3.22594
	3.5	3.0775	3.5	3.06203	3.5	3.14625	3.5	2.91078	3.5	3.22578
	3.52	3.07703	3.52	3.06328	3.52	3.14531	3.52	2.91203	3.52	3.22516
	3.54	3.07641	3.54	3.06141	3.54	3.14359	3.54	2.91141	3.54	3.225
	3.56	3.07844	3.56	3.06156	3.56	3.14484	3.56	2.91188	3.56	3.22563
	3.58	3.07813	3.58	3.06156	3.58	3.14547	3.58	2.91188	3.58	3.22531
	3.6	3.07813	3.6	3.06156	3.6	3.14531	3.6	2.91156	3.6	3.22453
	3.62	3.07875	3.62	3.06219	3.62	3.14531	3.62	2.91219	3.62	3.22516
	3.64	3.08062	3.64	3.06219	3.64	3.14406	3.64	2.91156	3.64	3.22406
	3.66	3.08094	3.66	3.06375	3.66	3.14375	3.66	2.91313	3.66	3.22469
	3.68	3.07906	3.68	3.06281	3.68	3.14422	3.68	2.91328	3.68	3.22391
	3.7	3.08031	3.7	3.06203	3.7	3.14484	3.7	2.91281	3.7	3.22469
	3.72	3.07938	3.72	3.06281	3.72	3.14344	3.72	2.91188	3.72	3.22438
	3.74	3.07953	3.74	3.06234	3.74	3.14438	3.74	2.91063	3.74	3.22438
	3.76	3.07844	3.76	3.06156	3.76	3.14344	3.76	2.91016	3.76	3.22406
	3.78	3.07844	3.78	3.06219	3.78	3.14312	3.78	2.91141	3.78	3.22344
	3.8	3.07906	3.8	3.06172	3.8	3.14469	3.8	2.91281	3.8	3.22594
	3.82	3.07766	3.82	3.06328	3.82	3.14469	3.82	2.9125	3.82	3.225
	3.84	3.07687	3.84	3.06203	3.84	3.14359	3.84	2.91375	3.84	3.22531
	3.86	3.0775	3.86	3.06203	3.86	3.145	3.86	2.91375	3.86	3.22563
	3.88	3.0775	3.88	3.06234	3.88	3.14281	3.88	2.91422	3.88	3.22563
	3.9	3.07719	3.9	3.06203	3.9	3.14219	3.9	2.91313	3.9	3.22625
	3.92	3.07781	3.92	3.06141	3.92	3.14109	3.92	2.91203	3.92	3.22578
	3.94	3.07703	3.94	3.06141	3.94	3.14125	3.94	2.91219	3.94	3.22563
	3.96	3.0775	3.96	3.06156	3.96	3.14188	3.96	2.91219	3.96	3.22656
	3.98	3.0775	3.98	3.06141	3.98	3.14188	3.98	2.91281	3.98	3.22641
	4	3.07781	4	3.06109	4	3.14125	4	2.91281	4	3.22578
	4.02	3.07703	4.02	3.05984	4.02	3.1425	4.02	2.91266	4.02	3.22594
	4.04	3.07781	4.04	3.06109	4.04	3.14141	4.04	2.91313	4.04	3.22469
	4.06	3.07844	4.06	3.06094	4.06	3.14125	4.06	2.91266	4.06	3.22688
	4.08	3.07781	4.08	3.05984	4.08	3.14188	4.08	2.91281	4.08	3.22719
	4.1	3.07875	4.1	3.05891	4.1	3.14219	4.1	2.91391	4.1	3.22688
	4.12	3.07781	4.12	3.05703	4.12	3.14281	4.12	2.915	4.12	3.22891
	4.14	3.07906	4.14	3.055	4.14	3.14125	4.14	2.91375	4.14	3.22766
	4.16	3.07875	4.16	3.05672	4.16	3.1425	4.16	2.91359	4.16	3.2275
	4.18	3.08	4.18	3.05844	4.18	3.14234	4.18	2.91328	4.18	3.22625
	4.2	3.07813	4.2	3.05953	4.2	3.14172	4.2	2.91219	4.2	3.22688
	4.22	3.0775	4.22	3.05984	4.22	3.14125	4.22	2.9125	4.22	3.22563
	4.24	3.07703	4.24	3.05953	4.24	3.14125	4.24	2.91359	4.24	3.22453
	4.26	3.0775	4.26	3.05859	4.26	3.14109	4.26	2.9125	4.26	3.22469
	4.28	3.07625	4.28	3.05828	4.28	3.14172	4.28	2.91281	4.28	3.22516
	4.3	3.07719	4.3	3.05891	4.3	3.14109	4.3	2.91203	4.3	3.22656
	4.32	3.07766	4.32	3.05844	4.32	3.14078	4.32	2.91313	4.32	3.22703
	4.34	3.07719	4.34	3.05922	4.34	3.14219	4.34	2.9125	4.34	3.22719
	4.36	3.07625	4.36	3.05844	4.36	3.14234	4.36	2.91313	4.36	3.22688
	4.38	3.07641	4.38	3.05859	4.38	3.14172	4.38	2.91438	4.38	3.22641
	4.4	3.07703	4.4	3.05781	4.4	3.14063	4.4	2.91375	4.4	3.22516
	4.42	3.07781	4.42	3.05781	4.42	3.14234	4.42	2.91375	4.42	3.22563
	4.44	3.07813	4.44	3.05828	4.44	3.14234	4.44	2.91328	4.44	3.22656
	4.46	3.07656	4.46	3.05828	4.46	3.14297	4.46	2.91141	4.46	3.22578
	4.48	3.07687	4.48	3.05641	4.48	3.14312	4.48	2.91266	4.48	3.22344
	4.5	3.07656	4.5	3.05703	4.5	3.14281	4.5	2.91188	4.5	3.22328
	4.52	3.07656	4.52	3.05859	4.52	3.14234	4.52	2.91156	4.52	3.225
	4.54	3.07687	4.54	3.05891	4.54	3.14219	4.54	2.91203	4.54	3.22328
	4.56	3.07781	4.56	3.05734	4.56	3.14172	4.56	2.91219	4.56	3.22375
	4.58	3.07625	4.58	3.05703	4.58	3.14172	4.58	2.91203	4.58	3.22406
	4.6	3.07625	4.6	3.05766	4.6	3.14219	4.6	2.91078	4.6	3.22391
	4.62	3.07703	4.62	3.05781	4.62	3.14234	4.62	2.91313	4.62	3.22344
	4.64	3.07641	4.64	3.05859	4.64	3.14047	4.64	2.91313	4.64	3.22391
	4.66	3.07766	4.66	3.05781	4.66	3.14141	4.66	2.91125	4.66	3.22438
	4.68	3.0775	4.68	3.05797	4.68	3.14219	4.68	2.91203	4.68	3.22344
	4.7	3.07656	4.7	3.05656	4.7	3.14016	4.7	2.9125	4.7	3.22344
	4.72	3.07625	4.72	3.05734	4.72	3.13891	4.72	2.91219	4.72	3.22328
	4.74	3.07687	4.74	3.06016	4.74	3.13984	4.74	2.91125	4.74	3.22375
	4.76	3.07641	4.76	3.05906	4.76	3.13922	4.76	2.91281	4.76	3.22328
	4.78	3.0775	4.78	3.05719	4.78	3.14016	4.78	2.91328	4.78	3.22219
	4.8	3.07656	4.8	3.05656	4.8	3.14	4.8	2.91266	4.8	3.2225
	4.82	3.07813	4.82	3.05547	4.82	3.13891	4.82	2.91313	4.82	3.2225
	4.84	3.07625	4.84	3.05641	4.84	3.14016	4.84	2.91313	4.84	3.22328
	4.86	3.07656	4.86	3.05594	4.86	3.13984	4.86	2.91156	4.86	3.22281
	4.88	3.07656	4.88	3.05719	4.88	3.13953	4.88	2.91375	4.88	3.22203
	4.9	3.07687	4.9	3.05719	4.9	3.13922	4.9	2.91203	4.9	3.22125
	4.92	3.07578	4.92	3.05547	4.92	3.13875	4.92	2.91203	4.92	3.22156
	4.94	3.07766	4.94	3.05609	4.94	3.13813	4.94	2.91078	4.94	3.22344
	4.96	3.07687	4.96	3.05641	4.96	3.13766	4.96	2.91078	4.96	3.22344
	4.98	3.07656	4.98	3.05672	4.98	3.13563	4.98	2.91016	4.98	3.22344
	5	3.07719	5	3.05609	5	3.1375	5	2.91031	5	3.22328
	5.02	3.07766	5.02	3.05672	5.02	3.13828	5.02	2.91031	5.02	3.22375
	5.04	3.07781	5.04	3.05719	5.04	3.13625	5.04	2.91094	5.04	3.225
	5.06	3.0775	5.06	3.05703	5.06	3.13578	5.06	2.90969	5.06	3.22453
	5.08	3.0775	5.08	3.05656	5.08	3.13672	5.08	2.91016	5.08	3.225
	5.1	3.07703	5.1	3.05797	5.1	3.13578	5.1	2.91078	5.1	3.225
	5.12	3.07828	5.12	3.05922	5.12	3.13625	5.12	2.91219	5.12	3.22469
	5.14	3.07844	5.14	3.05906	5.14	3.13578	5.14	2.9125	5.14	3.22625
	5.16	3.07781	5.16	3.05922	5.16	3.13422	5.16	2.91031	5.16	3.225
	5.18	3.07594	5.18	3.05703	5.18	3.13484	5.18	2.91141	5.18	3.22469
	5.2	3.07656	5.2	3.05703	5.2	3.13766	5.2	2.91141	5.2	3.22391
	5.22	3.07594	5.22	3.05734	5.22	3.13859	5.22	2.91219	5.22	3.22469
	5.24	3.07563	5.24	3.05656	5.24	3.13813	5.24	2.91156	5.24	3.22453
	5.26	3.07656	5.26	3.05594	5.26	3.13703	5.26	2.91313	5.26	3.22406
	5.28	3.07625	5.28	3.05672	5.28	3.13703	5.28	2.91281	5.28	3.22438
	5.3	3.07625	5.3	3.05781	5.3	3.13797	5.3	2.91125	5.3	3.22438
	5.32	3.07719	5.32	3.05844	5.32	3.13875	5.32	2.91094	5.32	3.22438
	5.34	3.07875	5.34	3.05891	5.34	3.13828	5.34	2.91141	5.34	3.225
	5.36	3.07875	5.36	3.05953	5.36	3.13922	5.36	2.91219	5.36	3.22438
	5.38	3.0775	5.38	3.05859	5.38	3.14	5.38	2.91203	5.38	3.22438
	5.4	3.07703	5.4	3.05844	5.4	3.13937	5.4	2.91031	5.4	3.22516
	5.42	3.07687	5.42	3.05719	5.42	3.13797	5.42	2.91078	5.42	3.22578
	5.44	3.0775	5.44	3.05594	5.44	3.13766	5.44	2.91125	5.44	3.22578
	5.46	3.07719	5.46	3.05672	5.46	3.13734	5.46	2.9125	5.46	3.22578
	5.48	3.07594	5.48	3.05703	5.48	3.1375	5.48	2.91078	5.48	3.22469
	5.5	3.07563	5.5	3.05703	5.5	3.13766	5.5	2.91094	5.5	3.22656
	5.52	3.07563	5.52	3.05734	5.52	3.13703	5.52	2.91094	5.52	3.22516
	5.54	3.075	5.54	3.05672	5.54	3.1375	5.54	2.91141	5.54	3.22516
	5.56	3.07422	5.56	3.05609	5.56	3.13578	5.56	2.91016	5.56	3.22406
	5.58	3.07422	5.58	3.05578	5.58	3.13563	5.58	2.91094	5.58	3.22469
	5.6	3.07297	5.6	3.05469	5.6	3.13484	5.6	2.91203	5.6	3.22516
	5.62	3.07281	5.62	3.05609	5.62	3.13625	5.62	2.91141	5.62	3.22328
	5.64	3.07281	5.64	3.05547	5.64	3.13625	5.64	2.91203	5.64	3.22344
	5.66	3.07391	5.66	3.05734	5.66	3.13625	5.66	2.91094	5.66	3.22469
	5.68	3.07359	5.68	3.05719	5.68	3.13563	5.68	2.91063	5.68	3.22313
	5.7	3.07344	5.7	3.05672	5.7	3.13563	5.7	2.91063	5.7	3.22344
	5.72	3.07266	5.72	3.05734	5.72	3.135	5.72	2.91125	5.72	3.22281
	5.74	3.07406	5.74	3.05719	5.74	3.13484	5.74	2.91094	5.74	3.22453
	5.76	3.07266	5.76	3.05781	5.76	3.13547	5.76	2.91141	5.76	3.22531
	5.78	3.07281	5.78	3.05922	5.78	3.13484	5.78	2.91125	5.78	3.22406
	5.8	3.07328	5.8	3.05797	5.8	3.13516	5.8	2.91063	5.8	3.22328
	5.82	3.07203	5.82	3.05766	5.82	3.13609	5.82	2.91078	5.82	3.22313
	5.84	3.07297	5.84	3.05703	5.84	3.13578	5.84	2.90937	5.84	3.22391
	5.86	3.07297	5.86	3.05828	5.86	3.13625	5.86	2.90719	5.86	3.22438
	5.88	3.07344	5.88	3.05891	5.88	3.13453	5.88	2.9075	5.88	3.22453
	5.9	3.07172	5.9	3.05953	5.9	3.13609	5.9	2.9075	5.9	3.22438
	5.92	3.07172	5.92	3.05984	5.92	3.13641	5.92	2.90766	5.92	3.225
	5.94	3.07141	5.94	3.05906	5.94	3.13484	5.94	2.90891	5.94	3.22438
	5.96	3.07219	5.96	3.06016	5.96	3.13625	5.96	2.90813	5.96	3.22281
	5.98	3.07344	5.98	3.05969	5.98	3.13547	5.98	2.9075	5.98	3.22406
	6	3.07391	6	3.05984	6	3.13578	6	2.90687	6	3.225
	6.02	3.07234	6.02	3.06109	6.02	3.13453	6.02	2.90781	6.02	3.22469
	6.04	3.07328	6.04	3.06047	6.04	3.13453	6.04	2.90813	6.04	3.22516
	6.06	3.07406	6.06	3.05969	6.06	3.135	6.06	2.90813	6.06	3.22391
	6.08	3.07359	6.08	3.06078	6.08	3.13547	6.08	2.90766	6.08	3.22375
	6.1	3.07422	6.1	3.05969	6.1	3.13641	6.1	2.90813	6.1	3.22219
	6.12	3.075	6.12	3.05969	6.12	3.13766	6.12	2.9075	6.12	3.22281
	6.14	3.07516	6.14	3.05953	6.14	3.13578	6.14	2.90641	6.14	3.22313
	6.16	3.075	6.16	3.05984	6.16	3.135	6.16	2.90687	6.16	3.22313
	6.18	3.07469	6.18	3.05922	6.18	3.13437	6.18	2.90766	6.18	3.22344
	6.2	3.07453	6.2	3.05906	6.2	3.13641	6.2	2.9075	6.2	3.22328
	6.22	3.07516	6.22	3.06047	6.22	3.13578	6.22	2.9075	6.22	3.22281
	6.24	3.07563	6.24	3.05922	6.24	3.13609	6.24	2.90641	6.24	3.22203
	6.26	3.07469	6.26	3.05844	6.26	3.13547	6.26	2.90781	6.26	3.2225
	6.28	3.07516	6.28	3.05859	6.28	3.13813	6.28	2.90891	6.28	3.22266
	6.3	3.07469	6.3	3.05922	6.3	3.13797	6.3	2.90766	6.3	3.22203
	6.32	3.07406	6.32	3.05969	6.32	3.13609	6.32	2.90766	6.32	3.22281
	6.34	3.07406	6.34	3.05797	6.34	3.13625	6.34	2.90813	6.34	3.22203
	6.36	3.07344	6.36	3.05906	6.36	3.13734	6.36	2.90891	6.36	3.22203
	6.38	3.07344	6.38	3.06047	6.38	3.13672	6.38	2.90828	6.38	3.22203
	6.4	3.07406	6.4	3.05922	6.4	3.13672	6.4	2.90875	6.4	3.22266
	6.42	3.07578	6.42	3.05906	6.42	3.13609	6.42	2.90844	6.42	3.22266
	6.44	3.07391	6.44	3.05922	6.44	3.13703	6.44	2.9075	6.44	3.22391
	6.46	3.07344	6.46	3.05984	6.46	3.13734	6.46	2.90828	6.46	3.22469
	6.48	3.07344	6.48	3.05969	6.48	3.13766	6.48	2.90781	6.48	3.22563
	6.5	3.07469	6.5	3.06141	6.5	3.13734	6.5	2.90766	6.5	3.22516
	6.52	3.07422	6.52	3.06094	6.52	3.13766	6.52	2.90719	6.52	3.22563
	6.54	3.07359	6.54	3.06203	6.54	3.13953	6.54	2.90687	6.54	3.22453
	6.56	3.07391	6.56	3.06219	6.56	3.1375	6.56	2.90703	6.56	3.22594
	6.58	3.07391	6.58	3.06109	6.58	3.13797	6.58	2.90828	6.58	3.22625
	6.6	3.07328	6.6	3.06047	6.6	3.13641	6.6	2.90828	6.6	3.22563
	6.62	3.07281	6.62	3.06016	6.62	3.13625	6.62	2.90813	6.62	3.22594
	6.64	3.07297	6.64	3.05984	6.64	3.13703	6.64	2.90656	6.64	3.22625
	6.66	3.07344	6.66	3.06016	6.66	3.13641	6.66	2.90687	6.66	3.22594
	6.68	3.07141	6.68	3.06109	6.68	3.13578	6.68	2.90641	6.68	3.225
	6.7	3.07219	6.7	3.06078	6.7	3.13563	6.7	2.90641	6.7	3.22516
	6.72	3.07344	6.72	3.06078	6.72	3.13578	6.72	2.90781	6.72	3.22578
	6.74	3.07359	6.74	3.05906	6.74	3.13672	6.74	2.90844	6.74	3.22563
	6.76	3.07328	6.76	3.06031	6.76	3.13609	6.76	2.90687	6.76	3.22453
	6.78	3.07453	6.78	3.05953	6.78	3.13687	6.78	2.90703	6.78	3.22563
	6.8	3.07516	6.8	3.05922	6.8	3.13734	6.8	2.90656	6.8	3.22641
	6.82	3.07531	6.82	3.05906	6.82	3.13547	6.82	2.90781	6.82	3.22594
	6.84	3.07391	6.84	3.05922	6.84	3.13641	6.84	2.90875	6.84	3.22594
	6.86	3.07422	6.86	3.06047	6.86	3.13641	6.86	2.9075	6.86	3.22563
	6.88	3.07297	6.88	3.06078	6.88	3.13516	6.88	2.90969	6.88	3.22578
	6.9	3.07359	6.9	3.05984	6.9	3.13563	6.9	2.91016	6.9	3.22594
	6.92	3.07266	6.92	3.05891	6.92	3.13641	6.92	2.91156	6.92	3.22438
	6.94	3.07266	6.94	3.05922	6.94	3.13703	6.94	2.91188	6.94	3.22578
	6.96	3.07266	6.96	3.05953	6.96	3.13625	6.96	2.91125	6.96	3.225
	6.98	3.07453	6.98	3.05984	6.98	3.13625	6.98	2.91188	6.98	3.22516
	7	3.07391	7	3.06016	7	3.13578	7	2.91313	7	3.22531
	7.02	3.07422	7.02	3.06141	7.02	3.13641	7.02	2.91078	7.02	3.22563
	7.04	3.07422	7.04	3.06031	7.04	3.13609	7.04	2.91141	7.04	3.22578
	7.06	3.07453	7.06	3.06094	7.06	3.13516	7.06	2.91141	7.06	3.22563
	7.08	3.07422	7.08	3.06094	7.08	3.13578	7.08	2.91125	7.08	3.22578
	7.1	3.07344	7.1	3.06156	7.1	3.13625	7.1	2.91078	7.1	3.22281
	7.12	3.07422	7.12	3.06203	7.12	3.13687	7.12	2.91266	7.12	3.22438
	7.14	3.07453	7.14	3.06266	7.14	3.13609	7.14	2.91422	7.14	3.22406
	7.16	3.07516	7.16	3.06203	7.16	3.13547	7.16	2.91438	7.16	3.22531
	7.18	3.07344	7.18	3.06281	7.18	3.13625	7.18	2.91359	7.18	3.22656
	7.2	3.07328	7.2	3.06391	7.2	3.13625	7.2	2.91203	7.2	3.22531
	7.22	3.07281	7.22	3.06328	7.22	3.13687	7.22	2.91141	7.22	3.22531
	7.24	3.07406	7.24	3.06109	7.24	3.13625	7.24	2.91266	7.24	3.22531
	7.26	3.07406	7.26	3.06281	7.26	3.13609	7.26	2.9125	7.26	3.22391
	7.28	3.075	7.28	3.06219	7.28	3.13641	7.28	2.91266	7.28	3.22438
	7.3	3.07656	7.3	3.06172	7.3	3.13578	7.3	2.91359	7.3	3.22453
	7.32	3.07453	7.32	3.06172	7.32	3.13609	7.32	2.91188	7.32	3.22375
	7.34	3.07422	7.34	3.06234	7.34	3.13641	7.34	2.91313	7.34	3.22219
	7.36	3.07469	7.36	3.06203	7.36	3.13609	7.36	2.91438	7.36	3.22328
	7.38	3.07453	7.38	3.06141	7.38	3.13547	7.38	2.91359	7.38	3.22391
	7.4	3.07422	7.4	3.06172	7.4	3.13391	7.4	2.91281	7.4	3.22375
	7.42	3.07453	7.42	3.06156	7.42	3.13484	7.42	2.91156	7.42	3.22391
	7.44	3.07422	7.44	3.06141	7.44	3.13578	7.44	2.91094	7.44	3.22391
	7.46	3.07531	7.46	3.06281	7.46	3.13625	7.46	2.90969	7.46	3.22375
	7.48	3.07406	7.48	3.06281	7.48	3.13625	7.48	2.91016	7.48	3.22375
	7.5	3.07422	7.5	3.06328	7.5	3.13547	7.5	2.90953	7.5	3.22344
	7.52	3.07594	7.52	3.06375	7.52	3.13422	7.52	2.91016	7.52	3.22203
	7.54	3.075	7.54	3.06344	7.54	3.13453	7.54	2.90891	7.54	3.22156
	7.56	3.07531	7.56	3.06406	7.56	3.13516	7.56	2.91016	7.56	3.22203
	7.58	3.07344	7.58	3.06312	7.58	3.13437	7.58	2.90969	7.58	3.22203
	7.6	3.07422	7.6	3.06312	7.6	3.13547	7.6	2.91078	7.6	3.22125
	7.62	3.07469	7.62	3.06344	7.62	3.13563	7.62	2.91	7.62	3.22187
	7.64	3.07594	7.64	3.065	7.64	3.13578	7.64	2.90969	7.64	3.22047
	7.66	3.07578	7.66	3.06453	7.66	3.13609	7.66	2.91016	7.66	3.22078
	7.68	3.07453	7.68	3.06625	7.68	3.13578	7.68	2.90953	7.68	3.2225
	7.7	3.07531	7.7	3.06531	7.7	3.135	7.7	2.90828	7.7	3.22203
	7.72	3.07516	7.72	3.06375	7.72	3.13484	7.72	2.90875	7.72	3.22141
	7.74	3.07469	7.74	3.06453	7.74	3.13437	7.74	2.91	7.74	3.22266
	7.76	3.07453	7.76	3.065	7.76	3.13563	7.76	2.91	7.76	3.22156
	7.78	3.07406	7.78	3.06234	7.78	3.13453	7.78	2.90875	7.78	3.22047
	7.8	3.07359	7.8	3.06438	7.8	3.13547	7.8	2.90969	7.8	3.22203
	7.82	3.07422	7.82	3.06391	7.82	3.13453	7.82	2.91	7.82	3.22125
	7.84	3.07391	7.84	3.06203	7.84	3.13516	7.84	2.90937	7.84	3.22125
	7.86	3.07516	7.86	3.06141	7.86	3.13641	7.86	2.90953	7.86	3.22219
	7.88	3.07594	7.88	3.06156	7.88	3.13641	7.88	2.90875	7.88	3.22281
	7.9	3.07406	7.9	3.06312	7.9	3.13563	7.9	2.90781	7.9	3.22016
	7.92	3.07219	7.92	3.06344	7.92	3.13516	7.92	2.90813	7.92	3.22203
	7.94	3.07281	7.94	3.06344	7.94	3.13734	7.94	2.90687	7.94	3.22203
	7.96	3.07359	7.96	3.06406	7.96	3.13687	7.96	2.90719	7.96	3.22203
	7.98	3.07391	7.98	3.06344	7.98	3.13625	7.98	2.90891	7.98	3.22141
	8	3.07469	8	3.06281	8	3.13625	8	2.90766	8	3.22219
	8.02	3.07328	8.02	3.06406	8.02	3.13625	8.02	2.90875	8.02	3.2225
	8.04	3.07422	8.04	3.06375	8.04	3.13687	8.04	2.90844	8.04	3.22469
	8.06	3.07531	8.06	3.06375	8.06	3.13563	8.06	2.90703	8.06	3.22391
	8.08	3.07531	8.08	3.06328	8.08	3.135	8.08	2.90766	8.08	3.2225
	8.1	3.07469	8.1	3.06234	8.1	3.13563	8.1	2.9075	8.1	3.22266
	8.12	3.07578	8.12	3.06172	8.12	3.13625	8.12	2.90828	8.12	3.22281
	8.14	3.07625	8.14	3.06234	8.14	3.13422	8.14	2.90766	8.14	3.22375
	8.16	3.07641	8.16	3.06281	8.16	3.13453	8.16	2.90719	8.16	3.22156
	8.18	3.07641	8.18	3.06328	8.18	3.13453	8.18	2.90594	8.18	3.22313
	8.2	3.07625	8.2	3.06312	8.2	3.13453	8.2	2.90641	8.2	3.22453
	8.22	3.07656	8.22	3.06031	8.22	3.13609	8.22	2.90578	8.22	3.22391
	8.24	3.07594	8.24	3.06031	8.24	3.13703	8.24	2.90813	8.24	3.22313
	8.26	3.07469	8.26	3.06156	8.26	3.13625	8.26	2.90578	8.26	3.22438
	8.28	3.07469	8.28	3.06203	8.28	3.13672	8.28	2.90641	8.28	3.22281
	8.3	3.07516	8.3	3.06094	8.3	3.13734	8.3	2.90703	8.3	3.2225
	8.32	3.075	8.32	3.06219	8.32	3.13766	8.32	2.90719	8.32	3.2225
	8.34	3.07453	8.34	3.06141	8.34	3.13703	8.34	2.90625	8.34	3.22141
	8.36	3.07406	8.36	3.06156	8.36	3.13703	8.36	2.90594	8.36	3.22125
	8.38	3.07469	8.38	3.06203	8.38	3.13734	8.38	2.90594	8.38	3.22203
	8.4	3.07406	8.4	3.06203	8.4	3.13703	8.4	2.90656	8.4	3.22094
	8.42	3.07391	8.42	3.06141	8.42	3.13797	8.42	2.90641	8.42	3.22125
	8.44	3.075	8.44	3.06094	8.44	3.13766	8.44	2.90719	8.44	3.22031
	8.46	3.07453	8.46	3.06203	8.46	3.13734	8.46	2.90625	8.46	3.22141
	8.48	3.07422	8.48	3.06031	8.48	3.13766	8.48	2.90625	8.48	3.22094
	8.5	3.07359	8.5	3.06156	8.5	3.13734	8.5	2.90625	8.5	3.22031
	8.52	3.07516	8.52	3.06172	8.52	3.13672	8.52	2.90484	8.52	3.22047
	8.54	3.07453	8.54	3.06281	8.54	3.13734	8.54	2.90578	8.54	3.22125
	8.56	3.07453	8.56	3.06234	8.56	3.13813	8.56	2.90516	8.56	3.2225
	8.58	3.07469	8.58	3.06281	8.58	3.13891	8.58	2.90656	8.58	3.22156
	8.6	3.07422	8.6	3.06219	8.6	3.13859	8.6	2.90453	8.6	3.22141
	8.62	3.07391	8.62	3.06109	8.62	3.13984	8.62	2.90453	8.62	3.22078
	8.64	3.07406	8.64	3.06234	8.64	3.14016	8.64	2.90563	8.64	3.22078
	8.66	3.07359	8.66	3.06281	8.66	3.13984	8.66	2.90594	8.66	3.22219
	8.68	3.07219	8.68	3.06266	8.68	3.14	8.68	2.90453	8.68	3.22266
	8.7	3.07328	8.7	3.06281	8.7	3.14	8.7	2.90484	8.7	3.22094
	8.72	3.07453	8.72	3.06312	8.72	3.14109	8.72	2.90422	8.72	3.22125
	8.74	3.07297	8.74	3.06141	8.74	3.14141	8.74	2.90578	8.74	3.22031
	8.76	3.07281	8.76	3.06219	8.76	3.14016	8.76	2.90578	8.76	3.21906
	8.78	3.07203	8.78	3.06109	8.78	3.13984	8.78	2.90531	8.78	3.21922
	8.8	3.07156	8.8	3.06078	8.8	3.14109	8.8	2.90563	8.8	3.22016
	8.82	3.06969	8.82	3.06016	8.82	3.14047	8.82	2.90484	8.82	3.21891
	8.84	3.06984	8.84	3.06109	8.84	3.13859	8.84	2.90469	8.84	3.22047
	8.86	3.07016	8.86	3.06031	8.86	3.13875	8.86	2.90344	8.86	3.22156
	8.88	3.07031	8.88	3.06078	8.88	3.13922	8.88	2.90453	8.88	3.22219
	8.9	3.07016	8.9	3.06172	8.9	3.13734	8.9	2.90469	8.9	3.22094
	8.92	3.06953	8.92	3.06094	8.92	3.13766	8.92	2.90453	8.92	3.22094
	8.94	3.06969	8.94	3.06172	8.94	3.13734	8.94	2.90531	8.94	3.22078
	8.96	3.06984	8.96	3.06156	8.96	3.13984	8.96	2.90578	8.96	3.22047
	8.98	3.07031	8.98	3.06109	8.98	3.14	8.98	2.90469	8.98	3.22078
	9	3.07094	9	3.06047	9	3.13984	9	2.90203	9	3.21922
	9.02	3.07156	9.02	3.06016	9.02	3.13953	9.02	2.90156	9.02	3.21984
	9.04	3.07219	9.04	3.06047	9.04	3.13953	9.04	2.90172	9.04	3.21891
	9.06	3.07109	9.06	3.06047	9.06	3.13953	9.06	2.90359	9.06	3.21969
	9.08	3.07234	9.08	3.06031	9.08	3.13891	9.08	2.90297	9.08	3.22078
	9.1	3.07109	9.1	3.06016	9.1	3.14	9.1	2.90406	9.1	3.21984
	9.12	3.07219	9.12	3.06078	9.12	3.13891	9.12	2.90297	9.12	3.21844
	9.14	3.06984	9.14	3.06078	9.14	3.13813	9.14	2.90281	9.14	3.21953
	9.16	3.06906	9.16	3.06156	9.16	3.13813	9.16	2.90297	9.16	3.22047
	9.18	3.06797	9.18	3.06203	9.18	3.13797	9.18	2.90172	9.18	3.22047
	9.2	3.06969	9.2	3.06156	9.2	3.13797	9.2	2.90234	9.2	3.22047
	9.22	3.07141	9.22	3.06219	9.22	3.14016	9.22	2.90281	9.22	3.22187
	9.24	3.07016	9.24	3.06234	9.24	3.13922	9.24	2.90328	9.24	3.22094
	9.26	3.07016	9.26	3.06266	9.26	3.13937	9.26	2.90484	9.26	3.22219
	9.28	3.07047	9.28	3.06266	9.28	3.13813	9.28	2.90531	9.28	3.22125
	9.3	3.07172	9.3	3.06312	9.3	3.1375	9.3	2.90453	9.3	3.22031
	9.32	3.07297	9.32	3.06281	9.32	3.13687	9.32	2.90469	9.32	3.22156
	9.34	3.07281	9.34	3.06312	9.34	3.13641	9.34	2.90406	9.34	3.22203
	9.36	3.07156	9.36	3.06219	9.36	3.13625	9.36	2.90344	9.36	3.22156
	9.38	3.07172	9.38	3.06266	9.38	3.13641	9.38	2.90297	9.38	3.22125
	9.4	3.07297	9.4	3.06234	9.4	3.13703	9.4	2.90563	9.4	3.22375
	9.42	3.07328	9.42	3.06281	9.42	3.13734	9.42	2.90578	9.42	3.22313
	9.44	3.07406	9.44	3.06438	9.44	3.13766	9.44	2.90391	9.44	3.22281
	9.46	3.07406	9.46	3.06531	9.46	3.13813	9.46	2.90422	9.46	3.22187
	9.48	3.07328	9.48	3.06391	9.48	3.13922	9.48	2.90344	9.48	3.22094
	9.5	3.07344	9.5	3.06375	9.5	3.13859	9.5	2.90469	9.5	3.22031
	9.52	3.07391	9.52	3.06328	9.52	3.13891	9.52	2.90297	9.52	3.22125
	9.54	3.07359	9.54	3.065	9.54	3.1375	9.54	2.90297	9.54	3.22125
	9.56	3.07344	9.56	3.06312	9.56	3.13766	9.56	2.90328	9.56	3.22141
	9.58	3.07422	9.58	3.06281	9.58	3.13766	9.58	2.90422	9.58	3.22125
	9.6	3.07406	9.6	3.06453	9.6	3.13797	9.6	2.90391	9.6	3.22141
	9.62	3.07422	9.62	3.06438	9.62	3.13734	9.62	2.90422	9.62	3.21969
	9.64	3.075	9.64	3.065	9.64	3.13625	9.64	2.90359	9.64	3.22125
	9.66	3.075	9.66	3.06531	9.66	3.13672	9.66	2.90422	9.66	3.22141
	9.68	3.075	9.68	3.06438	9.68	3.13609	9.68	2.90297	9.68	3.2225
	9.7	3.075	9.7	3.06438	9.7	3.135	9.7	2.90422	9.7	3.22281
	9.72	3.07453	9.72	3.06375	9.72	3.13547	9.72	2.90453	9.72	3.22203
	9.74	3.07344	9.74	3.06328	9.74	3.13547	9.74	2.90563	9.74	3.2225
	9.76	3.07344	9.76	3.06406	9.76	3.13453	9.76	2.90625	9.76	3.22203
	9.78	3.07359	9.78	3.06516	9.78	3.13578	9.78	2.90625	9.78	3.22078
	9.8	3.07297	9.8	3.06375	9.8	3.13687	9.8	2.90578	9.8	3.22203
	9.82	3.07328	9.82	3.06328	9.82	3.1375	9.82	2.90719	9.82	3.22094
	9.84	3.07281	9.84	3.06438	9.84	3.13859	9.84	2.90766	9.84	3.22016
	9.86	3.07203	9.86	3.06312	9.86	3.13797	9.86	2.90594	9.86	3.22141
	9.88	3.07328	9.88	3.06312	9.88	3.13828	9.88	2.90406	9.88	3.22187
	9.9	3.07219	9.9	3.06281	9.9	3.13875	9.9	2.90578	9.9	3.22281
	9.92	3.07172	9.92	3.06391	9.92	3.13813	9.92	2.90594	9.92	3.22266
	9.94	3.07203	9.94	3.06578	9.94	3.13813	9.94	2.90469	9.94	3.22078
	9.96	3.07219	9.96	3.06578	9.96	3.13734	9.96	2.90594	9.96	3.22141
	9.98	3.07203	9.98	3.06391	9.98	3.13828	9.98	2.90406	9.98	3.22031
	10	3.07156	10	3.06391	10	3.13875	10	2.90469	10	3.21922
	10.02	3.07109	10.02	3.06469	10.02	3.13891	10.02	2.90469	10.02	3.21969
	10.04	3.07141	10.04	3.065	10.04	3.13922	10.04	2.90531	10.04	3.21953
	10.06	3.07078	10.06	3.06516	10.06	3.13891	10.06	2.90422	10.06	3.22016
	10.08	3.07156	10.08	3.06406	10.08	3.13875	10.08	2.90406	10.08	3.21906
	10.1	3.07203	10.1	3.06375	10.1	3.13922	10.1	2.90563	10.1	3.21984
	10.12	3.07016	10.12	3.06438	10.12	3.13953	10.12	2.90406	10.12	3.22031
	10.14	3.07078	10.14	3.06531	10.14	3.14109	10.14	2.90359	10.14	3.22125
	10.16	3.07031	10.16	3.06531	10.16	3.14078	10.16	2.90266	10.16	3.22016
	10.18	3.07094	10.18	3.065	10.18	3.14063	10.18	2.90203	10.18	3.22016
	10.2	3.07266	10.2	3.06531	10.2	3.13813	10.2	2.90266	10.2	3.22078
	10.22	3.07219	10.22	3.06531	10.22	3.1375	10.22	2.90219	10.22	3.21969
	10.24	3.07141	10.24	3.06594	10.24	3.13953	10.24	2.90203	10.24	3.21922
	10.26	3.06984	10.26	3.06594	10.26	3.14016	10.26	2.90156	10.26	3.21984
	10.28	3.07031	10.28	3.06469	10.28	3.13922	10.28	2.90422	10.28	3.22047
	10.3	3.07109	10.3	3.065	10.3	3.14063	10.3	2.90359	10.3	3.22078
	10.32	3.07094	10.32	3.06438	10.32	3.14234	10.32	2.90297	10.32	3.22203
	10.34	3.06984	10.34	3.06438	10.34	3.14188	10.34	2.90234	10.34	3.22078
	10.36	3.07031	10.36	3.06688	10.36	3.14234	10.36	2.90266	10.36	3.22187
	10.38	3.07109	10.38	3.06688	10.38	3.14234	10.38	2.90266	10.38	3.22016
	10.4	3.07078	10.4	3.065	10.4	3.14172	10.4	2.90266	10.4	3.22016
	10.42	3.07078	10.42	3.06641	10.42	3.1425	10.42	2.90234	10.42	3.21969
	10.44	3.07031	10.44	3.0675	10.44	3.14188	10.44	2.90297	10.44	3.21797
	10.46	3.07141	10.46	3.06781	10.46	3.14109	10.46	2.90328	10.46	3.21828
	10.48	3.07094	10.48	3.06641	10.48	3.14078	10.48	2.90156	10.48	3.21781
	10.5	3.07172	10.5	3.06562	10.5	3.14188	10.5	2.90219	10.5	3.21906
	10.52	3.07203	10.52	3.06656	10.52	3.14141	10.52	2.90297	10.52	3.21797
	10.54	3.07156	10.54	3.06781	10.54	3.14078	10.54	2.90266	10.54	3.21719
	10.56	3.07156	10.56	3.06719	10.56	3.14016	10.56	2.90297	10.56	3.21734
	10.58	3.07234	10.58	3.06688	10.58	3.14016	10.58	2.90156	10.58	3.21656
	10.6	3.07219	10.6	3.06688	10.6	3.14047	10.6	2.90297	10.6	3.21797
	10.62	3.07391	10.62	3.06594	10.62	3.14	10.62	2.90391	10.62	3.21984
	10.64	3.07422	10.64	3.06578	10.64	3.14047	10.64	2.90406	10.64	3.22078
	10.66	3.07563	10.66	3.06656	10.66	3.14047	10.66	2.90391	10.66	3.22078
	10.68	3.07687	10.68	3.06578	10.68	3.14063	10.68	2.90422	10.68	3.21922
	10.7	3.07641	10.7	3.06641	10.7	3.14047	10.7	2.90422	10.7	3.21891
	10.72	3.07641	10.72	3.06578	10.72	3.14016	10.72	2.90469	10.72	3.21969
	10.74	3.07594	10.74	3.06641	10.74	3.13891	10.74	2.90563	10.74	3.21984
	10.76	3.07641	10.76	3.06656	10.76	3.13953	10.76	2.90344	10.76	3.21984
	10.78	3.07641	10.78	3.0675	10.78	3.13937	10.78	2.90406	10.78	3.22094
	10.8	3.07625	10.8	3.06781	10.8	3.13797	10.8	2.90328	10.8	3.22203
	10.82	3.07656	10.82	3.06828	10.82	3.1375	10.82	2.90328	10.82	3.22266
	10.84	3.07516	10.84	3.06656	10.84	3.13813	10.84	2.90516	10.84	3.22281
	10.86	3.07656	10.86	3.06719	10.86	3.13766	10.86	2.90594	10.86	3.22094
	10.88	3.07687	10.88	3.0675	10.88	3.13797	10.88	2.90687	10.88	3.22266
	10.9	3.07563	10.9	3.0675	10.9	3.13891	10.9	2.90469	10.9	3.22344
	10.92	3.07578	10.92	3.0675	10.92	3.13922	10.92	2.90516	10.92	3.22406
	10.94	3.07531	10.94	3.06641	10.94	3.13891	10.94	2.90563	10.94	3.22453
	10.96	3.07531	10.96	3.06703	10.96	3.13922	10.96	2.90594	10.96	3.22406
	10.98	3.07531	10.98	3.06562	10.98	3.14016	10.98	2.90531	10.98	3.22531
	11	3.07703	11	3.06578	11	3.13859	11	2.90563	11	3.22563
	11.02	3.07641	11.02	3.06656	11.02	3.13797	11.02	2.90531	11.02	3.22531
	11.04	3.07578	11.04	3.0675	11.04	3.13891	11.04	2.90656	11.04	3.225
	11.06	3.07578	11.06	3.06813	11.06	3.13984	11.06	2.90687	11.06	3.22531
	11.08	3.07625	11.08	3.06719	11.08	3.13766	11.08	2.90813	11.08	3.22281
	11.1	3.07625	11.1	3.06594	11.1	3.13891	11.1	2.90656	11.1	3.2225
	11.12	3.07563	11.12	3.06578	11.12	3.13922	11.12	2.90641	11.12	3.22266
	11.14	3.07516	11.14	3.06531	11.14	3.13984	11.14	2.90563	11.14	3.22187
	11.16	3.07531	11.16	3.065	11.16	3.13922	11.16	2.90469	11.16	3.22141
	11.18	3.07422	11.18	3.06406	11.18	3.13875	11.18	2.90344	11.18	3.22313
	11.2	3.07422	11.2	3.06453	11.2	3.13813	11.2	2.90391	11.2	3.22281
	11.22	3.07391	11.22	3.06344	11.22	3.13813	11.22	2.90422	11.22	3.22313
	11.24	3.07344	11.24	3.06562	11.24	3.13953	11.24	2.90422	11.24	3.22328
	11.26	3.07406	11.26	3.06531	11.26	3.13984	11.26	2.90484	11.26	3.22375
	11.28	3.07344	11.28	3.06328	11.28	3.13922	11.28	2.90422	11.28	3.22328
	11.3	3.07297	11.3	3.06281	11.3	3.13937	11.3	2.90469	11.3	3.22531
	11.32	3.07234	11.32	3.06234	11.32	3.1375	11.32	2.90563	11.32	3.225
	11.34	3.07406	11.34	3.06328	11.34	3.13766	11.34	2.90641	11.34	3.225
	11.36	3.07359	11.36	3.06219	11.36	3.13641	11.36	2.90516	11.36	3.22531
	11.38	3.07266	11.38	3.06203	11.38	3.13609	11.38	2.90453	11.38	3.22453
	11.4	3.07359	11.4	3.06234	11.4	3.13641	11.4	2.90391	11.4	3.22453
	11.42	3.07563	11.42	3.06172	11.42	3.13578	11.42	2.90563	11.42	3.22625
	11.44	3.07563	11.44	3.06266	11.44	3.13641	11.44	2.90625	11.44	3.22719
	11.46	3.07391	11.46	3.06406	11.46	3.13578	11.46	2.90563	11.46	3.22578
	11.48	3.07391	11.48	3.06406	11.48	3.13516	11.48	2.90641	11.48	3.22563
	11.5	3.07469	11.5	3.06391	11.5	3.13516	11.5	2.90656	11.5	3.22594
	11.52	3.07531	11.52	3.06281	11.52	3.13625	11.52	2.90656	11.52	3.22531
	11.54	3.07422	11.54	3.06281	11.54	3.13422	11.54	2.90641	11.54	3.22453
	11.56	3.07469	11.56	3.06281	11.56	3.13344	11.56	2.90656	11.56	3.22578
	11.58	3.07781	11.58	3.06375	11.58	3.13422	11.58	2.90625	11.58	3.22531
	11.6	3.07641	11.6	3.06344	11.6	3.13266	11.6	2.90656	11.6	3.22438
	11.62	3.07781	11.62	3.06406	11.62	3.13344	11.62	2.90719	11.62	3.22328
	11.64	3.0775	11.64	3.06375	11.64	3.13281	11.64	2.90813	11.64	3.22469
	11.66	3.07844	11.66	3.06172	11.66	3.13281	11.66	2.90844	11.66	3.22625
	11.68	3.07891	11.68	3.06469	11.68	3.13203	11.68	2.90937	11.68	3.22625
	11.7	3.07938	11.7	3.06453	11.7	3.13422	11.7	2.90719	11.7	3.22531
	11.72	3.07844	11.72	3.06406	11.72	3.13391	11.72	2.90813	11.72	3.22578
	11.74	3.08	11.74	3.06281	11.74	3.13266	11.74	2.90594	11.74	3.225
	11.76	3.07938	11.76	3.06344	11.76	3.13313	11.76	2.90766	11.76	3.22531
	11.78	3.07906	11.78	3.06453	11.78	3.13266	11.78	2.9075	11.78	3.22641
	11.8	3.07875	11.8	3.06375	11.8	3.13266	11.8	2.90891	11.8	3.22594
	11.82	3.07875	11.82	3.06406	11.82	3.13266	11.82	2.90891	11.82	3.22391
	11.84	3.07875	11.84	3.06375	11.84	3.13219	11.84	2.9075	11.84	3.22516
	11.86	3.07813	11.86	3.06375	11.86	3.13188	11.86	2.90719	11.86	3.22438
	11.88	3.07719	11.88	3.06438	11.88	3.13156	11.88	2.90578	11.88	3.22281
	11.9	3.07813	11.9	3.06391	11.9	3.13203	11.9	2.90484	11.9	3.22438
	11.92	3.07687	11.92	3.06453	11.92	3.13203	11.92	2.90641	11.92	3.22313
	11.94	3.0775	11.94	3.06625	11.94	3.13063	11.94	2.90563	11.94	3.225
	11.96	3.07875	11.96	3.06453	11.96	3.13	11.96	2.90594	11.96	3.22516
	11.98	3.07687	11.98	3.06406	11.98	3.13016	11.98	2.90453	11.98	3.22641
	12	3.07766	12	3.06516	12	3.12875	12	2.90625	12	3.22563
	12.02	3.07938	12.02	3.065	12.02	3.12953	12.02	2.90703	12.02	3.22469
	12.04	3.07953	12.04	3.06469	12.04	3.12938	12.04	2.90594	12.04	3.22406
	12.06	3.08	12.06	3.06562	12.06	3.12953	12.06	2.90563	12.06	3.22453
	12.08	3.07766	12.08	3.06531	12.08	3.12781	12.08	2.90578	12.08	3.22406
	12.1	3.07891	12.1	3.06438	12.1	3.12844	12.1	2.90531	12.1	3.22391
	12.12	3.08125	12.12	3.06578	12.12	3.12891	12.12	2.90484	12.12	3.22594
	12.14	3.0825	12.14	3.06719	12.14	3.12828	12.14	2.90391	12.14	3.22656
	12.16	3.08484	12.16	3.06625	12.16	3.12781	12.16	2.90563	12.16	3.22625
	12.18	3.08453	12.18	3.06641	12.18	3.12875	12.18	2.90469	12.18	3.225
	12.2	3.08297	12.2	3.06578	12.2	3.12844	12.2	2.90641	12.2	3.22438
	12.22	3.08359	12.22	3.065	12.22	3.12781	12.22	2.90469	12.22	3.22281
	12.24	3.08312	12.24	3.06578	12.24	3.12828	12.24	2.90344	12.24	3.22281
	12.26	3.08359	12.26	3.06594	12.26	3.12703	12.26	2.90391	12.26	3.22328
	12.28	3.08422	12.28	3.06531	12.28	3.12656	12.28	2.90328	12.28	3.22453
	12.3	3.08391	12.3	3.06516	12.3	3.12625	12.3	2.90219	12.3	3.22438
	12.32	3.08578	12.32	3.06344	12.32	3.12641	12.32	2.90219	12.32	3.22406
	12.34	3.08516	12.34	3.06344	12.34	3.12688	12.34	2.90266	12.34	3.22344
	12.36	3.08516	12.36	3.06375	12.36	3.1275	12.36	2.90344	12.36	3.22281
	12.38	3.08578	12.38	3.06406	12.38	3.12812	12.38	2.90219	12.38	3.22281
	12.4	3.08562	12.4	3.06516	12.4	3.12891	12.4	2.90391	12.4	3.22438
	12.42	3.08578	12.42	3.06516	12.42	3.12891	12.42	2.90328	12.42	3.22375
	12.44	3.08547	12.44	3.06438	12.44	3.12891	12.44	2.90453	12.44	3.2225
	12.46	3.08609	12.46	3.06438	12.46	3.12969	12.46	2.90344	12.46	3.22375
	12.48	3.08672	12.48	3.06391	12.48	3.12844	12.48	2.90328	12.48	3.22516
	12.5	3.08766	12.5	3.06344	12.5	3.12844	12.5	2.90281	12.5	3.22531
	12.52	3.08828	12.52	3.06438	12.52	3.12844	12.52	2.90234	12.52	3.22625
	12.54	3.08922	12.54	3.06578	12.54	3.12781	12.54	2.90406	12.54	3.22688
	12.56	3.08859	12.56	3.06438	12.56	3.12828	12.56	2.90469	12.56	3.22531
	12.58	3.08891	12.58	3.06344	12.58	3.12781	12.58	2.90453	12.58	3.22578
	12.6	3.08953	12.6	3.06453	12.6	3.12875	12.6	2.90297	12.6	3.225
	12.62	3.08938	12.62	3.06375	12.62	3.12969	12.62	2.90281	12.62	3.22563
	12.64	3.08984	12.64	3.06391	12.64	3.12891	12.64	2.90172	12.64	3.22516
	12.66	3.08953	12.66	3.06312	12.66	3.12969	12.66	2.90281	12.66	3.22406
	12.68	3.09	12.68	3.06344	12.68	3.12938	12.68	2.90281	12.68	3.22453
	12.7	3.08938	12.7	3.06375	12.7	3.12875	12.7	2.90219	12.7	3.225
	12.72	3.08734	12.72	3.06328	12.72	3.13	12.72	2.90266	12.72	3.22516
	12.74	3.08891	12.74	3.06469	12.74	3.13	12.74	2.90406	12.74	3.22531
	12.76	3.08938	12.76	3.06312	12.76	3.13031	12.76	2.90422	12.76	3.22531
	12.78	3.08953	12.78	3.06203	12.78	3.13188	12.78	2.90266	12.78	3.22469
	12.8	3.08797	12.8	3.06375	12.8	3.13266	12.8	2.90219	12.8	3.22391
	12.82	3.08859	12.82	3.06453	12.82	3.13094	12.82	2.90234	12.82	3.22594
	12.84	3.0875	12.84	3.065	12.84	3.13125	12.84	2.90328	12.84	3.22641
	12.86	3.08797	12.86	3.06438	12.86	3.13313	12.86	2.90359	12.86	3.225
	12.88	3.08828	12.88	3.06469	12.88	3.13266	12.88	2.90297	12.88	3.2275
	12.9	3.08875	12.9	3.06469	12.9	3.13219	12.9	2.90297	12.9	3.22656
	12.92	3.08891	12.92	3.06531	12.92	3.1325	12.92	2.90328	12.92	3.22594
	12.94	3.08875	12.94	3.06531	12.94	3.135	12.94	2.90203	12.94	3.22516
	12.96	3.09	12.96	3.06344	12.96	3.13547	12.96	2.90141	12.96	3.22578
	12.98	3.08859	12.98	3.06344	12.98	3.13437	12.98	2.90297	12.98	3.225
	13	3.08891	13	3.06562	13	3.13422	13	2.90297	13	3.22516
	13.02	3.08938	13.02	3.06438	13.02	3.13547	13.02	2.90484	13.02	3.22578
	13.04	3.09063	13.04	3.06594	13.04	3.13625	13.04	2.90359	13.04	3.22516
	13.06	3.09047	13.06	3.06625	13.06	3.13563	13.06	2.90469	13.06	3.22563
	13.08	3.09031	13.08	3.06625	13.08	3.13547	13.08	2.90563	13.08	3.22563
	13.1	3.09109	13.1	3.06469	13.1	3.13609	13.1	2.90406	13.1	3.22594
	13.12	3.09094	13.12	3.06469	13.12	3.13672	13.12	2.90578	13.12	3.22578
	13.14	3.09047	13.14	3.065	13.14	3.13687	13.14	2.90625	13.14	3.22594
	13.16	3.08859	13.16	3.06531	13.16	3.13766	13.16	2.90484	13.16	3.22641
	13.18	3.08859	13.18	3.06578	13.18	3.13859	13.18	2.90641	13.18	3.22625
	13.2	3.08891	13.2	3.06516	13.2	3.13766	13.2	2.90594	13.2	3.22641
	13.22	3.08875	13.22	3.06406	13.22	3.13828	13.22	2.90703	13.22	3.22563
	13.24	3.08828	13.24	3.06438	13.24	3.13891	13.24	2.90469	13.24	3.22531
	13.26	3.0875	13.26	3.06344	13.26	3.13984	13.26	2.90469	13.26	3.22516
	13.28	3.08891	13.28	3.06391	13.28	3.13922	13.28	2.90531	13.28	3.22578
	13.3	3.08938	13.3	3.06453	13.3	3.13984	13.3	2.90391	13.3	3.22516
	13.32	3.08875	13.32	3.06469	13.32	3.14016	13.32	2.90563	13.32	3.22531
	13.34	3.08766	13.34	3.065	13.34	3.14	13.34	2.90656	13.34	3.22531
	13.36	3.08828	13.36	3.06438	13.36	3.14016	13.36	2.90641	13.36	3.22516
	13.38	3.08938	13.38	3.06344	13.38	3.13984	13.38	2.90453	13.38	3.22516
	13.4	3.08891	13.4	3.06328	13.4	3.14109	13.4	2.90422	13.4	3.22578
	13.42	3.08859	13.42	3.06453	13.42	3.13984	13.42	2.90406	13.42	3.22656
	13.44	3.08938	13.44	3.06375	13.44	3.14047	13.44	2.90297	13.44	3.22625
	13.46	3.08938	13.46	3.06281	13.46	3.13984	13.46	2.90219	13.46	3.22625
	13.48	3.08953	13.48	3.06344	13.48	3.14063	13.48	2.90281	13.48	3.22625
	13.5	3.08953	13.5	3.06328	13.5	3.14078	13.5	2.90344	13.5	3.22641
	13.52	3.08938	13.52	3.06344	13.52	3.14125	13.52	2.90344	13.52	3.22656
	13.54	3.09063	13.54	3.06234	13.54	3.14141	13.54	2.90391	13.54	3.22641
	13.56	3.09234	13.56	3.06344	13.56	3.14125	13.56	2.90469	13.56	3.22594
	13.58	3.09187	13.58	3.06328	13.58	3.14141	13.58	2.90359	13.58	3.22688
	13.6	3.09297	13.6	3.06328	13.6	3.14016	13.6	2.90391	13.6	3.22844
	13.62	3.09172	13.62	3.06203	13.62	3.13953	13.62	2.90266	13.62	3.22844
	13.64	3.09094	13.64	3.06266	13.64	3.13937	13.64	2.90344	13.64	3.22828
	13.66	3.09125	13.66	3.06328	13.66	3.14	13.66	2.90281	13.66	3.22891
	13.68	3.09125	13.68	3.06281	13.68	3.14141	13.68	2.90234	13.68	3.22984
	13.7	3.09172	13.7	3.06266	13.7	3.14063	13.7	2.90344	13.7	3.22953
	13.72	3.09219	13.72	3.06234	13.72	3.14109	13.72	2.90422	13.72	3.22938
	13.74	3.09063	13.74	3.06266	13.74	3.14109	13.74	2.90391	13.74	3.23047
	13.76	3.09172	13.76	3.06234	13.76	3.14125	13.76	2.90344	13.76	3.22891
	13.78	3.09187	13.78	3.06172	13.78	3.14219	13.78	2.90406	13.78	3.22984
	13.8	3.09094	13.8	3.06281	13.8	3.14188	13.8	2.90453	13.8	3.23016
	13.82	3.09187	13.82	3.06328	13.82	3.1425	13.82	2.90391	13.82	3.23016
	13.84	3.09313	13.84	3.06219	13.84	3.14141	13.84	2.90297	13.84	3.23
	13.86	3.09172	13.86	3.06406	13.86	3.14141	13.86	2.90391	13.86	3.23062
	13.88	3.09344	13.88	3.06375	13.88	3.14125	13.88	2.90391	13.88	3.22953
	13.9	3.09375	13.9	3.06328	13.9	3.14109	13.9	2.90453	13.9	3.23016
	13.92	3.0925	13.92	3.06344	13.92	3.14234	13.92	2.90391	13.92	3.23016
	13.94	3.09359	13.94	3.06328	13.94	3.14234	13.94	2.90422	13.94	3.22953
	13.96	3.09422	13.96	3.06266	13.96	3.14125	13.96	2.90359	13.96	3.22938
	13.98	3.09281	13.98	3.06312	13.98	3.14109	13.98	2.90359	13.98	3.23016
	14	3.09125	14	3.06312	14	3.14047	14	2.90344	14	3.22938
	14.02	3.09125	14.02	3.06328	14.02	3.14109	14.02	2.90234	14.02	3.22938
	14.04	3.09109	14.04	3.06234	14.04	3.13984	14.04	2.90406	14.04	3.23
	14.06	3.09094	14.06	3.06438	14.06	3.13937	14.06	2.90594	14.06	3.23078
	14.08	3.09047	14.08	3.06375	14.08	3.14109	14.08	2.90531	14.08	3.22938
	14.1	3.09187	14.1	3.06453	14.1	3.14063	14.1	2.90422	14.1	3.22938
	14.12	3.09063	14.12	3.06344	14.12	3.14219	14.12	2.90469	14.12	3.23078
	14.14	3.09187	14.14	3.06438	14.14	3.14188	14.14	2.90422	14.14	3.22953
	14.16	3.09172	14.16	3.06578	14.16	3.14125	14.16	2.90391	14.16	3.22984
	14.18	3.09297	14.18	3.06531	14.18	3.13984	14.18	2.90453	14.18	3.22828
	14.2	3.0925	14.2	3.065	14.2	3.13922	14.2	2.90391	14.2	3.22953
	14.22	3.09156	14.22	3.06375	14.22	3.13953	14.22	2.90328	14.22	3.23016
	14.24	3.09109	14.24	3.065	14.24	3.13984	14.24	2.90406	14.24	3.22953
	14.26	3.09109	14.26	3.06438	14.26	3.13859	14.26	2.90359	14.26	3.22922
	14.28	3.09063	14.28	3.06406	14.28	3.13828	14.28	2.90484	14.28	3.23078
	14.3	3.08984	14.3	3.06312	14.3	3.13828	14.3	2.90484	14.3	3.23047
	14.32	3.08828	14.32	3.06438	14.32	3.13813	14.32	2.90578	14.32	3.23234
	14.34	3.08766	14.34	3.06391	14.34	3.13859	14.34	2.90531	14.34	3.23312
	14.36	3.08609	14.36	3.06406	14.36	3.13891	14.36	2.90516	14.36	3.23359
	14.38	3.08578	14.38	3.06406	14.38	3.13891	14.38	2.90484	14.38	3.2325
	14.4	3.08672	14.4	3.065	14.4	3.13891	14.4	2.90484	14.4	3.23188
	14.42	3.08672	14.42	3.06516	14.42	3.13937	14.42	2.90359	14.42	3.23125
	14.44	3.08703	14.44	3.06453	14.44	3.13813	14.44	2.90516	14.44	3.23109
	14.46	3.08625	14.46	3.06406	14.46	3.13875	14.46	2.90344	14.46	3.23109
	14.48	3.08641	14.48	3.06453	14.48	3.14047	14.48	2.90484	14.48	3.22984
	14.5	3.08625	14.5	3.06391	14.5	3.13859	14.5	2.90406	14.5	3.22953
	14.52	3.08641	14.52	3.06344	14.52	3.13937	14.52	2.90453	14.52	3.23016
	14.54	3.08703	14.54	3.06266	14.54	3.13734	14.54	2.90406	14.54	3.23141
	14.56	3.08812	14.56	3.06328	14.56	3.13687	14.56	2.90469	14.56	3.23172
	14.58	3.0875	14.58	3.06438	14.58	3.13766	14.58	2.90594	14.58	3.23188
	14.6	3.08797	14.6	3.06344	14.6	3.13703	14.6	2.90484	14.6	3.23188
	14.62	3.08734	14.62	3.06281	14.62	3.13625	14.62	2.90594	14.62	3.23297
	14.64	3.08688	14.64	3.06203	14.64	3.13578	14.64	2.90563	14.64	3.23328
	14.66	3.0875	14.66	3.06234	14.66	3.13734	14.66	2.90703	14.66	3.23266
	14.68	3.08562	14.68	3.06281	14.68	3.13766	14.68	2.90656	14.68	3.23328
	14.7	3.085	14.7	3.06266	14.7	3.13672	14.7	2.90594	14.7	3.23438
	14.72	3.08438	14.72	3.06281	14.72	3.13703	14.72	2.90703	14.72	3.23359
	14.74	3.08562	14.74	3.06406	14.74	3.13734	14.74	2.90625	14.74	3.23359
	14.76	3.08641	14.76	3.06406	14.76	3.13687	14.76	2.90531	14.76	3.23422
	14.78	3.08625	14.78	3.06469	14.78	3.13672	14.78	2.90703	14.78	3.23328
	14.8	3.08547	14.8	3.06438	14.8	3.13625	14.8	2.91	14.8	3.23328
	14.82	3.08453	14.82	3.06328	14.82	3.13563	14.82	2.90969	14.82	3.23391
	14.84	3.08422	14.84	3.06219	14.84	3.13578	14.84	2.90969	14.84	3.23375
	14.86	3.08266	14.86	3.06281	14.86	3.13578	14.86	2.90953	14.86	3.23172
	14.88	3.08156	14.88	3.06203	14.88	3.13563	14.88	2.90953	14.88	3.23203
	14.9	3.08234	14.9	3.06234	14.9	3.13578	14.9	2.90953	14.9	3.23234
	14.92	3.08016	14.92	3.06234	14.92	3.13516	14.92	2.90828	14.92	3.23188
	14.94	3.08031	14.94	3.06203	14.94	3.13313	14.94	2.90906	14.94	3.2325
	14.96	3.08141	14.96	3.06266	14.96	3.13422	14.96	2.90844	14.96	3.23328
	14.98	3.08031	14.98	3.06328	14.98	3.13391	14.98	2.90891	14.98	3.23203
	15	3.08016	15	3.06203	15	3.13313	15	2.91016	15	3.23172
	15.02	3.07813	15.02	3.06266	15.02	3.13547	15.02	2.91031	15.02	3.23125
	15.04	3.07766	15.04	3.06203	15.04	3.13484	15.04	2.91031	15.04	3.23078
	15.06	3.07719	15.06	3.06219	15.06	3.13422	15.06	2.91125	15.06	3.23297
	15.08	3.07703	15.08	3.06141	15.08	3.13422	15.08	2.90937	15.08	3.23125
	15.1	3.07813	15.1	3.06094	15.1	3.13375	15.1	2.90937	15.1	3.23078
	15.12	3.07781	15.12	3.06203	15.12	3.13281	15.12	2.91016	15.12	3.22891
	15.14	3.07891	15.14	3.06234	15.14	3.13266	15.14	2.91063	15.14	3.23016
	15.16	3.07781	15.16	3.06234	15.16	3.13344	15.16	2.91016	15.16	3.23078
	15.18	3.07828	15.18	3.06281	15.18	3.13281	15.18	2.91016	15.18	3.23141
	15.2	3.07891	15.2	3.06234	15.2	3.13281	15.2	2.91156	15.2	3.23016
	15.22	3.07906	15.22	3.06219	15.22	3.13281	15.22	2.91188	15.22	3.23062
	15.24	3.08016	15.24	3.06203	15.24	3.13125	15.24	2.91203	15.24	3.23125
	15.26	3.08031	15.26	3.06219	15.26	3.13203	15.26	2.91141	15.26	3.23062
	15.28	3.07938	15.28	3.06203	15.28	3.13094	15.28	2.91203	15.28	3.23062
	15.3	3.08141	15.3	3.06141	15.3	3.12953	15.3	2.91094	15.3	3.23141
	15.32	3.08156	15.32	3.06219	15.32	3.13016	15.32	2.91188	15.32	3.23078
	15.34	3.08156	15.34	3.06328	15.34	3.13063	15.34	2.91094	15.34	3.22938
	15.36	3.08156	15.36	3.06281	15.36	3.13219	15.36	2.91063	15.36	3.22922
	15.38	3.08094	15.38	3.06375	15.38	3.13188	15.38	2.91	15.38	3.23
	15.4	3.08062	15.4	3.06375	15.4	3.13219	15.4	2.91203	15.4	3.23
	15.42	3.08094	15.42	3.06344	15.42	3.13156	15.42	2.91156	15.42	3.22984
	15.44	3.08188	15.44	3.06375	15.44	3.13328	15.44	2.91094	15.44	3.22938
	15.46	3.08062	15.46	3.06328	15.46	3.13313	15.46	2.91125	15.46	3.22922
	15.48	3.08062	15.48	3.06328	15.48	3.13391	15.48	2.91266	15.48	3.23
	15.5	3.08156	15.5	3.06281	15.5	3.13391	15.5	2.9125	15.5	3.22953
	15.52	3.08297	15.52	3.06312	15.52	3.13484	15.52	2.91063	15.52	3.23062
	15.54	3.08422	15.54	3.06312	15.54	3.13422	15.54	2.9125	15.54	3.23
	15.56	3.08328	15.56	3.06375	15.56	3.13328	15.56	2.9125	15.56	3.23047
	15.58	3.08359	15.58	3.06312	15.58	3.13219	15.58	2.91141	15.58	3.23062
	15.6	3.08312	15.6	3.06312	15.6	3.13219	15.6	2.91078	15.6	3.23109
	15.62	3.0825	15.62	3.06344	15.62	3.13281	15.62	2.91125	15.62	3.23062
	15.64	3.08359	15.64	3.065	15.64	3.13375	15.64	2.91156	15.64	3.23234
	15.66	3.08234	15.66	3.06406	15.66	3.13313	15.66	2.91141	15.66	3.23172
	15.68	3.08375	15.68	3.06531	15.68	3.1325	15.68	2.9125	15.68	3.23188
	15.7	3.08375	15.7	3.06531	15.7	3.13391	15.7	2.9125	15.7	3.23328
	15.72	3.08234	15.72	3.06406	15.72	3.13422	15.72	2.90953	15.72	3.23391
	15.74	3.08094	15.74	3.06219	15.74	3.13547	15.74	2.91	15.74	3.23391
	15.76	3.0825	15.76	3.06266	15.76	3.13547	15.76	2.91016	15.76	3.23312
	15.78	3.08375	15.78	3.06266	15.78	3.13516	15.78	2.90969	15.78	3.23141
	15.8	3.08328	15.8	3.06406	15.8	3.13484	15.8	2.90969	15.8	3.23312
	15.82	3.08297	15.82	3.06281	15.82	3.13391	15.82	2.90828	15.82	3.23328
	15.84	3.08375	15.84	3.06328	15.84	3.13422	15.84	2.90891	15.84	3.23391
	15.86	3.08422	15.86	3.06328	15.86	3.13453	15.86	2.90891	15.86	3.23188
	15.88	3.08422	15.88	3.06156	15.88	3.13547	15.88	2.9075	15.88	3.23234
	15.9	3.08453	15.9	3.06266	15.9	3.13547	15.9	2.90781	15.9	3.23234
	15.92	3.08266	15.92	3.06391	15.92	3.13375	15.92	2.90844	15.92	3.2325
	15.94	3.08266	15.94	3.06406	15.94	3.13313	15.94	2.90766	15.94	3.2325
	15.96	3.0825	15.96	3.065	15.96	3.13453	15.96	2.90875	15.96	3.23062
	15.98	3.08266	15.98	3.06562	15.98	3.13484	15.98	2.90844	15.98	3.23203
	16	3.08391	16	3.06516	16	3.13437	16	2.90813	16	3.23266
	16.02	3.08375	16.02	3.06453	16.02	3.13453	16.02	2.90781	16.02	3.23266
	16.04	3.08312	16.04	3.06391	16.04	3.13484	16.04	2.90719	16.04	3.23391
	16.06	3.08359	16.06	3.06328	16.06	3.13391	16.06	2.90719	16.06	3.23312
	16.08	3.08375	16.08	3.06516	16.08	3.13375	16.08	2.90594	16.08	3.23453
	16.1	3.0825	16.1	3.06641	16.1	3.13437	16.1	2.90719	16.1	3.23516
	16.12	3.08422	16.12	3.06594	16.12	3.13328	16.12	2.90828	16.12	3.23547
	16.14	3.08297	16.14	3.06625	16.14	3.135	16.14	2.90906	16.14	3.23438
	16.16	3.08375	16.16	3.065	16.16	3.135	16.16	2.90781	16.16	3.23547
	16.18	3.08438	16.18	3.06625	16.18	3.13484	16.18	2.9075	16.18	3.23391
	16.2	3.08391	16.2	3.06531	16.2	3.13672	16.2	2.90781	16.2	3.23484
	16.22	3.08266	16.22	3.06531	16.22	3.13516	16.22	2.90766	16.22	3.23359
	16.24	3.08312	16.24	3.06578	16.24	3.13422	16.24	2.90781	16.24	3.23391
	16.26	3.08312	16.26	3.065	16.26	3.13375	16.26	2.90703	16.26	3.23422
	16.28	3.08188	16.28	3.06562	16.28	3.13453	16.28	2.90703	16.28	3.23609
	16.3	3.08234	16.3	3.06656	16.3	3.13484	16.3	2.90687	16.3	3.23547
	16.32	3.08156	16.32	3.06469	16.32	3.13391	16.32	2.90766	16.32	3.23563
	16.34	3.08234	16.34	3.06516	16.34	3.13484	16.34	2.90828	16.34	3.235
	16.36	3.0825	16.36	3.06594	16.36	3.13453	16.36	2.9075	16.36	3.23453
	16.38	3.08266	16.38	3.06516	16.38	3.13641	16.38	2.90656	16.38	3.23453
	16.4	3.08453	16.4	3.06375	16.4	3.13641	16.4	2.90625	16.4	3.235
	16.42	3.08391	16.42	3.06266	16.42	3.13766	16.42	2.90719	16.42	3.23516
	16.44	3.08312	16.44	3.065	16.44	3.13734	16.44	2.90625	16.44	3.23578
	16.46	3.08391	16.46	3.06438	16.46	3.13703	16.46	2.90625	16.46	3.23422
	16.48	3.08234	16.48	3.06469	16.48	3.13609	16.48	2.90656	16.48	3.23516
	16.5	3.08438	16.5	3.065	16.5	3.13672	16.5	2.90656	16.5	3.235
	16.52	3.08391	16.52	3.06469	16.52	3.13797	16.52	2.90687	16.52	3.23438
	16.54	3.08422	16.54	3.06453	16.54	3.13703	16.54	2.90687	16.54	3.23453
	16.56	3.08312	16.56	3.065	16.56	3.13625	16.56	2.90687	16.56	3.23391
	16.58	3.0825	16.58	3.065	16.58	3.13687	16.58	2.90844	16.58	3.23484
	16.6	3.08266	16.6	3.06438	16.6	3.13703	16.6	2.9075	16.6	3.23578
	16.62	3.08266	16.62	3.065	16.62	3.13859	16.62	2.90625	16.62	3.23563
	16.64	3.08266	16.64	3.06531	16.64	3.13828	16.64	2.90781	16.64	3.23609
	16.66	3.08312	16.66	3.06469	16.66	3.13687	16.66	2.90844	16.66	3.23578
	16.68	3.08328	16.68	3.06453	16.68	3.13547	16.68	2.90781	16.68	3.23672
	16.7	3.085	16.7	3.06469	16.7	3.13563	16.7	2.90813	16.7	3.23719
	16.72	3.08484	16.72	3.06531	16.72	3.13563	16.72	2.90891	16.72	3.23672
	16.74	3.08438	16.74	3.06688	16.74	3.13641	16.74	2.90828	16.74	3.23641
	16.76	3.08422	16.76	3.06531	16.76	3.13641	16.76	2.90781	16.76	3.23563
	16.78	3.08516	16.78	3.06562	16.78	3.13687	16.78	2.90766	16.78	3.23516
	16.8	3.085	16.8	3.06469	16.8	3.13672	16.8	2.90687	16.8	3.235
	16.82	3.08375	16.82	3.06453	16.82	3.13641	16.82	2.90969	16.82	3.23547
	16.84	3.08312	16.84	3.065	16.84	3.13703	16.84	2.91203	16.84	3.23625
	16.86	3.08312	16.86	3.06391	16.86	3.13797	16.86	2.91156	16.86	3.23734
	16.88	3.08359	16.88	3.06516	16.88	3.135	16.88	2.90953	16.88	3.23687
	16.9	3.08438	16.9	3.06469	16.9	3.135	16.9	2.91031	16.9	3.23578
	16.92	3.08266	16.92	3.06516	16.92	3.13516	16.92	2.90969	16.92	3.23719
	16.94	3.08297	16.94	3.06469	16.94	3.13484	16.94	2.90891	16.94	3.23734
	16.96	3.08328	16.96	3.06391	16.96	3.13422	16.96	2.91	16.96	3.2375
	16.98	3.08312	16.98	3.06281	16.98	3.13328	16.98	2.91031	16.98	3.2375
	17	3.08234	17	3.06328	17	3.13453	17	2.90813	17	3.23687
	17.02	3.08203	17.02	3.06391	17.02	3.13484	17.02	2.90813	17.02	3.23813
	17.04	3.08188	17.04	3.06453	17.04	3.13391	17.04	2.9075	17.04	3.23781
	17.06	3.08328	17.06	3.06438	17.06	3.13375	17.06	2.90828	17.06	3.23687
	17.08	3.08438	17.08	3.06406	17.08	3.13328	17.08	2.90844	17.08	3.23719
	17.1	3.08391	17.1	3.06438	17.1	3.13281	17.1	2.90719	17.1	3.23859
	17.12	3.08453	17.12	3.065	17.12	3.13281	17.12	2.9075	17.12	3.23813
	17.14	3.08438	17.14	3.065	17.14	3.1325	17.14	2.90766	17.14	3.23906
	17.16	3.08422	17.16	3.06516	17.16	3.13203	17.16	2.9075	17.16	3.23875
	17.18	3.08312	17.18	3.06438	17.18	3.13266	17.18	2.90844	17.18	3.23937
	17.2	3.08391	17.2	3.06438	17.2	3.13203	17.2	2.90875	17.2	3.23875
	17.22	3.08438	17.22	3.06562	17.22	3.13219	17.22	2.90937	17.22	3.23797
	17.24	3.08391	17.24	3.06562	17.24	3.13188	17.24	2.91063	17.24	3.23844
	17.26	3.08266	17.26	3.06562	17.26	3.13313	17.26	2.91094	17.26	3.23937
	17.28	3.08203	17.28	3.06641	17.28	3.13344	17.28	2.91266	17.28	3.23844
	17.3	3.08094	17.3	3.06641	17.3	3.13266	17.3	2.91156	17.3	3.23813
	17.32	3.08203	17.32	3.06688	17.32	3.13281	17.32	2.91141	17.32	3.2375
	17.34	3.08141	17.34	3.06641	17.34	3.13266	17.34	2.91078	17.34	3.23781
	17.36	3.08125	17.36	3.06766	17.36	3.13328	17.36	2.91	17.36	3.23813
	17.38	3.08125	17.38	3.06703	17.38	3.13281	17.38	2.91141	17.38	3.23859
	17.4	3.08062	17.4	3.06594	17.4	3.13266	17.4	2.91031	17.4	3.23781
	17.42	3.08062	17.42	3.06594	17.42	3.13281	17.42	2.90969	17.42	3.23859
	17.44	3.08125	17.44	3.06562	17.44	3.13375	17.44	2.91031	17.44	3.23781
	17.46	3.08266	17.46	3.06688	17.46	3.13453	17.46	2.90953	17.46	3.23734
	17.48	3.08234	17.48	3.06594	17.48	3.13375	17.48	2.91016	17.48	3.23844
	17.5	3.08156	17.5	3.06641	17.5	3.13563	17.5	2.91156	17.5	3.2375
	17.52	3.08203	17.52	3.06625	17.52	3.13516	17.52	2.91	17.52	3.23797
	17.54	3.08203	17.54	3.06516	17.54	3.13563	17.54	2.90891	17.54	3.2375
	17.56	3.08203	17.56	3.06531	17.56	3.135	17.56	2.91	17.56	3.23719
	17.58	3.08266	17.58	3.06375	17.58	3.13563	17.58	2.90813	17.58	3.23734
	17.6	3.08141	17.6	3.06578	17.6	3.13437	17.6	2.90703	17.6	3.23687
	17.62	3.08125	17.62	3.06594	17.62	3.13484	17.62	2.90781	17.62	3.23578
	17.64	3.08062	17.64	3.06656	17.64	3.13484	17.64	2.90828	17.64	3.23563
	17.66	3.07875	17.66	3.06578	17.66	3.13578	17.66	2.91031	17.66	3.23609
	17.68	3.07828	17.68	3.06562	17.68	3.13484	17.68	2.91094	17.68	3.23578
	17.7	3.07828	17.7	3.06438	17.7	3.13578	17.7	2.90953	17.7	3.23578
	17.72	3.07953	17.72	3.06438	17.72	3.13563	17.72	2.91	17.72	3.23547
	17.74	3.07953	17.74	3.06406	17.74	3.13563	17.74	2.90906	17.74	3.235
	17.76	3.07875	17.76	3.06328	17.76	3.1375	17.76	2.91	17.76	3.23625
	17.78	3.07969	17.78	3.06344	17.78	3.13734	17.78	2.90891	17.78	3.23672
	17.8	3.07969	17.8	3.06328	17.8	3.13813	17.8	2.90875	17.8	3.2375
	17.82	3.08062	17.82	3.06328	17.82	3.13766	17.82	2.90875	17.82	3.23625
	17.84	3.08203	17.84	3.06344	17.84	3.1375	17.84	2.91016	17.84	3.23625
	17.86	3.08266	17.86	3.06375	17.86	3.13734	17.86	2.91031	17.86	3.23719
	17.88	3.08312	17.88	3.06438	17.88	3.13734	17.88	2.90937	17.88	3.23875
	17.9	3.08359	17.9	3.065	17.9	3.13703	17.9	2.90906	17.9	3.23906
	17.92	3.08375	17.92	3.065	17.92	3.13672	17.92	2.90953	17.92	3.23859
	17.94	3.08438	17.94	3.06375	17.94	3.13703	17.94	2.91094	17.94	3.23734
	17.96	3.08453	17.96	3.06406	17.96	3.13641	17.96	2.91	17.96	3.2375
	17.98	3.08438	17.98	3.06375	17.98	3.1375	17.98	2.90891	17.98	3.23813
	18	3.08484	18	3.06375	18	3.13734	18	2.90937	18	3.23813
	18.02	3.08484	18.02	3.06344	18.02	3.13672	18.02	2.90969	18.02	3.23734
	18.04	3.08438	18.04	3.06328	18.04	3.1375	18.04	2.90906	18.04	3.23797
	18.06	3.085	18.06	3.06344	18.06	3.13703	18.06	2.90906	18.06	3.23687
	18.08	3.08422	18.08	3.06266	18.08	3.13813	18.08	2.91	18.08	3.2375
	18.1	3.08453	18.1	3.06344	18.1	3.13797	18.1	2.90828	18.1	3.23719
	18.12	3.08312	18.12	3.06328	18.12	3.13813	18.12	2.90906	18.12	3.23719
	18.14	3.08359	18.14	3.06406	18.14	3.13828	18.14	2.90766	18.14	3.23781
	18.16	3.08438	18.16	3.06328	18.16	3.13937	18.16	2.90937	18.16	3.23813
	18.18	3.08484	18.18	3.06281	18.18	3.13953	18.18	2.91063	18.18	3.23672
	18.2	3.08562	18.2	3.06266	18.2	3.13953	18.2	2.91063	18.2	3.23781
	18.22	3.08625	18.22	3.06344	18.22	3.13891	18.22	2.91094	18.22	3.23859
	18.24	3.08578	18.24	3.06328	18.24	3.13891	18.24	2.91031	18.24	3.23734
	18.26	3.08562	18.26	3.06328	18.26	3.13891	18.26	2.90953	18.26	3.23734
	18.28	3.08516	18.28	3.06281	18.28	3.14078	18.28	2.90969	18.28	3.2375
	18.3	3.08609	18.3	3.06312	18.3	3.14047	18.3	2.90813	18.3	3.23797
	18.32	3.08391	18.32	3.06375	18.32	3.13922	18.32	2.90719	18.32	3.23922
	18.34	3.08375	18.34	3.06391	18.34	3.14	18.34	2.9075	18.34	3.23922
	18.36	3.08359	18.36	3.06453	18.36	3.13953	18.36	2.90813	18.36	3.23844
	18.38	3.08484	18.38	3.06391	18.38	3.14047	18.38	2.90906	18.38	3.23844
	18.4	3.08422	18.4	3.06375	18.4	3.14016	18.4	2.91094	18.4	3.23875
	18.42	3.08422	18.42	3.06453	18.42	3.13953	18.42	2.91156	18.42	3.23734
	18.44	3.08547	18.44	3.06453	18.44	3.14047	18.44	2.91078	18.44	3.23813
	18.46	3.08375	18.46	3.06438	18.46	3.13922	18.46	2.91063	18.46	3.2375
	18.48	3.08516	18.48	3.06453	18.48	3.14047	18.48	2.91156	18.48	3.2375
	18.5	3.08422	18.5	3.06438	18.5	3.14016	18.5	2.91063	18.5	3.23781
	18.52	3.08422	18.52	3.06578	18.52	3.13953	18.52	2.90937	18.52	3.23797
	18.54	3.08359	18.54	3.06641	18.54	3.14078	18.54	2.90781	18.54	3.23734
	18.56	3.08297	18.56	3.06453	18.56	3.14	18.56	2.90844	18.56	3.23906
	18.58	3.08234	18.58	3.06625	18.58	3.13859	18.58	2.91016	18.58	3.23813
	18.6	3.08297	18.6	3.06531	18.6	3.13859	18.6	2.90937	18.6	3.23687
	18.62	3.08234	18.62	3.06703	18.62	3.13875	18.62	2.90969	18.62	3.23672
	18.64	3.0825	18.64	3.06766	18.64	3.13828	18.64	2.91063	18.64	3.23625
	18.66	3.08266	18.66	3.06641	18.66	3.13859	18.66	2.91141	18.66	3.23609
	18.68	3.08312	18.68	3.06688	18.68	3.13828	18.68	2.91125	18.68	3.23687
	18.7	3.08375	18.7	3.06781	18.7	3.13922	18.7	2.91094	18.7	3.23672
	18.72	3.08312	18.72	3.06719	18.72	3.13828	18.72	2.91078	18.72	3.23609
	18.74	3.08422	18.74	3.06875	18.74	3.13828	18.74	2.9125	18.74	3.2375
	18.76	3.08453	18.76	3.0675	18.76	3.13922	18.76	2.91328	18.76	3.23813
	18.78	3.08438	18.78	3.06781	18.78	3.14	18.78	2.9125	18.78	3.23781
	18.8	3.08422	18.8	3.06828	18.8	3.13922	18.8	2.91219	18.8	3.23625
	18.82	3.08359	18.82	3.07	18.82	3.13922	18.82	2.91281	18.82	3.23672
	18.84	3.08328	18.84	3.06938	18.84	3.13813	18.84	2.91203	18.84	3.23625
	18.86	3.08359	18.86	3.06781	18.86	3.13859	18.86	2.91281	18.86	3.23641
	18.88	3.08375	18.88	3.06844	18.88	3.14078	18.88	2.91219	18.88	3.23672
	18.9	3.08375	18.9	3.06875	18.9	3.13984	18.9	2.91359	18.9	3.23641
	18.92	3.08391	18.92	3.06906	18.92	3.13937	18.92	2.91266	18.92	3.23641
	18.94	3.08422	18.94	3.07016	18.94	3.14	18.94	2.91219	18.94	3.23609
	18.96	3.08375	18.96	3.06969	18.96	3.14078	18.96	2.91125	18.96	3.23687
	18.98	3.08328	18.98	3.06953	18.98	3.14219	18.98	2.91359	18.98	3.23719
	19	3.08375	19	3.06969	19	3.13891	19	2.91328	19	3.23672
	19.02	3.08609	19.02	3.06953	19.02	3.13859	19.02	2.91266	19.02	3.2375
	19.04	3.08578	19.04	3.06969	19.04	3.13891	19.04	2.91203	19.04	3.23672
	19.06	3.08672	19.06	3.06875	19.06	3.13813	19.06	2.91063	19.06	3.23641
	19.08	3.08812	19.08	3.06813	19.08	3.13828	19.08	2.91141	19.08	3.23609
	19.1	3.08812	19.1	3.07	19.1	3.13922	19.1	2.91188	19.1	3.23641
	19.12	3.08734	19.12	3.07063	19.12	3.14016	19.12	2.91094	19.12	3.23578
	19.14	3.08812	19.14	3.07078	19.14	3.14172	19.14	2.91016	19.14	3.23625
	19.16	3.08938	19.16	3.07078	19.16	3.14	19.16	2.90937	19.16	3.23563
	19.18	3.08859	19.18	3.07063	19.18	3.1425	19.18	2.90969	19.18	3.23563
	19.2	3.08859	19.2	3.07016	19.2	3.14297	19.2	2.91078	19.2	3.23625
	19.22	3.08938	19.22	3.07078	19.22	3.14344	19.22	2.91078	19.22	3.23578
	19.24	3.08938	19.24	3.07063	19.24	3.14172	19.24	2.90953	19.24	3.23563
	19.26	3.09	19.26	3.07016	19.26	3.14312	19.26	2.91094	19.26	3.23563
	19.28	3.09063	19.28	3.06953	19.28	3.14297	19.28	2.91156	19.28	3.235
	19.3	3.09047	19.3	3.06969	19.3	3.14359	19.3	2.91125	19.3	3.23484
	19.32	3.09063	19.32	3.07	19.32	3.14219	19.32	2.91094	19.32	3.23563
	19.34	3.08953	19.34	3.06891	19.34	3.14281	19.34	2.91266	19.34	3.23641
	19.36	3.08922	19.36	3.06813	19.36	3.14344	19.36	2.91125	19.36	3.23687
	19.38	3.08953	19.38	3.06844	19.38	3.14359	19.38	2.91063	19.38	3.23719
	19.4	3.09063	19.4	3.06969	19.4	3.14141	19.4	2.91063	19.4	3.23578
	19.42	3.08938	19.42	3.07	19.42	3.14344	19.42	2.91156	19.42	3.23625
	19.44	3.08859	19.44	3.06875	19.44	3.14359	19.44	2.91328	19.44	3.23547
	19.46	3.08938	19.46	3.06828	19.46	3.14188	19.46	2.9125	19.46	3.23391
	19.48	3.08953	19.48	3.06891	19.48	3.14078	19.48	2.91094	19.48	3.23547
	19.5	3.08938	19.5	3.06781	19.5	3.14	19.5	2.91266	19.5	3.23547
	19.52	3.09	19.52	3.0675	19.52	3.14	19.52	2.9125	19.52	3.23391
	19.54	3.09047	19.54	3.06641	19.54	3.14016	19.54	2.91219	19.54	3.23438
	19.56	3.08953	19.56	3.06703	19.56	3.14047	19.56	2.91219	19.56	3.23516
	19.58	3.08891	19.58	3.06828	19.58	3.14078	19.58	2.91313	19.58	3.23359
	19.6	3.08938	19.6	3.06891	19.6	3.14172	19.6	2.91313	19.6	3.2325
	19.62	3.08875	19.62	3.06813	19.62	3.14109	19.62	2.91422	19.62	3.23312
	19.64	3.08922	19.64	3.06938	19.64	3.14188	19.64	2.91328	19.64	3.23438
	19.66	3.09	19.66	3.07031	19.66	3.14219	19.66	2.91422	19.66	3.23375
	19.68	3.08938	19.68	3.06906	19.68	3.14141	19.68	2.91328	19.68	3.23312
	19.7	3.08859	19.7	3.06813	19.7	3.14281	19.7	2.91422	19.7	3.23312
	19.72	3.08797	19.72	3.06828	19.72	3.14188	19.72	2.91578	19.72	3.23328
	19.74	3.08859	19.74	3.06719	19.74	3.14188	19.74	2.91547	19.74	3.2325
	19.76	3.08891	19.76	3.06531	19.76	3.14188	19.76	2.91391	19.76	3.23312
	19.78	3.08812	19.78	3.06578	19.78	3.14188	19.78	2.91266	19.78	3.23172
	19.8	3.08875	19.8	3.06594	19.8	3.14219	19.8	2.91203	19.8	3.23234
	19.82	3.08828	19.82	3.06625	19.82	3.14141	19.82	2.91156	19.82	3.23234
	19.84	3.08953	19.84	3.06578	19.84	3.14219	19.84	2.91359	19.84	3.23266
	19.86	3.08828	19.86	3.06656	19.86	3.14234	19.86	2.91391	19.86	3.23172
	19.88	3.08766	19.88	3.06828	19.88	3.14125	19.88	2.91188	19.88	3.23125
	19.9	3.08812	19.9	3.06688	19.9	3.13984	19.9	2.91125	19.9	3.23062
	19.92	3.08922	19.92	3.06719	19.92	3.13937	19.92	2.91094	19.92	3.23234
	19.94	3.08859	19.94	3.0675	19.94	3.13984	19.94	2.91141	19.94	3.23266
	19.96	3.08953	19.96	3.06656	19.96	3.14047	19.96	2.91094	19.96	3.23422
	19.98	3.09	19.98	3.06719	19.98	3.13953	19.98	2.91063	19.98	3.23438
	20	3.09031	20	3.06656	20	3.14063	20	2.91078	20	3.23422
	20.02	3.09094	20.02	3.06562	20.02	3.14078	20.02	2.91	20.02	3.23328
	20.04	3.09109	20.04	3.0675	20.04	3.13922	20.04	2.91125	20.04	3.23359
	20.06	3.09187	20.06	3.06719	20.06	3.13984	20.06	2.91125	20.06	3.23359
	20.08	3.09219	20.08	3.06688	20.08	3.13922	20.08	2.91078	20.08	3.23453
	20.1	3.09156	20.1	3.06625	20.1	3.13922	20.1	2.90891	20.1	3.2325
	20.12	3.09156	20.12	3.065	20.12	3.14	20.12	2.90813	20.12	3.23266
	20.14	3.09063	20.14	3.06344	20.14	3.13937	20.14	2.90766	20.14	3.23266
	20.16	3.09094	20.16	3.06344	20.16	3.14	20.16	2.90937	20.16	3.23359
	20.18	3.09047	20.18	3.06266	20.18	3.13953	20.18	2.90953	20.18	3.23328
	20.2	3.09	20.2	3.06312	20.2	3.13922	20.2	2.91094	20.2	3.23312
	20.22	3.09031	20.22	3.06281	20.22	3.14016	20.22	2.91031	20.22	3.23234
	20.24	3.09063	20.24	3.06344	20.24	3.14063	20.24	2.91016	20.24	3.23328
	20.26	3.08953	20.26	3.06469	20.26	3.14016	20.26	2.91	20.26	3.23266
	20.28	3.08875	20.28	3.06391	20.28	3.14078	20.28	2.91016	20.28	3.23234
	20.3	3.08859	20.3	3.06312	20.3	3.14109	20.3	2.91	20.3	3.23234
	20.32	3.08875	20.32	3.06234	20.32	3.14234	20.32	2.91016	20.32	3.23297
	20.34	3.09	20.34	3.06281	20.34	3.14047	20.34	2.91	20.34	3.23234
	20.36	3.09094	20.36	3.06203	20.36	3.14	20.36	2.91125	20.36	3.23172
	20.38	3.09063	20.38	3.06438	20.38	3.14016	20.38	2.91094	20.38	3.23172
	20.4	3.08938	20.4	3.06406	20.4	3.14016	20.4	2.91031	20.4	3.23172
	20.42	3.09063	20.42	3.06469	20.42	3.14047	20.42	2.90937	20.42	3.23078
	20.44	3.09063	20.44	3.06406	20.44	3.14109	20.44	2.91016	20.44	3.23125
	20.46	3.08938	20.46	3.06375	20.46	3.14078	20.46	2.91031	20.46	3.23062
	20.48	3.08938	20.48	3.06375	20.48	3.14109	20.48	2.91203	20.48	3.23078
	20.5	3.08828	20.5	3.065	20.5	3.13922	20.5	2.91156	20.5	3.23062
	20.52	3.08922	20.52	3.06469	20.52	3.14	20.52	2.9125	20.52	3.23078
	20.54	3.08922	20.54	3.06344	20.54	3.14125	20.54	2.91063	20.54	3.23
	20.56	3.08953	20.56	3.06375	20.56	3.14141	20.56	2.91156	20.56	3.23
	20.58	3.08984	20.58	3.06453	20.58	3.14141	20.58	2.91078	20.58	3.23062
	20.6	3.08953	20.6	3.06516	20.6	3.14063	20.6	2.91063	20.6	3.23188
	20.62	3.08984	20.62	3.06562	20.62	3.14141	20.62	2.91016	20.62	3.23203
	20.64	3.09063	20.64	3.06469	20.64	3.14016	20.64	2.90937	20.64	3.23062
	20.66	3.09031	20.66	3.06375	20.66	3.14141	20.66	2.90969	20.66	3.23125
	20.68	3.08953	20.68	3.06406	20.68	3.14109	20.68	2.91203	20.68	3.23188
	20.7	3.08938	20.7	3.06375	20.7	3.14234	20.7	2.91375	20.7	3.23062
	20.72	3.08938	20.72	3.06312	20.72	3.14141	20.72	2.91375	20.72	3.23141
	20.74	3.09	20.74	3.06219	20.74	3.14188	20.74	2.91375	20.74	3.23016
	20.76	3.08938	20.76	3.06281	20.76	3.14172	20.76	2.91313	20.76	3.23109
	20.78	3.08953	20.78	3.06266	20.78	3.14047	20.78	2.91313	20.78	3.23078
	20.8	3.08891	20.8	3.06156	20.8	3.14	20.8	2.91375	20.8	3.23109
	20.82	3.08953	20.82	3.06141	20.82	3.14	20.82	2.91328	20.82	3.23078
	20.84	3.09063	20.84	3.06203	20.84	3.13984	20.84	2.91391	20.84	3.22984
	20.86	3.08984	20.86	3.06266	20.86	3.14141	20.86	2.91547	20.86	3.23125
	20.88	3.08922	20.88	3.06312	20.88	3.14141	20.88	2.91375	20.88	3.23078
	20.9	3.08953	20.9	3.06391	20.9	3.1425	20.9	2.91375	20.9	3.23062
	20.92	3.09031	20.92	3.06234	20.92	3.14	20.92	2.91453	20.92	3.23062
	20.94	3.08938	20.94	3.06141	20.94	3.14047	20.94	2.91359	20.94	3.23125
	20.96	3.08797	20.96	3.06156	20.96	3.13984	20.96	2.91219	20.96	3.23141
	20.98	3.08703	20.98	3.06234	20.98	3.13984	20.98	2.91281	20.98	3.23109
	21	3.08766	21	3.06031	21	3.14047	21	2.91266	21	3.23188
	21.02	3.08797	21.02	3.05922	21.02	3.14125	21.02	2.91188	21.02	3.2325
	21.04	3.08766	21.04	3.06094	21.04	3.13875	21.04	2.91266	21.04	3.23328
	21.06	3.08797	21.06	3.05984	21.06	3.13984	21.06	2.91375	21.06	3.23328
	21.08	3.08812	21.08	3.06031	21.08	3.13984	21.08	2.91391	21.08	3.23172
	21.1	3.0875	21.1	3.06047	21.1	3.14047	21.1	2.9125	21.1	3.23109
	21.12	3.08953	21.12	3.05984	21.12	3.14	21.12	2.91078	21.12	3.23109
	21.14	3.08891	21.14	3.06141	21.14	3.14047	21.14	2.91281	21.14	3.23141
	21.16	3.09031	21.16	3.06109	21.16	3.14109	21.16	2.91281	21.16	3.23312
	21.18	3.09094	21.18	3.06047	21.18	3.14047	21.18	2.91188	21.18	3.23125
	21.2	3.09156	21.2	3.06047	21.2	3.14047	21.2	2.91094	21.2	3.23234
	21.22	3.09187	21.22	3.06141	21.22	3.14063	21.22	2.91078	21.22	3.23203
	21.24	3.09109	21.24	3.06281	21.24	3.13922	21.24	2.91203	21.24	3.23375
	21.26	3.08984	21.26	3.06141	21.26	3.14	21.26	2.91078	21.26	3.23359
	21.28	3.08891	21.28	3.06156	21.28	3.13891	21.28	2.91078	21.28	3.23266
	21.3	3.09047	21.3	3.06109	21.3	3.13875	21.3	2.91203	21.3	3.23266
	21.32	3.09063	21.32	3.06016	21.32	3.13828	21.32	2.91281	21.32	3.23297
	21.34	3.09187	21.34	3.06078	21.34	3.13937	21.34	2.91375	21.34	3.23203
	21.36	3.0925	21.36	3.05969	21.36	3.14078	21.36	2.91313	21.36	3.23203
	21.38	3.09172	21.38	3.06016	21.38	3.13875	21.38	2.91313	21.38	3.2325
	21.4	3.09047	21.4	3.05969	21.4	3.13937	21.4	2.91359	21.4	3.2325
	21.42	3.09125	21.42	3.05969	21.42	3.13953	21.42	2.91453	21.42	3.23328
	21.44	3.09063	21.44	3.06016	21.44	3.14047	21.44	2.91281	21.44	3.23359
	21.46	3.09125	21.46	3.06078	21.46	3.13891	21.46	2.91359	21.46	3.23312
	21.48	3.09172	21.48	3.06094	21.48	3.13813	21.48	2.91453	21.48	3.23328
	21.5	3.0925	21.5	3.06094	21.5	3.13859	21.5	2.91391	21.5	3.23312
	21.52	3.09172	21.52	3.06172	21.52	3.13859	21.52	2.91375	21.52	3.23266
	21.54	3.09156	21.54	3.06109	21.54	3.14	21.54	2.91281	21.54	3.23375
	21.56	3.09172	21.56	3.06219	21.56	3.14016	21.56	2.91266	21.56	3.23375
	21.58	3.09297	21.58	3.06219	21.58	3.14	21.58	2.91484	21.58	3.23422
	21.6	3.09234	21.6	3.06312	21.6	3.13859	21.6	2.91484	21.6	3.23297
	21.62	3.09281	21.62	3.06375	21.62	3.13859	21.62	2.91438	21.62	3.23328
	21.64	3.09313	21.64	3.06391	21.64	3.13859	21.64	2.91219	21.64	3.23453
	21.66	3.09406	21.66	3.06375	21.66	3.13953	21.66	2.91266	21.66	3.23516
	21.68	3.09344	21.68	3.06469	21.68	3.13953	21.68	2.91422	21.68	3.23312
	21.7	3.09297	21.7	3.06391	21.7	3.14016	21.7	2.91484	21.7	3.23453
	21.72	3.09313	21.72	3.06438	21.72	3.14047	21.72	2.91438	21.72	3.23328
	21.74	3.09375	21.74	3.06469	21.74	3.13937	21.74	2.91641	21.74	3.23328
	21.76	3.09437	21.76	3.06531	21.76	3.13937	21.76	2.91578	21.76	3.23172
	21.78	3.09594	21.78	3.06469	21.78	3.13922	21.78	2.915	21.78	3.23234
	21.8	3.09422	21.8	3.06453	21.8	3.13937	21.8	2.9125	21.8	3.2325
	21.82	3.09359	21.82	3.06516	21.82	3.13766	21.82	2.9125	21.82	3.23266
	21.84	3.09313	21.84	3.06578	21.84	3.1375	21.84	2.91203	21.84	3.23312
	21.86	3.09484	21.86	3.06516	21.86	3.13937	21.86	2.91125	21.86	3.23375
	21.88	3.09469	21.88	3.06453	21.88	3.14016	21.88	2.91203	21.88	3.23422
	21.9	3.09437	21.9	3.06453	21.9	3.13875	21.9	2.91313	21.9	3.23391
	21.92	3.09406	21.92	3.06391	21.92	3.13859	21.92	2.91266	21.92	3.23438
	21.94	3.09469	21.94	3.06391	21.94	3.13922	21.94	2.91313	21.94	3.23422
	21.96	3.09437	21.96	3.06328	21.96	3.13953	21.96	2.91203	21.96	3.23375
	21.98	3.09375	21.98	3.06328	21.98	3.13984	21.98	2.91125	21.98	3.23234
	22	3.09406	22	3.06375	22	3.13953	22	2.91141	22	3.23125
	22.02	3.09594	22.02	3.06234	22.02	3.13891	22.02	2.91141	22.02	3.23141
	22.04	3.09625	22.04	3.06438	22.04	3.13891	22.04	2.91094	22.04	3.23109
	22.06	3.09563	22.06	3.065	22.06	3.13953	22.06	2.91188	22.06	3.23078
	22.08	3.09625	22.08	3.065	22.08	3.14	22.08	2.91031	22.08	3.23141
	22.1	3.09687	22.1	3.06469	22.1	3.13953	22.1	2.91078	22.1	3.23203
	22.12	3.09625	22.12	3.06469	22.12	3.14	22.12	2.91188	22.12	3.23312
	22.14	3.09625	22.14	3.06438	22.14	3.13922	22.14	2.91188	22.14	3.23312
	22.16	3.095	22.16	3.06516	22.16	3.14	22.16	2.91188	22.16	3.23375
	22.18	3.09469	22.18	3.06438	22.18	3.13875	22.18	2.91125	22.18	3.23391
	22.2	3.095	22.2	3.06516	22.2	3.13859	22.2	2.91078	22.2	3.23312
	22.22	3.09484	22.22	3.06578	22.22	3.13875	22.22	2.91094	22.22	3.23266
	22.24	3.09531	22.24	3.06641	22.24	3.13859	22.24	2.91094	22.24	3.23359
	22.26	3.09609	22.26	3.06562	22.26	3.13922	22.26	2.91063	22.26	3.23312
	22.28	3.09547	22.28	3.06562	22.28	3.13875	22.28	2.91141	22.28	3.23312
	22.3	3.09547	22.3	3.06578	22.3	3.13984	22.3	2.91125	22.3	3.23484
	22.32	3.09672	22.32	3.06469	22.32	3.13828	22.32	2.91125	22.32	3.23297
	22.34	3.09828	22.34	3.06406	22.34	3.13828	22.34	2.91141	22.34	3.23453
	22.36	3.09687	22.36	3.06391	22.36	3.13703	22.36	2.91094	22.36	3.23359
	22.38	3.09687	22.38	3.06453	22.38	3.1375	22.38	2.90937	22.38	3.23297
	22.4	3.09719	22.4	3.06375	22.4	3.135	22.4	2.90937	22.4	3.23266
	22.42	3.09781	22.42	3.06203	22.42	3.13453	22.42	2.90875	22.42	3.2325
	22.44	3.09828	22.44	3.06203	22.44	3.13422	22.44	2.9075	22.44	3.2325
	22.46	3.09672	22.46	3.06141	22.46	3.13344	22.46	2.90844	22.46	3.23312
	22.48	3.09734	22.48	3.06203	22.48	3.13344	22.48	2.91	22.48	3.23422
	22.5	3.09625	22.5	3.06344	22.5	3.13578	22.5	2.91063	22.5	3.23422
	22.52	3.09563	22.52	3.06172	22.52	3.13453	22.52	2.91078	22.52	3.23422
	22.54	3.09594	22.54	3.06219	22.54	3.13375	22.54	2.91141	22.54	3.23422
	22.56	3.09672	22.56	3.06203	22.56	3.13437	22.56	2.91141	22.56	3.23375
	22.58	3.09609	22.58	3.06203	22.58	3.13484	22.58	2.91078	22.58	3.23672
	22.6	3.09609	22.6	3.06266	22.6	3.135	22.6	2.90953	22.6	3.23547
	22.62	3.09656	22.62	3.06203	22.62	3.13375	22.62	2.90969	22.62	3.23438
	22.64	3.0975	22.64	3.06172	22.64	3.13313	22.64	2.90906	22.64	3.23453
	22.66	3.09828	22.66	3.06141	22.66	3.13422	22.66	2.90656	22.66	3.23375
	22.68	3.0975	22.68	3.06141	22.68	3.13437	22.68	2.90828	22.68	3.23391
	22.7	3.09687	22.7	3.06047	22.7	3.13547	22.7	2.90813	22.7	3.23391
	22.72	3.09625	22.72	3.06234	22.72	3.13437	22.72	2.90813	22.72	3.23234
	22.74	3.09609	22.74	3.06219	22.74	3.13422	22.74	2.90891	22.74	3.23203
	22.76	3.09484	22.76	3.06219	22.76	3.13484	22.76	2.90891	22.76	3.23234
	22.78	3.09469	22.78	3.06047	22.78	3.13375	22.78	2.90875	22.78	3.23328
	22.8	3.09422	22.8	3.06172	22.8	3.13313	22.8	2.90937	22.8	3.23234
	22.82	3.09469	22.82	3.06141	22.82	3.13266	22.82	2.90953	22.82	3.23234
	22.84	3.09547	22.84	3.06156	22.84	3.13313	22.84	2.91016	22.84	3.23328
	22.86	3.09531	22.86	3.06203	22.86	3.13281	22.86	2.91141	22.86	3.2325
	22.88	3.09531	22.88	3.06312	22.88	3.13328	22.88	2.91156	22.88	3.23297
	22.9	3.09437	22.9	3.06266	22.9	3.13281	22.9	2.91016	22.9	3.23516
	22.92	3.09297	22.92	3.06312	22.92	3.13313	22.92	2.91156	22.92	3.23328
	22.94	3.09359	22.94	3.06344	22.94	3.13266	22.94	2.91016	22.94	3.2325
	22.96	3.09469	22.96	3.06234	22.96	3.13141	22.96	2.91078	22.96	3.2325
	22.98	3.09469	22.98	3.06219	22.98	3.13141	22.98	2.91016	22.98	3.23312
	23	3.095	23	3.06219	23	3.13078	23	2.91094	23	3.23375
	23.02	3.09484	23.02	3.06234	23.02	3.13078	23.02	2.90891	23.02	3.23516
	23.04	3.09531	23.04	3.06031	23.04	3.13016	23.04	2.90875	23.04	3.23484
	23.06	3.09313	23.06	3.06203	23.06	3.13094	23.06	2.90828	23.06	3.23484
	23.08	3.09375	23.08	3.06172	23.08	3.12969	23.08	2.90969	23.08	3.23438
	23.1	3.09469	23.1	3.06266	23.1	3.13016	23.1	2.91031	23.1	3.235
	23.12	3.09531	23.12	3.06141	23.12	3.13031	23.12	2.91	23.12	3.23484
	23.14	3.09469	23.14	3.05984	23.14	3.13156	23.14	2.90875	23.14	3.23453
	23.16	3.09609	23.16	3.06031	23.16	3.13188	23.16	2.90781	23.16	3.23422
	23.18	3.09484	23.18	3.06047	23.18	3.13078	23.18	2.9075	23.18	3.23375
	23.2	3.09484	23.2	3.06047	23.2	3.13063	23.2	2.90813	23.2	3.23375
	23.22	3.09563	23.22	3.05922	23.22	3.13016	23.22	2.90703	23.22	3.23375
	23.24	3.09625	23.24	3.05969	23.24	3.13141	23.24	2.90719	23.24	3.23391
	23.26	3.09594	23.26	3.05984	23.26	3.13156	23.26	2.90891	23.26	3.23422
	23.28	3.09484	23.28	3.06078	23.28	3.13094	23.28	2.90953	23.28	3.23547
	23.3	3.09547	23.3	3.06078	23.3	3.13063	23.3	2.90844	23.3	3.23547
	23.32	3.09547	23.32	3.06094	23.32	3.13156	23.32	2.90813	23.32	3.23547
	23.34	3.09563	23.34	3.05984	23.34	3.13156	23.34	2.9075	23.34	3.23359
	23.36	3.09594	23.36	3.05969	23.36	3.13203	23.36	2.90703	23.36	3.23422
	23.38	3.09547	23.38	3.06094	23.38	3.13016	23.38	2.90563	23.38	3.23422
	23.4	3.09406	23.4	3.06078	23.4	3.13078	23.4	2.90594	23.4	3.23453
	23.42	3.09359	23.42	3.06016	23.42	3.13156	23.42	2.90875	23.42	3.23438
	23.44	3.09219	23.44	3.06078	23.44	3.13188	23.44	2.90891	23.44	3.23547
	23.46	3.09187	23.46	3.06047	23.46	3.13203	23.46	2.90875	23.46	3.23516
	23.48	3.09125	23.48	3.05906	23.48	3.13141	23.48	2.90906	23.48	3.23547
	23.5	3.09234	23.5	3.06016	23.5	3.13188	23.5	2.90937	23.5	3.23453
	23.52	3.09172	23.52	3.06016	23.52	3.13125	23.52	2.90813	23.52	3.235
	23.54	3.09109	23.54	3.06016	23.54	3.13203	23.54	2.90766	23.54	3.23484
	23.56	3.09	23.56	3.06078	23.56	3.13016	23.56	2.90813	23.56	3.23391
	23.58	3.09109	23.58	3.05891	23.58	3.13016	23.58	2.90813	23.58	3.23266
	23.6	3.09031	23.6	3.05922	23.6	3.13125	23.6	2.90844	23.6	3.23359
	23.62	3.09125	23.62	3.06016	23.62	3.12953	23.62	2.90891	23.62	3.23422
	23.64	3.09156	23.64	3.05953	23.64	3.13125	23.64	2.90687	23.64	3.23391
	23.66	3.09281	23.66	3.05922	23.66	3.13	23.66	2.90781	23.66	3.23328
	23.68	3.09375	23.68	3.05953	23.68	3.12906	23.68	2.90766	23.68	3.23172
	23.7	3.09406	23.7	3.05844	23.7	3.12906	23.7	2.90719	23.7	3.23125
	23.72	3.09359	23.72	3.05719	23.72	3.13016	23.72	2.90625	23.72	3.23062
	23.74	3.09344	23.74	3.05703	23.74	3.13016	23.74	2.90516	23.74	3.23062
	23.76	3.0925	23.76	3.05734	23.76	3.13031	23.76	2.90453	23.76	3.23109
	23.78	3.09484	23.78	3.05906	23.78	3.13016	23.78	2.90484	23.78	3.23062
	23.8	3.09437	23.8	3.05609	23.8	3.13094	23.8	2.90578	23.8	3.23
	23.82	3.09406	23.82	3.05656	23.82	3.13	23.82	2.90531	23.82	3.23109
	23.84	3.09281	23.84	3.05766	23.84	3.13141	23.84	2.90453	23.84	3.23125
	23.86	3.09281	23.86	3.05734	23.86	3.13141	23.86	2.90391	23.86	3.23047
	23.88	3.09437	23.88	3.05703	23.88	3.13016	23.88	2.90516	23.88	3.23047
	23.9	3.09187	23.9	3.05797	23.9	3.13094	23.9	2.90484	23.9	3.22953
	23.92	3.09172	23.92	3.05766	23.92	3.13078	23.92	2.90453	23.92	3.23062
	23.94	3.09422	23.94	3.05641	23.94	3.13125	23.94	2.90453	23.94	3.23016
	23.96	3.09359	23.96	3.05781	23.96	3.13141	23.96	2.90453	23.96	3.22891
	23.98	3.09375	23.98	3.05891	23.98	3.13094	23.98	2.90578	23.98	3.23047
	24	3.09297	24	3.05797	24	3.13156	24	2.90344	24	3.23188
	24.02	3.09359	24.02	3.05719	24.02	3.13266	24.02	2.90453	24.02	3.2325
	24.04	3.09531	24.04	3.05781	24.04	3.13313	24.04	2.90516	24.04	3.23141
	24.06	3.09547	24.06	3.05797	24.06	3.13313	24.06	2.90563	24.06	3.23047
	24.08	3.09625	24.08	3.05797	24.08	3.13344	24.08	2.90516	24.08	3.23062
	24.1	3.09547	24.1	3.05703	24.1	3.1325	24.1	2.90516	24.1	3.23016
	24.12	3.09469	24.12	3.05734	24.12	3.13188	24.12	2.90234	24.12	3.23016
	24.14	3.09547	24.14	3.05656	24.14	3.13313	24.14	2.90297	24.14	3.23062
	24.16	3.09563	24.16	3.05641	24.16	3.1325	24.16	2.90266	24.16	3.22891
	24.18	3.09594	24.18	3.05781	24.18	3.13328	24.18	2.90281	24.18	3.23
	24.2	3.09625	24.2	3.05781	24.2	3.13422	24.2	2.90266	24.2	3.22984
	24.22	3.09672	24.22	3.05734	24.22	3.1325	24.22	2.90234	24.22	3.22828
	24.24	3.09609	24.24	3.05766	24.24	3.1325	24.24	2.90328	24.24	3.22812
	24.26	3.09656	24.26	3.05703	24.26	3.13344	24.26	2.90328	24.26	3.22812
	24.28	3.09625	24.28	3.05766	24.28	3.13281	24.28	2.90484	24.28	3.2275
	24.3	3.09594	24.3	3.05828	24.3	3.13422	24.3	2.90578	24.3	3.22812
	24.32	3.09547	24.32	3.05719	24.32	3.13547	24.32	2.90516	24.32	3.22719
	24.34	3.09547	24.34	3.05641	24.34	3.135	24.34	2.90516	24.34	3.22688
	24.36	3.09563	24.36	3.05828	24.36	3.135	24.36	2.90563	24.36	3.22641
	24.38	3.09484	24.38	3.05734	24.38	3.13203	24.38	2.90641	24.38	3.22781
	24.4	3.09437	24.4	3.05719	24.4	3.13219	24.4	2.90656	24.4	3.22766
	24.42	3.09484	24.42	3.05719	24.42	3.13141	24.42	2.90766	24.42	3.22641
	24.44	3.09484	24.44	3.05703	24.44	3.13266	24.44	2.90703	24.44	3.2275
	24.46	3.09437	24.46	3.05594	24.46	3.13344	24.46	2.90625	24.46	3.2275
	24.48	3.09437	24.48	3.05547	24.48	3.13375	24.48	2.9075	24.48	3.2275
	24.5	3.09594	24.5	3.05484	24.5	3.13422	24.5	2.90844	24.5	3.22625
	24.52	3.09484	24.52	3.05469	24.52	3.13437	24.52	2.90766	24.52	3.22688
	24.54	3.09469	24.54	3.05578	24.54	3.13344	24.54	2.90766	24.54	3.22688
	24.56	3.09422	24.56	3.05594	24.56	3.13313	24.56	2.90687	24.56	3.22641
	24.58	3.09469	24.58	3.05547	24.58	3.13344	24.58	2.90594	24.58	3.22703
	24.6	3.09313	24.6	3.05672	24.6	3.1325	24.6	2.90656	24.6	3.2275
	24.62	3.09359	24.62	3.05641	24.62	3.13281	24.62	2.90687	24.62	3.22891
	24.64	3.09359	24.64	3.05609	24.64	3.13203	24.64	2.9075	24.64	3.22875
	24.66	3.09437	24.66	3.05734	24.66	3.13203	24.66	2.90844	24.66	3.22766
	24.68	3.09359	24.68	3.05781	24.68	3.13031	24.68	2.90687	24.68	3.22719
	24.7	3.09187	24.7	3.05797	24.7	3.13141	24.7	2.9075	24.7	3.22703
	24.72	3.09297	24.72	3.05859	24.72	3.13125	24.72	2.90828	24.72	3.22766
	24.74	3.09344	24.74	3.05844	24.74	3.13031	24.74	2.90891	24.74	3.22781
	24.76	3.09406	24.76	3.05781	24.76	3.12953	24.76	2.90828	24.76	3.22781
	24.78	3.09422	24.78	3.05891	24.78	3.13078	24.78	2.90813	24.78	3.22844
	24.8	3.09469	24.8	3.05766	24.8	3.13125	24.8	2.90781	24.8	3.22938
	24.82	3.09484	24.82	3.05719	24.82	3.13063	24.82	2.90687	24.82	3.23141
	24.84	3.09609	24.84	3.05766	24.84	3.13094	24.84	2.90594	24.84	3.22812
	24.86	3.09719	24.86	3.05672	24.86	3.12969	24.86	2.90531	24.86	3.22891
	24.88	3.09672	24.88	3.05828	24.88	3.13031	24.88	2.90625	24.88	3.22844
	24.9	3.09797	24.9	3.06078	24.9	3.13125	24.9	2.90641	24.9	3.22953
	24.92	3.09797	24.92	3.06031	24.92	3.13078	24.92	2.90563	24.92	3.23
	24.94	3.09828	24.94	3.06031	24.94	3.13219	24.94	2.90563	24.94	3.22922
	24.96	3.0975	24.96	3.05953	24.96	3.13203	24.96	2.90578	24.96	3.22953
	24.98	3.09672	24.98	3.06016	24.98	3.13125	24.98	2.90656	24.98	3.22938
	25	3.09719	25	3.05922	25	3.13078	25	2.90781	25	3.23047
	25.02	3.09687	25.02	3.05906	25.02	3.13125	25.02	2.90781	25.02	3.22984
	25.04	3.09828	25.04	3.05953	25.04	3.13125	25.04	2.90844	25.04	3.22891
	25.06	3.09922	25.06	3.05891	25.06	3.13094	25.06	2.90875	25.06	3.22844
	25.08	3.09859	25.08	3.05828	25.08	3.13156	25.08	2.90766	25.08	3.2275
	25.1	3.09906	25.1	3.05844	25.1	3.13094	25.1	2.90828	25.1	3.22688
	25.12	3.09828	25.12	3.05922	25.12	3.13063	25.12	2.90828	25.12	3.22656
	25.14	3.09906	25.14	3.05859	25.14	3.12969	25.14	2.9075	25.14	3.22703
	25.16	3.09906	25.16	3.05859	25.16	3.13016	25.16	2.90781	25.16	3.22719
	25.18	3.09969	25.18	3.05766	25.18	3.13016	25.18	2.90641	25.18	3.22688
	25.2	3.10109	25.2	3.05766	25.2	3.13078	25.2	2.90719	25.2	3.22781
	25.22	3.10094	25.22	3.05734	25.22	3.13	25.22	2.90703	25.22	3.22766
	25.24	3.10078	25.24	3.05781	25.24	3.13016	25.24	2.90719	25.24	3.22781
	25.26	3.10078	25.26	3.05781	25.26	3.12828	25.26	2.9075	25.26	3.22719
	25.28	3.10141	25.28	3.05891	25.28	3.12844	25.28	2.90687	25.28	3.22688
	25.3	3.10141	25.3	3.05922	25.3	3.12891	25.3	2.90641	25.3	3.22688
	25.32	3.10016	25.32	3.05891	25.32	3.12812	25.32	2.90578	25.32	3.22703
	25.34	3.10094	25.34	3.05734	25.34	3.12953	25.34	2.90641	25.34	3.22578
	25.36	3.10047	25.36	3.05656	25.36	3.12938	25.36	2.90656	25.36	3.22688
	25.38	3.10219	25.38	3.05734	25.38	3.12844	25.38	2.9075	25.38	3.22766
	25.4	3.10219	25.4	3.05891	25.4	3.12875	25.4	2.90875	25.4	3.22844
	25.42	3.10359	25.42	3.05797	25.42	3.12844	25.42	2.90766	25.42	3.22984
	25.44	3.10297	25.44	3.05859	25.44	3.12828	25.44	2.90891	25.44	3.22922
	25.46	3.10219	25.46	3.05891	25.46	3.12656	25.46	2.90844	25.46	3.22922
	25.48	3.10141	25.48	3.05969	25.48	3.12766	25.48	2.90891	25.48	3.22875
	25.5	3.10266	25.5	3.05781	25.5	3.12688	25.5	2.90687	25.5	3.22844
	25.52	3.10359	25.52	3.05719	25.52	3.12531	25.52	2.9075	25.52	3.22875
	25.54	3.10156	25.54	3.05734	25.54	3.12547	25.54	2.90594	25.54	3.23
	25.56	3.10156	25.56	3.05766	25.56	3.12625	25.56	2.9075	25.56	3.22953
	25.58	3.10094	25.58	3.05656	25.58	3.12344	25.58	2.90687	25.58	3.22828
	25.6	3.10156	25.6	3.05656	25.6	3.12391	25.6	2.90844	25.6	3.22812
	25.62	3.10234	25.62	3.05766	25.62	3.12453	25.62	2.90656	25.62	3.22875
	25.64	3.10328	25.64	3.05766	25.64	3.12422	25.64	2.90641	25.64	3.22922
	25.66	3.10359	25.66	3.05781	25.66	3.12469	25.66	2.90578	25.66	3.22922
	25.68	3.10328	25.68	3.05844	25.68	3.12578	25.68	2.90578	25.68	3.22844
	25.7	3.10328	25.7	3.05781	25.7	3.12656	25.7	2.90781	25.7	3.22875
	25.72	3.10359	25.72	3.05766	25.72	3.12625	25.72	2.90844	25.72	3.22828
	25.74	3.10297	25.74	3.05766	25.74	3.12594	25.74	2.90719	25.74	3.22844
	25.76	3.10328	25.76	3.05891	25.76	3.12516	25.76	2.90719	25.76	3.2275
	25.78	3.10422	25.78	3.05906	25.78	3.12641	25.78	2.90875	25.78	3.2275
	25.8	3.10578	25.8	3.05844	25.8	3.12578	25.8	2.90703	25.8	3.22766
	25.82	3.10422	25.82	3.05844	25.82	3.12453	25.82	2.90641	25.82	3.22766
	25.84	3.10469	25.84	3.05828	25.84	3.12422	25.84	2.90656	25.84	3.22828
	25.86	3.10359	25.86	3.05766	25.86	3.12531	25.86	2.90719	25.86	3.22781
	25.88	3.10422	25.88	3.05766	25.88	3.12641	25.88	2.90844	25.88	3.22875
	25.9	3.10469	25.9	3.05703	25.9	3.12625	25.9	2.90969	25.9	3.22984
	25.92	3.10406	25.92	3.05766	25.92	3.12578	25.92	2.90937	25.92	3.23047
	25.94	3.10484	25.94	3.05906	25.94	3.12359	25.94	2.91078	25.94	3.22891
	25.96	3.10469	25.96	3.05859	25.96	3.12484	25.96	2.90969	25.96	3.22938
	25.98	3.10453	25.98	3.05734	25.98	3.12484	25.98	2.90844	25.98	3.22938
	26	3.10594	26	3.05766	26	3.12344	26	2.90828	26	3.22922
	26.02	3.10547	26.02	3.05844	26.02	3.12469	26.02	2.90781	26.02	3.22703
	26.04	3.10578	26.04	3.05797	26.04	3.12406	26.04	2.90719	26.04	3.22719
	26.06	3.10484	26.06	3.05906	26.06	3.12391	26.06	2.90578	26.06	3.22766
	26.08	3.10516	26.08	3.05984	26.08	3.12531	26.08	2.9075	26.08	3.22781
	26.1	3.10688	26.1	3.05922	26.1	3.12531	26.1	2.90813	26.1	3.22688
	26.12	3.10688	26.12	3.05922	26.12	3.12484	26.12	2.90906	26.12	3.22781
	26.14	3.10641	26.14	3.06016	26.14	3.12547	26.14	2.90813	26.14	3.22891
	26.16	3.10812	26.16	3.05891	26.16	3.12391	26.16	2.90781	26.16	3.2275
	26.18	3.10875	26.18	3.05859	26.18	3.12453	26.18	2.90766	26.18	3.2275
	26.2	3.10781	26.2	3.05859	26.2	3.12406	26.2	2.90656	26.2	3.22766
	26.22	3.10828	26.22	3.05984	26.22	3.12453	26.22	2.90687	26.22	3.22828
	26.24	3.10781	26.24	3.05969	26.24	3.12469	26.24	2.90563	26.24	3.22812
	26.26	3.10844	26.26	3.06031	26.26	3.12406	26.26	2.90641	26.26	3.22844
	26.28	3.10766	26.28	3.05922	26.28	3.12516	26.28	2.90578	26.28	3.22719
	26.3	3.10594	26.3	3.05906	26.3	3.12422	26.3	2.90625	26.3	3.2275
	26.32	3.10641	26.32	3.05969	26.32	3.12422	26.32	2.90687	26.32	3.22688
	26.34	3.10656	26.34	3.06094	26.34	3.12531	26.34	2.90719	26.34	3.22688
	26.36	3.10625	26.36	3.05969	26.36	3.12547	26.36	2.90594	26.36	3.22656
	26.38	3.10453	26.38	3.05984	26.38	3.12547	26.38	2.9075	26.38	3.2275
	26.4	3.10469	26.4	3.05922	26.4	3.12484	26.4	2.9075	26.4	3.22625
	26.42	3.10516	26.42	3.05781	26.42	3.12422	26.42	2.90641	26.42	3.22578
	26.44	3.10484	26.44	3.05719	26.44	3.12422	26.44	2.90703	26.44	3.22641
	26.46	3.10703	26.46	3.05703	26.46	3.12469	26.46	2.90828	26.46	3.22594
	26.48	3.10594	26.48	3.05719	26.48	3.12641	26.48	2.90719	26.48	3.22641
	26.5	3.10719	26.5	3.05703	26.5	3.12703	26.5	2.90719	26.5	3.22656
	26.52	3.10688	26.52	3.05609	26.52	3.12766	26.52	2.90781	26.52	3.22812
	26.54	3.10656	26.54	3.05719	26.54	3.12766	26.54	2.90703	26.54	3.22844
	26.56	3.10688	26.56	3.05766	26.56	3.12719	26.56	2.9075	26.56	3.22766
	26.58	3.1075	26.58	3.05703	26.58	3.12625	26.58	2.90906	26.58	3.22828
	26.6	3.10875	26.6	3.05797	26.6	3.12578	26.6	2.90703	26.6	3.22875
	26.62	3.10875	26.62	3.05797	26.62	3.12719	26.62	2.90813	26.62	3.22812
	26.64	3.10953	26.64	3.05703	26.64	3.12688	26.64	2.90875	26.64	3.22812
	26.66	3.10953	26.66	3.05703	26.66	3.12594	26.66	2.91063	26.66	3.22781
	26.68	3.11016	26.68	3.05766	26.68	3.12531	26.68	2.90891	26.68	3.22812
	26.7	3.11016	26.7	3.05781	26.7	3.12594	26.7	2.90953	26.7	3.22641
	26.72	3.10969	26.72	3.05656	26.72	3.12641	26.72	2.90969	26.72	3.22641
	26.74	3.10812	26.74	3.05547	26.74	3.12688	26.74	2.90953	26.74	3.22594
	26.76	3.10875	26.76	3.05641	26.76	3.12594	26.76	2.90937	26.76	3.22781
	26.78	3.10953	26.78	3.05672	26.78	3.12484	26.78	2.90813	26.78	3.22828
	26.8	3.11031	26.8	3.05609	26.8	3.12578	26.8	2.90828	26.8	3.22812
	26.82	3.10938	26.82	3.055	26.82	3.12703	26.82	2.90844	26.82	3.22828
	26.84	3.11063	26.84	3.05531	26.84	3.12656	26.84	2.90891	26.84	3.22828
	26.86	3.11125	26.86	3.05484	26.86	3.1275	26.86	2.90828	26.86	3.22938
	26.88	3.11156	26.88	3.05547	26.88	3.12781	26.88	2.90781	26.88	3.23047
	26.9	3.11141	26.9	3.05656	26.9	3.12703	26.9	2.90766	26.9	3.23047
	26.92	3.11156	26.92	3.05703	26.92	3.12656	26.92	2.90766	26.92	3.23
	26.94	3.11203	26.94	3.05656	26.94	3.1275	26.94	2.90687	26.94	3.23047
	26.96	3.11187	26.96	3.05672	26.96	3.12906	26.96	2.90687	26.96	3.23062
	26.98	3.1125	26.98	3.05656	26.98	3.12844	26.98	2.90813	26.98	3.22922
	27	3.11266	27	3.05719	27	3.12875	27	2.90828	27	3.22891
	27.02	3.11328	27.02	3.05703	27.02	3.12953	27.02	2.90891	27.02	3.23
	27.04	3.11219	27.04	3.05641	27.04	3.12891	27.04	2.90687	27.04	3.22938
	27.06	3.1125	27.06	3.05641	27.06	3.12812	27.06	2.9075	27.06	3.22922
	27.08	3.1125	27.08	3.05703	27.08	3.12781	27.08	2.90781	27.08	3.22875
	27.1	3.11453	27.1	3.05672	27.1	3.12812	27.1	2.90828	27.1	3.22891
	27.12	3.11328	27.12	3.05641	27.12	3.12875	27.12	2.90813	27.12	3.22781
	27.14	3.11203	27.14	3.05719	27.14	3.12766	27.14	2.90781	27.14	3.22656
	27.16	3.11391	27.16	3.05844	27.16	3.12891	27.16	2.90719	27.16	3.22828
	27.18	3.11328	27.18	3.05781	27.18	3.12812	27.18	2.90656	27.18	3.22875
	27.2	3.11391	27.2	3.05891	27.2	3.12766	27.2	2.90828	27.2	3.22891
	27.22	3.11344	27.22	3.05734	27.22	3.12766	27.22	2.90781	27.22	3.22781
	27.24	3.11203	27.24	3.05828	27.24	3.12844	27.24	2.91016	27.24	3.22875
	27.26	3.11266	27.26	3.05953	27.26	3.12875	27.26	2.91016	27.26	3.22875
	27.28	3.11266	27.28	3.05828	27.28	3.12844	27.28	2.90937	27.28	3.22984
	27.3	3.11187	27.3	3.05906	27.3	3.13016	27.3	2.91016	27.3	3.22875
	27.32	3.11125	27.32	3.05953	27.32	3.12938	27.32	2.90875	27.32	3.22891
	27.34	3.11187	27.34	3.05953	27.34	3.12875	27.34	2.9075	27.34	3.22828
	27.36	3.11203	27.36	3.06047	27.36	3.12875	27.36	2.91063	27.36	3.22828
	27.38	3.11156	27.38	3.06109	27.38	3.12719	27.38	2.91094	27.38	3.22938
	27.4	3.11156	27.4	3.06094	27.4	3.12781	27.4	2.91141	27.4	3.22922
	27.42	3.11203	27.42	3.06047	27.42	3.1275	27.42	2.91156	27.42	3.22938
	27.44	3.11203	27.44	3.06156	27.44	3.12781	27.44	2.91219	27.44	3.22891
	27.46	3.11156	27.46	3.06078	27.46	3.12828	27.46	2.90906	27.46	3.22844
	27.48	3.11141	27.48	3.06141	27.48	3.12875	27.48	2.90969	27.48	3.22922
	27.5	3.1125	27.5	3.06094	27.5	3.12766	27.5	2.90906	27.5	3.22844
	27.52	3.11344	27.52	3.06094	27.52	3.12781	27.52	2.91016	27.52	3.22891
	27.54	3.11203	27.54	3.06031	27.54	3.12781	27.54	2.90906	27.54	3.22891
	27.56	3.11266	27.56	3.05922	27.56	3.12891	27.56	2.91078	27.56	3.22828
	27.58	3.11203	27.58	3.05922	27.58	3.12844	27.58	2.90906	27.58	3.22938
	27.6	3.11203	27.6	3.06016	27.6	3.12891	27.6	2.90969	27.6	3.22812
	27.62	3.11141	27.62	3.06094	27.62	3.12875	27.62	2.91	27.62	3.22828
	27.64	3.11156	27.64	3.06156	27.64	3.12828	27.64	2.90937	27.64	3.22953
	27.66	3.11141	27.66	3.06234	27.66	3.12828	27.66	2.91	27.66	3.22875
	27.68	3.11141	27.68	3.06156	27.68	3.13031	27.68	2.90875	27.68	3.23
	27.7	3.11141	27.7	3.06047	27.7	3.13078	27.7	2.90937	27.7	3.22984
	27.72	3.11156	27.72	3.05922	27.72	3.13063	27.72	2.90891	27.72	3.22953
	27.74	3.11094	27.74	3.05906	27.74	3.12953	27.74	2.90875	27.74	3.22812
	27.76	3.11187	27.76	3.05953	27.76	3.12906	27.76	2.90844	27.76	3.22875
	27.78	3.11187	27.78	3.05859	27.78	3.12906	27.78	2.90844	27.78	3.22875
	27.8	3.11219	27.8	3.05922	27.8	3.13031	27.8	2.90969	27.8	3.22938
	27.82	3.11187	27.82	3.06047	27.82	3.13063	27.82	2.91	27.82	3.22984
	27.84	3.11078	27.84	3.06047	27.84	3.13203	27.84	2.91188	27.84	3.22953
	27.86	3.10953	27.86	3.06203	27.86	3.13	27.86	2.91094	27.86	3.22875
	27.88	3.11	27.88	3.06156	27.88	3.12969	27.88	2.91016	27.88	3.22938
	27.9	3.11016	27.9	3.06266	27.9	3.13016	27.9	2.91219	27.9	3.23109
	27.92	3.11094	27.92	3.06094	27.92	3.12969	27.92	2.91281	27.92	3.22875
	27.94	3.11031	27.94	3.06141	27.94	3.12938	27.94	2.91203	27.94	3.22938
	27.96	3.11063	27.96	3.06156	27.96	3.13	27.96	2.91141	27.96	3.22953
	27.98	3.11094	27.98	3.06141	27.98	3.13063	27.98	2.91188	27.98	3.22875
	28	3.11063	28	3.06156	28	3.12891	28	2.91219	28	3.22938
	28.02	3.11078	28.02	3.06094	28.02	3.12938	28.02	2.91063	28.02	3.22812
	28.04	3.11031	28.04	3.05969	28.04	3.12969	28.04	2.91188	28.04	3.22812
	28.06	3.10969	28.06	3.05891	28.06	3.12906	28.06	2.91063	28.06	3.22766
	28.08	3.11078	28.08	3.05969	28.08	3.13016	28.08	2.91188	28.08	3.2275
	28.1	3.11	28.1	3.05953	28.1	3.12938	28.1	2.91156	28.1	3.22812
	28.12	3.11016	28.12	3.06031	28.12	3.12891	28.12	2.91219	28.12	3.22766
	28.14	3.11	28.14	3.05906	28.14	3.12875	28.14	2.91156	28.14	3.22781
	28.16	3.10969	28.16	3.06016	28.16	3.12812	28.16	2.91031	28.16	3.22719
	28.18	3.11016	28.18	3.05984	28.18	3.12781	28.18	2.91031	28.18	3.2275
	28.2	3.11	28.2	3.06047	28.2	3.12875	28.2	2.90969	28.2	3.22812
	28.22	3.10969	28.22	3.05984	28.22	3.12938	28.22	2.90937	28.22	3.22875
	28.24	3.10891	28.24	3.06094	28.24	3.13016	28.24	2.91	28.24	3.22891
	28.26	3.10906	28.26	3.06109	28.26	3.12891	28.26	2.91219	28.26	3.22891
	28.28	3.10953	28.28	3.06141	28.28	3.12953	28.28	2.91219	28.28	3.22922
	28.3	3.11078	28.3	3.06078	28.3	3.13	28.3	2.91078	28.3	3.22781
	28.32	3.11141	28.32	3.06203	28.32	3.12828	28.32	2.91219	28.32	3.22828
	28.34	3.11016	28.34	3.06141	28.34	3.12812	28.34	2.91391	28.34	3.22938
	28.36	3.10938	28.36	3.06094	28.36	3.1275	28.36	2.91422	28.36	3.23109
	28.38	3.10906	28.38	3.06312	28.38	3.12766	28.38	2.91313	28.38	3.23109
	28.4	3.10891	28.4	3.06203	28.4	3.12656	28.4	2.91219	28.4	3.22953
	28.42	3.10875	28.42	3.06172	28.42	3.12828	28.42	2.91328	28.42	3.22953
	28.44	3.10875	28.44	3.06281	28.44	3.12703	28.44	2.91422	28.44	3.23078
	28.46	3.10906	28.46	3.06234	28.46	3.12688	28.46	2.91359	28.46	3.23125
	28.48	3.10875	28.48	3.06094	28.48	3.12703	28.48	2.91422	28.48	3.23047
	28.5	3.10969	28.5	3.06172	28.5	3.12703	28.5	2.915	28.5	3.23016
	28.52	3.10938	28.52	3.06266	28.52	3.1275	28.52	2.91438	28.52	3.23
	28.54	3.11	28.54	3.06234	28.54	3.12766	28.54	2.91438	28.54	3.23125
	28.56	3.10938	28.56	3.06109	28.56	3.12781	28.56	2.91422	28.56	3.23125
	28.58	3.10906	28.58	3.06391	28.58	3.12891	28.58	2.91359	28.58	3.23125
	28.6	3.10891	28.6	3.065	28.6	3.1275	28.6	2.91438	28.6	3.23234
	28.62	3.1075	28.62	3.06453	28.62	3.12766	28.62	2.91453	28.62	3.23203
	28.64	3.1075	28.64	3.06438	28.64	3.12891	28.64	2.91328	28.64	3.23078
	28.66	3.10812	28.66	3.06391	28.66	3.12891	28.66	2.91422	28.66	3.23125
	28.68	3.1075	28.68	3.06391	28.68	3.12891	28.68	2.91562	28.68	3.23047
	28.7	3.10641	28.7	3.065	28.7	3.12875	28.7	2.91562	28.7	3.23016
	28.72	3.10766	28.72	3.06375	28.72	3.12953	28.72	2.91516	28.72	3.23109
	28.74	3.1075	28.74	3.06328	28.74	3.12906	28.74	2.91578	28.74	3.23078
	28.76	3.1075	28.76	3.06406	28.76	3.12953	28.76	2.91703	28.76	3.22984
	28.78	3.10875	28.78	3.06391	28.78	3.13016	28.78	2.91641	28.78	3.22953
	28.8	3.10828	28.8	3.06469	28.8	3.12891	28.8	2.91562	28.8	3.23125
	28.82	3.10844	28.82	3.06562	28.82	3.12828	28.82	2.91578	28.82	3.23016
	28.84	3.10688	28.84	3.06516	28.84	3.12953	28.84	2.91562	28.84	3.22953
	28.86	3.10641	28.86	3.06578	28.86	3.12906	28.86	2.91578	28.86	3.22984
	28.88	3.10656	28.88	3.06453	28.88	3.13031	28.88	2.91578	28.88	3.22953
	28.9	3.10688	28.9	3.06438	28.9	3.13016	28.9	2.915	28.9	3.23109
	28.92	3.10531	28.92	3.06438	28.92	3.12938	28.92	2.91484	28.92	3.23188
	28.94	3.10578	28.94	3.06469	28.94	3.13031	28.94	2.91609	28.94	3.22953
	28.96	3.10688	28.96	3.06516	28.96	3.12953	28.96	2.91688	28.96	3.23
	28.98	3.10625	28.98	3.06438	28.98	3.13031	28.98	2.9175	28.98	3.23078
	29	3.10578	29	3.06516	29	3.13094	29	2.91625	29	3.23109
	29.02	3.10594	29.02	3.06438	29.02	3.13141	29.02	2.91734	29.02	3.23188
	29.04	3.10594	29.04	3.06469	29.04	3.13125	29.04	2.91703	29.04	3.23141
	29.06	3.10547	29.06	3.06562	29.06	3.13125	29.06	2.91703	29.06	3.23203
	29.08	3.10344	29.08	3.06562	29.08	3.13156	29.08	2.915	29.08	3.23203
	29.1	3.10453	29.1	3.06438	29.1	3.13078	29.1	2.91547	29.1	3.23234
	29.12	3.10516	29.12	3.065	29.12	3.13156	29.12	2.91562	29.12	3.23391
	29.14	3.10531	29.14	3.06453	29.14	3.13156	29.14	2.91453	29.14	3.23438
	29.16	3.10406	29.16	3.06438	29.16	3.13078	29.16	2.91547	29.16	3.23391
	29.18	3.10391	29.18	3.06438	29.18	3.13063	29.18	2.91672	29.18	3.23453
	29.2	3.10281	29.2	3.06375	29.2	3.13188	29.2	2.91609	29.2	3.23266
	29.22	3.10234	29.22	3.06312	29.22	3.13125	29.22	2.91578	29.22	3.23359
	29.24	3.10297	29.24	3.06391	29.24	3.13078	29.24	2.91641	29.24	3.23438
	29.26	3.10203	29.26	3.06594	29.26	3.13078	29.26	2.91641	29.26	3.23422
	29.28	3.10266	29.28	3.065	29.28	3.13063	29.28	2.91688	29.28	3.23516
	29.3	3.10359	29.3	3.06453	29.3	3.13125	29.3	2.91578	29.3	3.23484
	29.32	3.10203	29.32	3.06281	29.32	3.13031	29.32	2.91562	29.32	3.23359
	29.34	3.10141	29.34	3.06219	29.34	3.13141	29.34	2.91609	29.34	3.23234
	29.36	3.10234	29.36	3.06328	29.36	3.13094	29.36	2.91578	29.36	3.23297
	29.38	3.10219	29.38	3.06328	29.38	3.13	29.38	2.915	29.38	3.23375
	29.4	3.10219	29.4	3.06328	29.4	3.12969	29.4	2.91391	29.4	3.23375
	29.42	3.10141	29.42	3.06266	29.42	3.13141	29.42	2.91391	29.42	3.23312
	29.44	3.10078	29.44	3.06344	29.44	3.13094	29.44	2.915	29.44	3.23297
	29.46	3.10031	29.46	3.06375	29.46	3.13063	29.46	2.91391	29.46	3.23266
	29.48	3.10016	29.48	3.06469	29.48	3.13	29.48	2.9125	29.48	3.23297
	29.5	3.10078	29.5	3.06375	29.5	3.13031	29.5	2.91078	29.5	3.23188
	29.52	3.10109	29.52	3.06375	29.52	3.13094	29.52	2.91188	29.52	3.23234
	29.54	3.10031	29.54	3.06453	29.54	3.13	29.54	2.91188	29.54	3.23234
	29.56	3.10031	29.56	3.06312	29.56	3.12938	29.56	2.91266	29.56	3.23203
	29.58	3.10094	29.58	3.06219	29.58	3.12875	29.58	2.915	29.58	3.23234
	29.6	3.09969	29.6	3.06172	29.6	3.12891	29.6	2.91609	29.6	3.23266
	29.62	3.10031	29.62	3.06281	29.62	3.12938	29.62	2.91797	29.62	3.23188
	29.64	3.09906	29.64	3.06531	29.64	3.12828	29.64	2.9175	29.64	3.23234
	29.66	3.10031	29.66	3.06453	29.66	3.12766	29.66	2.91859	29.66	3.23141
	29.68	3.09922	29.68	3.06469	29.68	3.12812	29.68	2.91891	29.68	3.23078
	29.7	3.09953	29.7	3.06469	29.7	3.12812	29.7	2.91953	29.7	3.23141
	29.72	3.09859	29.72	3.065	29.72	3.12875	29.72	2.92094	29.72	3.23172
	29.74	3.10016	29.74	3.06516	29.74	3.12875	29.74	2.92125	29.74	3.23203
	29.76	3.10016	29.76	3.06406	29.76	3.12875	29.76	2.92	29.76	3.23141
	29.78	3.10031	29.78	3.06578	29.78	3.13078	29.78	2.92234	29.78	3.23203
	29.8	3.09953	29.8	3.06531	29.8	3.12906	29.8	2.92281	29.8	3.23109
	29.82	3.09906	29.82	3.06453	29.82	3.12953	29.82	2.92219	29.82	3.23172
	29.84	3.09891	29.84	3.06562	29.84	3.13016	29.84	2.92234	29.84	3.23109
	29.86	3.09828	29.86	3.06516	29.86	3.13078	29.86	2.92109	29.86	3.23203
	29.88	3.09859	29.88	3.06578	29.88	3.12969	29.88	2.92234	29.88	3.2325
	29.9	3.09828	29.9	3.06656	29.9	3.13141	29.9	2.92234	29.9	3.23141
	29.92	3.09797	29.92	3.06531	29.92	3.13031	29.92	2.9225	29.92	3.23297
	29.94	3.09859	29.94	3.06469	29.94	3.13156	29.94	2.92188	29.94	3.23297
	29.96	3.09844	29.96	3.06578	29.96	3.1325	29.96	2.92281	29.96	3.23328
	29.98	3.0975	29.98	3.06688	29.98	3.13344	29.98	2.92234	29.98	3.23297
	30	3.09687	30	3.06656	30	3.13281	30	2.92344	30	3.23297
	30.02	3.09734	30.02	3.0675	30.02	3.13313	30.02	2.92125	30.02	3.23328
	30.04	3.09906	30.04	3.06641	30.04	3.13188	30.04	2.92188	30.04	3.23312
	30.06	3.09687	30.06	3.06438	30.06	3.13344	30.06	2.92094	30.06	3.23375
	30.08	3.09734	30.08	3.06438	30.08	3.13266	30.08	2.92047	30.08	3.2325
	30.1	3.0975	30.1	3.06641	30.1	3.13375	30.1	2.92219	30.1	3.23328
	30.12	3.0975	30.12	3.06703	30.12	3.13203	30.12	2.92234	30.12	3.23453
	30.14	3.0975	30.14	3.06594	30.14	3.1325	30.14	2.92219	30.14	3.23297
	30.16	3.09734	30.16	3.06453	30.16	3.13266	30.16	2.9225	30.16	3.23328
	30.18	3.09672	30.18	3.06531	30.18	3.13094	30.18	2.92125	30.18	3.23359
	30.2	3.09609	30.2	3.06578	30.2	3.13266	30.2	2.92125	30.2	3.23375
	30.22	3.09625	30.22	3.06516	30.22	3.13313	30.22	2.92156	30.22	3.235
	30.24	3.0975	30.24	3.06656	30.24	3.13141	30.24	2.92234	30.24	3.23391
	30.26	3.09672	30.26	3.06641	30.26	3.13094	30.26	2.9225	30.26	3.23234
	30.28	3.09609	30.28	3.06578	30.28	3.13125	30.28	2.92281	30.28	3.23359
	30.3	3.09469	30.3	3.06531	30.3	3.13188	30.3	2.92219	30.3	3.23297
	30.32	3.09422	30.32	3.06531	30.32	3.13141	30.32	2.92281	30.32	3.23297
	30.34	3.09375	30.34	3.06516	30.34	3.13219	30.34	2.92156	30.34	3.23516
	30.36	3.09531	30.36	3.06469	30.36	3.13328	30.36	2.92234	30.36	3.23391
	30.38	3.09563	30.38	3.065	30.38	3.13281	30.38	2.92281	30.38	3.23484
	30.4	3.09563	30.4	3.06594	30.4	3.13156	30.4	2.92172	30.4	3.235
	30.42	3.09437	30.42	3.06813	30.42	3.13094	30.42	2.92156	30.42	3.23422
	30.44	3.09547	30.44	3.06703	30.44	3.13125	30.44	2.92219	30.44	3.23375
	30.46	3.09531	30.46	3.06688	30.46	3.13203	30.46	2.92172	30.46	3.23391
	30.48	3.095	30.48	3.06656	30.48	3.13281	30.48	2.92094	30.48	3.2325
	30.5	3.095	30.5	3.06766	30.5	3.13219	30.5	2.92125	30.5	3.23234
	30.52	3.09594	30.52	3.06813	30.52	3.13328	30.52	2.92156	30.52	3.23266
	30.54	3.09531	30.54	3.06688	30.54	3.13391	30.54	2.92156	30.54	3.23172
	30.56	3.09594	30.56	3.06594	30.56	3.1325	30.56	2.9225	30.56	3.23172
	30.58	3.09656	30.58	3.06688	30.58	3.13266	30.58	2.92312	30.58	3.23266
	30.6	3.09672	30.6	3.06703	30.6	3.13266	30.6	2.92344	30.6	3.23328
	30.62	3.09547	30.62	3.06641	30.62	3.13391	30.62	2.92281	30.62	3.23312
	30.64	3.09594	30.64	3.06625	30.64	3.13516	30.64	2.92281	30.64	3.23359
	30.66	3.09531	30.66	3.06703	30.66	3.13437	30.66	2.92188	30.66	3.23359
	30.68	3.09625	30.68	3.06594	30.68	3.1325	30.68	2.92281	30.68	3.23375
	30.7	3.09609	30.7	3.06781	30.7	3.13141	30.7	2.92188	30.7	3.23453
	30.72	3.09687	30.72	3.06828	30.72	3.1325	30.72	2.92297	30.72	3.23687
	30.74	3.09687	30.74	3.0675	30.74	3.13281	30.74	2.92344	30.74	3.23578
	30.76	3.09563	30.76	3.06641	30.76	3.1325	30.76	2.92219	30.76	3.23547
	30.78	3.09625	30.78	3.0675	30.78	3.13219	30.78	2.92281	30.78	3.23438
	30.8	3.09625	30.8	3.06578	30.8	3.13141	30.8	2.9225	30.8	3.235
	30.82	3.09625	30.82	3.065	30.82	3.1325	30.82	2.92344	30.82	3.23563
	30.84	3.09625	30.84	3.06578	30.84	3.1325	30.84	2.92312	30.84	3.23563
	30.86	3.09656	30.86	3.06516	30.86	3.13078	30.86	2.92359	30.86	3.23484
	30.88	3.0975	30.88	3.06578	30.88	3.13156	30.88	2.92344	30.88	3.23266
	30.9	3.09656	30.9	3.06531	30.9	3.13141	30.9	2.92359	30.9	3.23438
	30.92	3.09719	30.92	3.06516	30.92	3.13141	30.92	2.92437	30.92	3.23547
	30.94	3.09734	30.94	3.06625	30.94	3.13281	30.94	2.92484	30.94	3.23641
	30.96	3.09719	30.96	3.06594	30.96	3.13188	30.96	2.92422	30.96	3.23609
	30.98	3.09672	30.98	3.06625	30.98	3.12938	30.98	2.92375	30.98	3.23563
	31	3.09625	31	3.06625	31	3.12938	31	2.92406	31	3.23516
	31.02	3.09547	31.02	3.06703	31.02	3.12906	31.02	2.92437	31.02	3.23609
	31.04	3.09594	31.04	3.06641	31.04	3.13	31.04	2.92437	31.04	3.23609
	31.06	3.09594	31.06	3.06578	31.06	3.12938	31.06	2.92422	31.06	3.23672
	31.08	3.09672	31.08	3.06625	31.08	3.12953	31.08	2.92406	31.08	3.23687
	31.1	3.09625	31.1	3.06531	31.1	3.13016	31.1	2.92344	31.1	3.23625
	31.12	3.09734	31.12	3.06578	31.12	3.13063	31.12	2.92656	31.12	3.23672
	31.14	3.0975	31.14	3.06625	31.14	3.12969	31.14	2.92531	31.14	3.23625
	31.16	3.09734	31.16	3.06469	31.16	3.12844	31.16	2.92531	31.16	3.23734
	31.18	3.095	31.18	3.06641	31.18	3.12828	31.18	2.92609	31.18	3.23813
	31.2	3.09359	31.2	3.06594	31.2	3.12906	31.2	2.92594	31.2	3.23813
	31.22	3.09594	31.22	3.06469	31.22	3.13031	31.22	2.92531	31.22	3.23844
	31.24	3.09625	31.24	3.06531	31.24	3.12875	31.24	2.92531	31.24	3.23844
	31.26	3.09547	31.26	3.06531	31.26	3.12891	31.26	2.92563	31.26	3.23672
	31.28	3.09484	31.28	3.06594	31.28	3.12844	31.28	2.92484	31.28	3.23547
	31.3	3.09547	31.3	3.06562	31.3	3.12781	31.3	2.92547	31.3	3.23516
	31.32	3.09609	31.32	3.06594	31.32	3.12953	31.32	2.92484	31.32	3.23672
	31.34	3.095	31.34	3.06625	31.34	3.12969	31.34	2.92625	31.34	3.23516
	31.36	3.09437	31.36	3.06719	31.36	3.12844	31.36	2.925	31.36	3.23609
	31.38	3.09484	31.38	3.06703	31.38	3.12828	31.38	2.92406	31.38	3.23547
	31.4	3.09594	31.4	3.06703	31.4	3.12875	31.4	2.92484	31.4	3.23672
	31.42	3.09547	31.42	3.06828	31.42	3.12766	31.42	2.92656	31.42	3.23734
	31.44	3.09422	31.44	3.06656	31.44	3.12844	31.44	2.925	31.44	3.23734
	31.46	3.09437	31.46	3.06766	31.46	3.12688	31.46	2.92422	31.46	3.23797
	31.48	3.09375	31.48	3.0675	31.48	3.12688	31.48	2.925	31.48	3.23625
	31.5	3.09422	31.5	3.06781	31.5	3.12703	31.5	2.92469	31.5	3.23687
	31.52	3.09563	31.52	3.06828	31.52	3.1275	31.52	2.92469	31.52	3.23719
	31.54	3.095	31.54	3.06828	31.54	3.12828	31.54	2.92563	31.54	3.23734
	31.56	3.09484	31.56	3.06813	31.56	3.12844	31.56	2.92563	31.56	3.23625
	31.58	3.09406	31.58	3.06703	31.58	3.12828	31.58	2.92625	31.58	3.23641
	31.6	3.095	31.6	3.06719	31.6	3.12891	31.6	2.92312	31.6	3.23719
	31.62	3.09609	31.62	3.06719	31.62	3.13078	31.62	2.92344	31.62	3.23781
	31.64	3.09563	31.64	3.06688	31.64	3.13	31.64	2.925	31.64	3.23797
	31.66	3.09609	31.66	3.06578	31.66	3.12969	31.66	2.92531	31.66	3.23875
	31.68	3.09609	31.68	3.06641	31.68	3.13078	31.68	2.92656	31.68	3.23813
	31.7	3.09625	31.7	3.06516	31.7	3.13141	31.7	2.92656	31.7	3.23906
	31.72	3.095	31.72	3.06531	31.72	3.13078	31.72	2.92547	31.72	3.23813
	31.74	3.09375	31.74	3.06578	31.74	3.13031	31.74	2.92547	31.74	3.23781
	31.76	3.09406	31.76	3.06562	31.76	3.13	31.76	2.92672	31.76	3.23797
	31.78	3.09469	31.78	3.06531	31.78	3.13063	31.78	2.92656	31.78	3.2375
	31.8	3.09422	31.8	3.06453	31.8	3.13	31.8	2.92672	31.8	3.23687
	31.82	3.09375	31.82	3.06438	31.82	3.13156	31.82	2.92609	31.82	3.23719
	31.84	3.0925	31.84	3.065	31.84	3.13031	31.84	2.92609	31.84	3.2375
	31.86	3.09187	31.86	3.06391	31.86	3.13141	31.86	2.92672	31.86	3.23781
	31.88	3.09297	31.88	3.06406	31.88	3.13156	31.88	2.925	31.88	3.23781
	31.9	3.09234	31.9	3.06391	31.9	3.13156	31.9	2.92719	31.9	3.23672
	31.92	3.09313	31.92	3.06312	31.92	3.13156	31.92	2.92687	31.92	3.23859
	31.94	3.09375	31.94	3.06203	31.94	3.13141	31.94	2.92531	31.94	3.23797
	31.96	3.09313	31.96	3.06156	31.96	3.12938	31.96	2.92625	31.96	3.23922
	31.98	3.09375	31.98	3.06344	31.98	3.13078	31.98	2.92672	31.98	3.23984
	32	3.09313	32	3.06328	32	3.13078	32	2.92656	32	3.23844
	32.02	3.09437	32.02	3.06312	32.02	3.13156	32.02	2.92594	32.02	3.23859
	32.04	3.09531	32.04	3.06234	32.04	3.13141	32.04	2.92609	32.04	3.23844
	32.06	3.09359	32.06	3.06203	32.06	3.13125	32.06	2.92563	32.06	3.23844
	32.08	3.09406	32.08	3.06156	32.08	3.13094	32.08	2.92547	32.08	3.23937
	32.1	3.09344	32.1	3.06156	32.1	3.13156	32.1	2.92625	32.1	3.23859
	32.12	3.09313	32.12	3.06266	32.12	3.13125	32.12	2.92625	32.12	3.23719
	32.14	3.09313	32.14	3.06328	32.14	3.12969	32.14	2.92734	32.14	3.23781
	32.16	3.09313	32.16	3.06328	32.16	3.13	32.16	2.92672	32.16	3.23844
	32.18	3.09234	32.18	3.06203	32.18	3.13031	32.18	2.92609	32.18	3.23734
	32.2	3.09297	32.2	3.06234	32.2	3.13141	32.2	2.92609	32.2	3.23859
	32.22	3.09297	32.22	3.06047	32.22	3.13188	32.22	2.92563	32.22	3.23875
	32.24	3.09234	32.24	3.06094	32.24	3.13063	32.24	2.92656	32.24	3.23641
	32.26	3.09219	32.26	3.06047	32.26	3.13141	32.26	2.92547	32.26	3.23813
	32.28	3.09359	32.28	3.06078	32.28	3.13266	32.28	2.92484	32.28	3.23984
	32.3	3.09281	32.3	3.06047	32.3	3.13281	32.3	2.92609	32.3	3.23719
	32.32	3.09234	32.32	3.06047	32.32	3.13281	32.32	2.92422	32.32	3.23734
	32.34	3.0925	32.34	3.06047	32.34	3.13328	32.34	2.92531	32.34	3.23844
	32.36	3.09297	32.36	3.06047	32.36	3.13328	32.36	2.925	32.36	3.23875
	32.38	3.09031	32.38	3.06078	32.38	3.13188	32.38	2.92469	32.38	3.23859
	32.4	3.09031	32.4	3.06047	32.4	3.13188	32.4	2.92531	32.4	3.2375
	32.42	3.09047	32.42	3.06109	32.42	3.13078	32.42	2.92547	32.42	3.23875
	32.44	3.09047	32.44	3.06078	32.44	3.13094	32.44	2.92422	32.44	3.23906
	32.46	3.09297	32.46	3.05984	32.46	3.13156	32.46	2.92484	32.46	3.23859
	32.48	3.09281	32.48	3.05859	32.48	3.13188	32.48	2.92547	32.48	3.23781
	32.5	3.09234	32.5	3.06031	32.5	3.13141	32.5	2.92469	32.5	3.23797
	32.52	3.09172	32.52	3.05984	32.52	3.13313	32.52	2.925	32.52	3.23797
	32.54	3.09297	32.54	3.06094	32.54	3.13266	32.54	2.92547	32.54	3.23641
	32.56	3.09219	32.56	3.06141	32.56	3.13188	32.56	2.92547	32.56	3.23687
	32.58	3.09281	32.58	3.06172	32.58	3.13219	32.58	2.92531	32.58	3.23563
	32.6	3.09359	32.6	3.06109	32.6	3.13313	32.6	2.92656	32.6	3.23609
	32.62	3.09359	32.62	3.06109	32.62	3.13219	32.62	2.92687	32.62	3.23641
	32.64	3.09187	32.64	3.06109	32.64	3.13219	32.64	2.92672	32.64	3.23687
	32.66	3.09125	32.66	3.06094	32.66	3.13219	32.66	2.92672	32.66	3.23641
	32.68	3.09187	32.68	3.06172	32.68	3.13125	32.68	2.92625	32.68	3.23641
	32.7	3.09109	32.7	3.06141	32.7	3.13141	32.7	2.92687	32.7	3.23719
	32.72	3.09047	32.72	3.06328	32.72	3.13031	32.72	2.92719	32.72	3.23563
	32.74	3.09047	32.74	3.06234	32.74	3.13094	32.74	2.92813	32.74	3.23734
	32.76	3.09	32.76	3.06281	32.76	3.13141	32.76	2.92797	32.76	3.2375
	32.78	3.09063	32.78	3.06156	32.78	3.13094	32.78	2.92625	32.78	3.23625
	32.8	3.09094	32.8	3.06234	32.8	3.13078	32.8	2.92719	32.8	3.23672
	32.82	3.09109	32.82	3.06172	32.82	3.13	32.82	2.92625	32.82	3.23641
	32.84	3.09109	32.84	3.06156	32.84	3.13094	32.84	2.92625	32.84	3.23641
	32.86	3.08984	32.86	3.06312	32.86	3.1325	32.86	2.92563	32.86	3.23625
	32.88	3.08953	32.88	3.06281	32.88	3.1325	32.88	2.92531	32.88	3.23687
	32.9	3.08984	32.9	3.06281	32.9	3.13156	32.9	2.92563	32.9	3.23687
	32.92	3.08859	32.92	3.06219	32.92	3.13141	32.92	2.92422	32.92	3.23844
	32.94	3.08875	32.94	3.06234	32.94	3.13094	32.94	2.92437	32.94	3.23859
	32.96	3.08797	32.96	3.06281	32.96	3.13188	32.96	2.92563	32.96	3.23781
	32.98	3.08766	32.98	3.06375	32.98	3.13188	32.98	2.92609	32.98	3.24
	33	3.08734	33	3.06281	33	3.13094	33	2.92719	33	3.23922
	33.02	3.08922	33.02	3.06406	33.02	3.13094	33.02	2.92719	33.02	3.23969
	33.04	3.08875	33.04	3.06469	33.04	3.13031	33.04	2.92781	33.04	3.23984
	33.06	3.08922	33.06	3.06516	33.06	3.12844	33.06	2.92656	33.06	3.23875
	33.08	3.08828	33.08	3.06469	33.08	3.13016	33.08	2.92844	33.08	3.23906
	33.1	3.08797	33.1	3.065	33.1	3.13	33.1	2.92734	33.1	3.23797
	33.12	3.09	33.12	3.06438	33.12	3.13	33.12	2.92797	33.12	3.23922
	33.14	3.08953	33.14	3.065	33.14	3.13	33.14	2.92781	33.14	3.23906
	33.16	3.08766	33.16	3.06625	33.16	3.12938	33.16	2.92719	33.16	3.23844
	33.18	3.08766	33.18	3.06562	33.18	3.12969	33.18	2.92797	33.18	3.23719
	33.2	3.08766	33.2	3.06516	33.2	3.13	33.2	2.92891	33.2	3.23906
	33.22	3.0875	33.22	3.06625	33.22	3.12938	33.22	2.92687	33.22	3.23844
	33.24	3.08875	33.24	3.06594	33.24	3.12969	33.24	2.92609	33.24	3.23922
	33.26	3.08953	33.26	3.06625	33.26	3.12828	33.26	2.92687	33.26	3.23969
	33.28	3.08875	33.28	3.06594	33.28	3.12719	33.28	2.92844	33.28	3.23922
	33.3	3.08891	33.3	3.06594	33.3	3.12719	33.3	2.92797	33.3	3.23922
	33.32	3.08797	33.32	3.06656	33.32	3.12719	33.32	2.92672	33.32	3.23859
	33.34	3.08766	33.34	3.06688	33.34	3.12703	33.34	2.92672	33.34	3.24125
	33.36	3.08766	33.36	3.06766	33.36	3.12656	33.36	2.92656	33.36	3.24125
	33.38	3.08703	33.38	3.06562	33.38	3.12828	33.38	2.92672	33.38	3.24
	33.4	3.08703	33.4	3.06703	33.4	3.12719	33.4	2.92625	33.4	3.23906
	33.42	3.08703	33.42	3.06578	33.42	3.12531	33.42	2.92609	33.42	3.23844
	33.44	3.08812	33.44	3.06578	33.44	3.12688	33.44	2.92531	33.44	3.23906
	33.46	3.0875	33.46	3.06719	33.46	3.12688	33.46	2.92484	33.46	3.24094
	33.48	3.08859	33.48	3.06594	33.48	3.12703	33.48	2.92719	33.48	3.23984
	33.5	3.08828	33.5	3.06688	33.5	3.12641	33.5	2.92687	33.5	3.23922
	33.52	3.0875	33.52	3.06703	33.52	3.12688	33.52	2.92672	33.52	3.23906
	33.54	3.08891	33.54	3.06844	33.54	3.12578	33.54	2.92687	33.54	3.23984
	33.56	3.08828	33.56	3.06891	33.56	3.12641	33.56	2.92625	33.56	3.24031
	33.58	3.08766	33.58	3.06891	33.58	3.12594	33.58	2.92734	33.58	3.23937
	33.6	3.08625	33.6	3.06844	33.6	3.12719	33.6	2.92719	33.6	3.23844
	33.62	3.08625	33.62	3.06844	33.62	3.12703	33.62	2.92719	33.62	3.23937
	33.64	3.08641	33.64	3.06938	33.64	3.12688	33.64	2.92563	33.64	3.24047
	33.66	3.08766	33.66	3.06844	33.66	3.1275	33.66	2.92531	33.66	3.23969
	33.68	3.0875	33.68	3.06781	33.68	3.12703	33.68	2.92484	33.68	3.23984
	33.7	3.08734	33.7	3.0675	33.7	3.12703	33.7	2.925	33.7	3.24047
	33.72	3.08688	33.72	3.06656	33.72	3.12641	33.72	2.92484	33.72	3.24094
	33.74	3.08766	33.74	3.0675	33.74	3.12719	33.74	2.92609	33.74	3.23906
	33.76	3.08797	33.76	3.06781	33.76	3.12688	33.76	2.92672	33.76	3.24
	33.78	3.08812	33.78	3.06766	33.78	3.12578	33.78	2.9275	33.78	3.24125
	33.8	3.08766	33.8	3.06703	33.8	3.12688	33.8	2.92609	33.8	3.24187
	33.82	3.08703	33.82	3.06625	33.82	3.12719	33.82	2.92719	33.82	3.24031
	33.84	3.08672	33.84	3.06719	33.84	3.1275	33.84	2.92563	33.84	3.23922
	33.86	3.08797	33.86	3.06656	33.86	3.12594	33.86	2.92625	33.86	3.23875
	33.88	3.08875	33.88	3.06766	33.88	3.12547	33.88	2.92672	33.88	3.24094
	33.9	3.08891	33.9	3.06641	33.9	3.12625	33.9	2.92594	33.9	3.23969
	33.92	3.08891	33.92	3.06641	33.92	3.12594	33.92	2.92672	33.92	3.23813
	33.94	3.08984	33.94	3.06641	33.94	3.12516	33.94	2.92687	33.94	3.23859
	33.96	3.08938	33.96	3.06625	33.96	3.12547	33.96	2.92484	33.96	3.23906
	33.98	3.08938	33.98	3.0675	33.98	3.12469	33.98	2.92656	33.98	3.23969
	34	3.08891	34	3.06688	34	3.12594	34	2.92563	34	3.24094
	34.02	3.08859	34.02	3.06531	34.02	3.12578	34.02	2.92719	34.02	3.24031
	34.04	3.08984	34.04	3.06656	34.04	3.12531	34.04	2.92813	34.04	3.24047
	34.06	3.09172	34.06	3.06625	34.06	3.12453	34.06	2.92734	34.06	3.24031
	34.08	3.09313	34.08	3.06625	34.08	3.12516	34.08	2.92906	34.08	3.23937
	34.1	3.09219	34.1	3.06688	34.1	3.12641	34.1	2.93016	34.1	3.23922
	34.12	3.09219	34.12	3.06625	34.12	3.12547	34.12	2.92797	34.12	3.23922
	34.14	3.09281	34.14	3.06562	34.14	3.12531	34.14	2.92813	34.14	3.23969
	34.16	3.09297	34.16	3.06562	34.16	3.12531	34.16	2.92656	34.16	3.24063
	34.18	3.09125	34.18	3.06531	34.18	3.12516	34.18	2.92594	34.18	3.24094
	34.2	3.09219	34.2	3.065	34.2	3.12469	34.2	2.92734	34.2	3.24063
	34.22	3.09187	34.22	3.06594	34.22	3.12469	34.22	2.92719	34.22	3.23906
	34.24	3.09297	34.24	3.06688	34.24	3.12453	34.24	2.92563	34.24	3.24031
	34.26	3.09344	34.26	3.06688	34.26	3.12422	34.26	2.92687	34.26	3.24
	34.28	3.09359	34.28	3.06703	34.28	3.12234	34.28	2.9275	34.28	3.24047
	34.3	3.09422	34.3	3.06781	34.3	3.12406	34.3	2.9275	34.3	3.23937
	34.32	3.09313	34.32	3.06641	34.32	3.12453	34.32	2.92609	34.32	3.24047
	34.34	3.09406	34.34	3.06625	34.34	3.12406	34.34	2.92672	34.34	3.24094
	34.36	3.09359	34.36	3.0675	34.36	3.12453	34.36	2.92781	34.36	3.24109
	34.38	3.09359	34.38	3.06688	34.38	3.12547	34.38	2.92625	34.38	3.24063
	34.4	3.09375	34.4	3.06594	34.4	3.12531	34.4	2.92734	34.4	3.23969
	34.42	3.09422	34.42	3.06641	34.42	3.12406	34.42	2.92859	34.42	3.23922
	34.44	3.09219	34.44	3.06656	34.44	3.12453	34.44	2.92859	34.44	3.23937
	34.46	3.09125	34.46	3.06719	34.46	3.12406	34.46	2.92969	34.46	3.23906
	34.48	3.09219	34.48	3.06781	34.48	3.12359	34.48	2.92813	34.48	3.23797
	34.5	3.09156	34.5	3.06781	34.5	3.12422	34.5	2.92625	34.5	3.23797
	34.52	3.09094	34.52	3.06688	34.52	3.12484	34.52	2.9275	34.52	3.23813
	34.54	3.09281	34.54	3.06688	34.54	3.12656	34.54	2.92844	34.54	3.23813
	34.56	3.09187	34.56	3.0675	34.56	3.12578	34.56	2.92813	34.56	3.2375
	34.58	3.09172	34.58	3.06641	34.58	3.12469	34.58	2.92734	34.58	3.23641
	34.6	3.09219	34.6	3.06594	34.6	3.12406	34.6	2.92813	34.6	3.23672
	34.62	3.09156	34.62	3.06438	34.62	3.12516	34.62	2.92734	34.62	3.23578
	34.64	3.09297	34.64	3.065	34.64	3.12719	34.64	2.92672	34.64	3.23719
	34.66	3.09219	34.66	3.06406	34.66	3.12656	34.66	2.92891	34.66	3.23844
	34.68	3.09109	34.68	3.06516	34.68	3.12766	34.68	2.92859	34.68	3.23844
	34.7	3.09281	34.7	3.06656	34.7	3.12781	34.7	2.92719	34.7	3.23781
	34.72	3.09281	34.72	3.06625	34.72	3.12766	34.72	2.9275	34.72	3.23719
	34.74	3.09313	34.74	3.06562	34.74	3.12812	34.74	2.92609	34.74	3.23781
	34.76	3.09313	34.76	3.06625	34.76	3.12766	34.76	2.92672	34.76	3.23969
	34.78	3.09344	34.78	3.06438	34.78	3.12844	34.78	2.92687	34.78	3.23844
	34.8	3.09406	34.8	3.065	34.8	3.12953	34.8	2.92672	34.8	3.23984
	34.82	3.09375	34.82	3.06516	34.82	3.12906	34.82	2.92625	34.82	3.23984
	34.84	3.09437	34.84	3.06656	34.84	3.13063	34.84	2.92625	34.84	3.23984
	34.86	3.09469	34.86	3.06578	34.86	3.13016	34.86	2.92594	34.86	3.23875
	34.88	3.09422	34.88	3.06594	34.88	3.12875	34.88	2.92719	34.88	3.24047
	34.9	3.09422	34.9	3.06578	34.9	3.12828	34.9	2.92953	34.9	3.23969
	34.92	3.09344	34.92	3.06469	34.92	3.12828	34.92	2.92891	34.92	3.23875
	34.94	3.09406	34.94	3.06641	34.94	3.1275	34.94	2.92844	34.94	3.23922
	34.96	3.09375	34.96	3.06531	34.96	3.12812	34.96	2.92781	34.96	3.23859
	34.98	3.09359	34.98	3.06516	34.98	3.1275	34.98	2.92687	34.98	3.23906
	35	3.09547	35	3.065	35	3.12828	35	2.92719	35	3.23875
	35.02	3.09469	35.02	3.06594	35.02	3.12828	35.02	2.92687	35.02	3.23781
	35.04	3.09422	35.04	3.06625	35.04	3.12781	35.04	2.9275	35.04	3.23687
	35.06	3.09437	35.06	3.06625	35.06	3.12766	35.06	2.92813	35.06	3.23734
	35.08	3.09469	35.08	3.065	35.08	3.12812	35.08	2.92797	35.08	3.2375
	35.1	3.09484	35.1	3.065	35.1	3.12766	35.1	2.9275	35.1	3.23734
	35.12	3.09359	35.12	3.06375	35.12	3.12828	35.12	2.9275	35.12	3.23672
	35.14	3.09406	35.14	3.06312	35.14	3.12875	35.14	2.92609	35.14	3.2375
	35.16	3.09484	35.16	3.06453	35.16	3.12844	35.16	2.92656	35.16	3.23687
	35.18	3.09484	35.18	3.06375	35.18	3.12828	35.18	2.92625	35.18	3.23734
	35.2	3.09422	35.2	3.06438	35.2	3.12812	35.2	2.92563	35.2	3.23813
	35.22	3.09375	35.22	3.06453	35.22	3.12766	35.22	2.92609	35.22	3.23906
	35.24	3.09437	35.24	3.06312	35.24	3.12719	35.24	2.92781	35.24	3.23906
	35.26	3.09422	35.26	3.06406	35.26	3.1275	35.26	2.92859	35.26	3.23859
	35.28	3.09359	35.28	3.06328	35.28	3.12688	35.28	2.92969	35.28	3.23922
	35.3	3.09422	35.3	3.06375	35.3	3.12641	35.3	2.92969	35.3	3.23984
	35.32	3.09547	35.32	3.06328	35.32	3.12641	35.32	2.92969	35.32	3.24094
	35.34	3.09563	35.34	3.06234	35.34	3.12719	35.34	2.93078	35.34	3.23984
	35.36	3.09547	35.36	3.06219	35.36	3.12719	35.36	2.92969	35.36	3.24063
	35.38	3.09359	35.38	3.06438	35.38	3.12641	35.38	2.92687	35.38	3.23922
	35.4	3.09422	35.4	3.06234	35.4	3.12688	35.4	2.92813	35.4	3.23984
	35.42	3.09531	35.42	3.06406	35.42	3.12719	35.42	2.92891	35.42	3.23906
	35.44	3.09422	35.44	3.06391	35.44	3.12594	35.44	2.92922	35.44	3.23813
	35.46	3.09437	35.46	3.06406	35.46	3.12766	35.46	2.92906	35.46	3.23969
	35.48	3.09484	35.48	3.06375	35.48	3.12828	35.48	2.92906	35.48	3.23906
	35.5	3.09437	35.5	3.06391	35.5	3.12766	35.5	2.92859	35.5	3.23813
	35.52	3.09375	35.52	3.06375	35.52	3.12625	35.52	2.92813	35.52	3.23813
	35.54	3.09406	35.54	3.06344	35.54	3.12594	35.54	2.92797	35.54	3.23875
	35.56	3.09469	35.56	3.06438	35.56	3.1275	35.56	2.92891	35.56	3.23906
	35.58	3.095	35.58	3.06531	35.58	3.12578	35.58	2.92922	35.58	3.23922
	35.6	3.09422	35.6	3.06516	35.6	3.12641	35.6	2.92953	35.6	3.23922
	35.62	3.09484	35.62	3.06469	35.62	3.12703	35.62	2.92797	35.62	3.24047
	35.64	3.09313	35.64	3.065	35.64	3.12703	35.64	2.92797	35.64	3.23922
	35.66	3.09437	35.66	3.06531	35.66	3.12656	35.66	2.92656	35.66	3.23937
	35.68	3.09437	35.68	3.06531	35.68	3.12719	35.68	2.92484	35.68	3.23719
	35.7	3.09234	35.7	3.06469	35.7	3.12844	35.7	2.92422	35.7	3.23797
	35.72	3.0925	35.72	3.06578	35.72	3.12781	35.72	2.92531	35.72	3.2375
	35.74	3.09281	35.74	3.06719	35.74	3.1275	35.74	2.92547	35.74	3.23844
	35.76	3.09313	35.76	3.06688	35.76	3.12719	35.76	2.92469	35.76	3.23813
	35.78	3.09313	35.78	3.06719	35.78	3.12766	35.78	2.92437	35.78	3.23578
	35.8	3.09344	35.8	3.06578	35.8	3.12781	35.8	2.92484	35.8	3.23672
	35.82	3.09437	35.82	3.06641	35.82	3.12656	35.82	2.92609	35.82	3.23719
	35.84	3.09563	35.84	3.0675	35.84	3.12703	35.84	2.92594	35.84	3.23781
	35.86	3.09484	35.86	3.06656	35.86	3.12703	35.86	2.925	35.86	3.23734
	35.88	3.09563	35.88	3.06703	35.88	3.12688	35.88	2.92484	35.88	3.23672
	35.9	3.09594	35.9	3.06625	35.9	3.12719	35.9	2.92469	35.9	3.23797
	35.92	3.095	35.92	3.06578	35.92	3.12578	35.92	2.92469	35.92	3.23734
	35.94	3.09437	35.94	3.06562	35.94	3.12594	35.94	2.925	35.94	3.23563
	35.96	3.09563	35.96	3.06656	35.96	3.12641	35.96	2.92547	35.96	3.23578
	35.98	3.09547	35.98	3.06703	35.98	3.12781	35.98	2.92406	35.98	3.2375
	36	3.09625	36	3.065	36	3.12703	36	2.925	36	3.2375
	36.02	3.09469	36.02	3.06469	36.02	3.12656	36.02	2.92609	36.02	3.23719
	36.04	3.09484	36.04	3.06531	36.04	3.12547	36.04	2.92484	36.04	3.23687
	36.06	3.09375	36.06	3.06656	36.06	3.12547	36.06	2.92547	36.06	3.23609
	36.08	3.09422	36.08	3.06641	36.08	3.12516	36.08	2.925	36.08	3.23734
	36.1	3.095	36.1	3.06531	36.1	3.12516	36.1	2.92547	36.1	3.23625
	36.12	3.09672	36.12	3.06516	36.12	3.12406	36.12	2.92672	36.12	3.23547
	36.14	3.095	36.14	3.06625	36.14	3.12531	36.14	2.92594	36.14	3.23578
	36.16	3.09563	36.16	3.06656	36.16	3.12594	36.16	2.92594	36.16	3.23563
	36.18	3.09422	36.18	3.06688	36.18	3.12625	36.18	2.92609	36.18	3.23563
	36.2	3.09422	36.2	3.06594	36.2	3.12703	36.2	2.92563	36.2	3.23625
	36.22	3.09313	36.22	3.06578	36.22	3.12688	36.22	2.92563	36.22	3.23563
	36.24	3.09156	36.24	3.06516	36.24	3.12625	36.24	2.92625	36.24	3.23516
	36.26	3.09281	36.26	3.06531	36.26	3.12469	36.26	2.92656	36.26	3.235
	36.28	3.09469	36.28	3.06531	36.28	3.12625	36.28	2.92625	36.28	3.23484
	36.3	3.09531	36.3	3.06531	36.3	3.12719	36.3	2.92609	36.3	3.23516
	36.32	3.09375	36.32	3.06438	36.32	3.12703	36.32	2.925	36.32	3.23625
	36.34	3.09484	36.34	3.06453	36.34	3.12625	36.34	2.92672	36.34	3.23609
	36.36	3.09375	36.36	3.06453	36.36	3.12594	36.36	2.92672	36.36	3.23672
	36.38	3.09469	36.38	3.065	36.38	3.12656	36.38	2.92609	36.38	3.23641
	36.4	3.09406	36.4	3.06641	36.4	3.12625	36.4	2.92656	36.4	3.23625
	36.42	3.09313	36.42	3.06531	36.42	3.12656	36.42	2.92719	36.42	3.23672
	36.44	3.09437	36.44	3.06562	36.44	3.12484	36.44	2.92609	36.44	3.23719
	36.46	3.09344	36.46	3.06594	36.46	3.12531	36.46	2.9275	36.46	3.23719
	36.48	3.09422	36.48	3.06703	36.48	3.12688	36.48	2.92672	36.48	3.23781
	36.5	3.09375	36.5	3.0675	36.5	3.12656	36.5	2.92781	36.5	3.2375
	36.52	3.09234	36.52	3.06578	36.52	3.12688	36.52	2.92656	36.52	3.23734
	36.54	3.09156	36.54	3.06562	36.54	3.12766	36.54	2.92781	36.54	3.23781
	36.56	3.09234	36.56	3.06594	36.56	3.12656	36.56	2.92891	36.56	3.23781
	36.58	3.0925	36.58	3.06531	36.58	3.12812	36.58	2.92859	36.58	3.2375
	36.6	3.09281	36.6	3.065	36.6	3.12703	36.6	2.9275	36.6	3.23734
	36.62	3.09234	36.62	3.06531	36.62	3.12703	36.62	2.92859	36.62	3.23687
	36.64	3.0925	36.64	3.06641	36.64	3.12828	36.64	2.92859	36.64	3.23797
	36.66	3.09281	36.66	3.06578	36.66	3.12766	36.66	2.92687	36.66	3.23844
	36.68	3.09219	36.68	3.06531	36.68	3.12844	36.68	2.92547	36.68	3.23937
	36.7	3.09125	36.7	3.06578	36.7	3.12766	36.7	2.92594	36.7	3.23781
	36.72	3.09125	36.72	3.06578	36.72	3.12812	36.72	2.92672	36.72	3.23781
	36.74	3.09109	36.74	3.06641	36.74	3.12844	36.74	2.92594	36.74	3.23859
	36.76	3.09047	36.76	3.06562	36.76	3.12891	36.76	2.92406	36.76	3.2375
	36.78	3.09047	36.78	3.06562	36.78	3.12938	36.78	2.92422	36.78	3.23719
	36.8	3.08891	36.8	3.06562	36.8	3.13094	36.8	2.925	36.8	3.23797
	36.82	3.09	36.82	3.06766	36.82	3.13	36.82	2.92609	36.82	3.2375
	36.84	3.08953	36.84	3.06719	36.84	3.12812	36.84	2.92609	36.84	3.23734
	36.86	3.09063	36.86	3.06766	36.86	3.12828	36.86	2.92594	36.86	3.23734
	36.88	3.08953	36.88	3.06813	36.88	3.12875	36.88	2.92563	36.88	3.23719
	36.9	3.08891	36.9	3.06703	36.9	3.12891	36.9	2.92687	36.9	3.23906
	36.92	3.08875	36.92	3.06828	36.92	3.13016	36.92	2.9275	36.92	3.23969
	36.94	3.08703	36.94	3.06688	36.94	3.13094	36.94	2.92734	36.94	3.23859
	36.96	3.08703	36.96	3.06719	36.96	3.13063	36.96	2.92672	36.96	3.23859
	36.98	3.08812	36.98	3.06875	36.98	3.13125	36.98	2.92656	36.98	3.23859
	37	3.08812	37	3.06813	37	3.13031	37	2.92813	37	3.23922
	37.02	3.0875	37.02	3.06906	37.02	3.13078	37.02	2.92625	37.02	3.23906
	37.04	3.08812	37.04	3.06875	37.04	3.13125	37.04	2.92547	37.04	3.24
	37.06	3.08891	37.06	3.06828	37.06	3.12938	37.06	2.92609	37.06	3.23859
	37.08	3.08828	37.08	3.06844	37.08	3.12766	37.08	2.92672	37.08	3.23859
	37.1	3.08703	37.1	3.06813	37.1	3.12938	37.1	2.92625	37.1	3.23937
	37.12	3.08703	37.12	3.06828	37.12	3.12891	37.12	2.92672	37.12	3.23906
	37.14	3.08766	37.14	3.06875	37.14	3.12828	37.14	2.92781	37.14	3.23844
	37.16	3.08922	37.16	3.06828	37.16	3.12875	37.16	2.92687	37.16	3.23937
	37.18	3.08859	37.18	3.06813	37.18	3.12938	37.18	2.92625	37.18	3.23875
	37.2	3.08938	37.2	3.06875	37.2	3.12688	37.2	2.92672	37.2	3.23937
	37.22	3.08875	37.22	3.06953	37.22	3.12875	37.22	2.92672	37.22	3.23984
	37.24	3.08891	37.24	3.06875	37.24	3.13016	37.24	2.92719	37.24	3.24031
	37.26	3.08766	37.26	3.06813	37.26	3.12969	37.26	2.92719	37.26	3.24031
	37.28	3.08734	37.28	3.06891	37.28	3.13031	37.28	2.92781	37.28	3.23969
	37.3	3.08828	37.3	3.06891	37.3	3.13031	37.3	2.92734	37.3	3.23922
	37.32	3.08703	37.32	3.06813	37.32	3.13063	37.32	2.92719	37.32	3.23937
	37.34	3.08641	37.34	3.06953	37.34	3.13125	37.34	2.92687	37.34	3.23875
	37.36	3.08672	37.36	3.06875	37.36	3.13156	37.36	2.92734	37.36	3.23906
	37.38	3.08672	37.38	3.06813	37.38	3.13016	37.38	2.92734	37.38	3.23797
	37.4	3.08734	37.4	3.06969	37.4	3.13141	37.4	2.92625	37.4	3.23734
	37.42	3.08703	37.42	3.07141	37.42	3.13078	37.42	2.92687	37.42	3.23859
	37.44	3.08625	37.44	3.07031	37.44	3.13078	37.44	2.92781	37.44	3.23875
	37.46	3.08547	37.46	3.07109	37.46	3.13063	37.46	2.92781	37.46	3.23797
	37.48	3.08453	37.48	3.07016	37.48	3.1325	37.48	2.9275	37.48	3.2375
	37.5	3.08422	37.5	3.07	37.5	3.13266	37.5	2.92547	37.5	3.23844
	37.52	3.085	37.52	3.06938	37.52	3.13188	37.52	2.92687	37.52	3.23672
	37.54	3.08438	37.54	3.07	37.54	3.13078	37.54	2.92734	37.54	3.23687
	37.56	3.08453	37.56	3.06844	37.56	3.13094	37.56	2.92859	37.56	3.23844
	37.58	3.085	37.58	3.06703	37.58	3.13063	37.58	2.92797	37.58	3.23797
	37.6	3.08516	37.6	3.06719	37.6	3.12891	37.6	2.92609	37.6	3.23844
	37.62	3.08609	37.62	3.06781	37.62	3.13016	37.62	2.92672	37.62	3.23719
	37.64	3.08516	37.64	3.06766	37.64	3.13125	37.64	2.92594	37.64	3.23906
	37.66	3.085	37.66	3.0675	37.66	3.13	37.66	2.92656	37.66	3.23813
	37.68	3.08547	37.68	3.06703	37.68	3.13	37.68	2.92719	37.68	3.23844
	37.7	3.08516	37.7	3.06594	37.7	3.12938	37.7	2.92609	37.7	3.23719
	37.72	3.085	37.72	3.06656	37.72	3.12828	37.72	2.92625	37.72	3.23781
	37.74	3.08578	37.74	3.06703	37.74	3.12875	37.74	2.92672	37.74	3.2375
	37.76	3.08547	37.76	3.06531	37.76	3.12844	37.76	2.9275	37.76	3.23687
	37.78	3.08453	37.78	3.06516	37.78	3.12875	37.78	2.9275	37.78	3.23797
	37.8	3.085	37.8	3.06703	37.8	3.12953	37.8	2.92687	37.8	3.23734
	37.82	3.08625	37.82	3.06766	37.82	3.12844	37.82	2.92797	37.82	3.23641
	37.84	3.085	37.84	3.0675	37.84	3.1275	37.84	2.92672	37.84	3.23734
	37.86	3.08375	37.86	3.06703	37.86	3.12891	37.86	2.92672	37.86	3.23672
	37.88	3.08328	37.88	3.06719	37.88	3.12906	37.88	2.92719	37.88	3.23781
	37.9	3.08438	37.9	3.06953	37.9	3.12844	37.9	2.92687	37.9	3.23687
	37.92	3.085	37.92	3.06938	37.92	3.12938	37.92	2.92844	37.92	3.23734
	37.94	3.08547	37.94	3.0675	37.94	3.12906	37.94	2.92719	37.94	3.23859
	37.96	3.08453	37.96	3.06828	37.96	3.12906	37.96	2.92563	37.96	3.23969
	37.98	3.08422	37.98	3.06938	37.98	3.12812	37.98	2.92625	37.98	3.23906
	38	3.08328	38	3.06906	38	3.12812	38	2.92609	38	3.23719
	38.02	3.08328	38.02	3.06875	38.02	3.12875	38.02	2.92672	38.02	3.23906
	38.04	3.08312	38.04	3.06828	38.04	3.12781	38.04	2.92672	38.04	3.23844
	38.06	3.08141	38.06	3.06844	38.06	3.12891	38.06	2.92563	38.06	3.23797
	38.08	3.08078	38.08	3.06813	38.08	3.12641	38.08	2.92609	38.08	3.23844
	38.1	3.07891	38.1	3.06875	38.1	3.12688	38.1	2.92625	38.1	3.23859
	38.12	3.08156	38.12	3.06828	38.12	3.12656	38.12	2.92625	38.12	3.23734
	38.14	3.08141	38.14	3.06891	38.14	3.12844	38.14	2.92594	38.14	3.23734
	38.16	3.08031	38.16	3.06891	38.16	3.12891	38.16	2.92953	38.16	3.23609
	38.18	3.08125	38.18	3.07063	38.18	3.12953	38.18	2.92953	38.18	3.23563
	38.2	3.08203	38.2	3.07141	38.2	3.12875	38.2	2.92969	38.2	3.23609
	38.22	3.08188	38.22	3.06953	38.22	3.12766	38.22	2.92891	38.22	3.23578
	38.24	3.08234	38.24	3.07016	38.24	3.12781	38.24	2.92531	38.24	3.23547
	38.26	3.0825	38.26	3.06781	38.26	3.12891	38.26	2.92594	38.26	3.23609
	38.28	3.08078	38.28	3.06891	38.28	3.12828	38.28	2.92531	38.28	3.23609
	38.3	3.08	38.3	3.07	38.3	3.12719	38.3	2.925	38.3	3.23438
	38.32	3.08094	38.32	3.07016	38.32	3.12719	38.32	2.92531	38.32	3.23453
	38.34	3.08141	38.34	3.06969	38.34	3.12766	38.34	2.92609	38.34	3.23516
	38.36	3.08203	38.36	3.06891	38.36	3.12766	38.36	2.92781	38.36	3.23719
	38.38	3.08062	38.38	3.06828	38.38	3.1275	38.38	2.92781	38.38	3.23641
	38.4	3.08016	38.4	3.06844	38.4	3.12688	38.4	2.92734	38.4	3.23687
	38.42	3.08016	38.42	3.06781	38.42	3.12578	38.42	2.92719	38.42	3.23563
	38.44	3.07844	38.44	3.06813	38.44	3.12625	38.44	2.92687	38.44	3.23672
	38.46	3.0775	38.46	3.06828	38.46	3.12719	38.46	2.92625	38.46	3.23563
	38.48	3.07828	38.48	3.06813	38.48	3.12828	38.48	2.92672	38.48	3.23687
	38.5	3.07906	38.5	3.06813	38.5	3.12766	38.5	2.92547	38.5	3.23687
	38.52	3.07844	38.52	3.06641	38.52	3.12828	38.52	2.92563	38.52	3.23625
	38.54	3.07938	38.54	3.0675	38.54	3.12703	38.54	2.92609	38.54	3.2375
	38.56	3.07938	38.56	3.06703	38.56	3.12688	38.56	2.92719	38.56	3.23875
	38.58	3.07828	38.58	3.06766	38.58	3.1275	38.58	2.92797	38.58	3.23906
	38.6	3.07781	38.6	3.06656	38.6	3.12703	38.6	2.92687	38.6	3.23844
	38.62	3.07625	38.62	3.0675	38.62	3.1275	38.62	2.92672	38.62	3.23781
	38.64	3.07687	38.64	3.06531	38.64	3.12641	38.64	2.92672	38.64	3.23687
	38.66	3.07828	38.66	3.06641	38.66	3.12578	38.66	2.925	38.66	3.23844
	38.68	3.07719	38.68	3.06688	38.68	3.12641	38.68	2.92563	38.68	3.23781
	38.7	3.07594	38.7	3.0675	38.7	3.12594	38.7	2.92531	38.7	3.23781
	38.72	3.07563	38.72	3.06719	38.72	3.12625	38.72	2.92625	38.72	3.23875
	38.74	3.075	38.74	3.0675	38.74	3.12484	38.74	2.92687	38.74	3.2375
	38.76	3.07531	38.76	3.06875	38.76	3.12344	38.76	2.92672	38.76	3.23609
	38.78	3.07578	38.78	3.06719	38.78	3.12391	38.78	2.92797	38.78	3.23641
	38.8	3.07594	38.8	3.06703	38.8	3.12453	38.8	2.9275	38.8	3.2375
	38.82	3.0775	38.82	3.06594	38.82	3.12391	38.82	2.92813	38.82	3.23734
	38.84	3.07703	38.84	3.06594	38.84	3.12328	38.84	2.92813	38.84	3.23781
	38.86	3.0775	38.86	3.065	38.86	3.12359	38.86	2.92891	38.86	3.23719
	38.88	3.07656	38.88	3.06594	38.88	3.12422	38.88	2.92781	38.88	3.23813
	38.9	3.0775	38.9	3.06656	38.9	3.12453	38.9	2.92922	38.9	3.23859
	38.92	3.07719	38.92	3.06781	38.92	3.12516	38.92	2.92797	38.92	3.23906
	38.94	3.07563	38.94	3.06813	38.94	3.12547	38.94	2.92687	38.94	3.2375
	38.96	3.07391	38.96	3.06813	38.96	3.12547	38.96	2.92594	38.96	3.23813
	38.98	3.07344	38.98	3.06844	38.98	3.12625	38.98	2.92547	38.98	3.23813
	39	3.07422	39	3.06766	39	3.12594	39	2.92547	39	3.23875
	39.02	3.07328	39.02	3.06719	39.02	3.12594	39.02	2.92594	39.02	3.23797
	39.04	3.07266	39.04	3.06781	39.04	3.12516	39.04	2.92547	39.04	3.23937
	39.06	3.07156	39.06	3.06719	39.06	3.12516	39.06	2.92437	39.06	3.23906
	39.08	3.07094	39.08	3.06891	39.08	3.12453	39.08	2.92594	39.08	3.2375
	39.1	3.07078	39.1	3.06938	39.1	3.12328	39.1	2.92547	39.1	3.23734
	39.12	3.07141	39.12	3.06766	39.12	3.12391	39.12	2.925	39.12	3.23797
	39.14	3.07031	39.14	3.06781	39.14	3.12406	39.14	2.92656	39.14	3.23969
	39.16	3.07047	39.16	3.06781	39.16	3.12359	39.16	2.92672	39.16	3.23906
	39.18	3.06906	39.18	3.0675	39.18	3.12172	39.18	2.92625	39.18	3.23797
	39.2	3.06953	39.2	3.06594	39.2	3.12219	39.2	2.92563	39.2	3.23859
	39.22	3.06969	39.22	3.06578	39.22	3.12156	39.22	2.92563	39.22	3.23844
	39.24	3.06969	39.24	3.06578	39.24	3.12203	39.24	2.92422	39.24	3.23922
	39.26	3.06953	39.26	3.06641	39.26	3.12094	39.26	2.925	39.26	3.23781
	39.28	3.06844	39.28	3.0675	39.28	3.12109	39.28	2.92359	39.28	3.23719
	39.3	3.06844	39.3	3.06813	39.3	3.12203	39.3	2.92594	39.3	3.23609
	39.32	3.06859	39.32	3.06719	39.32	3.12234	39.32	2.92656	39.32	3.23641
	39.34	3.06906	39.34	3.06766	39.34	3.12078	39.34	2.92734	39.34	3.23719
	39.36	3.06859	39.36	3.0675	39.36	3.12094	39.36	2.92609	39.36	3.23734
	39.38	3.06797	39.38	3.06688	39.38	3.12094	39.38	2.92625	39.38	3.23797
	39.4	3.06594	39.4	3.06688	39.4	3.12203	39.4	2.92563	39.4	3.23859
	39.42	3.06625	39.42	3.06641	39.42	3.12219	39.42	2.92531	39.42	3.23859
	39.44	3.06766	39.44	3.06688	39.44	3.12328	39.44	2.92437	39.44	3.23797
	39.46	3.06891	39.46	3.06641	39.46	3.12406	39.46	2.92406	39.46	3.2375
	39.48	3.06828	39.48	3.06594	39.48	3.12453	39.48	2.92594	39.48	3.23813
	39.5	3.06766	39.5	3.06531	39.5	3.12391	39.5	2.92375	39.5	3.23859
	39.52	3.06781	39.52	3.06562	39.52	3.12453	39.52	2.92312	39.52	3.23719
	39.54	3.06859	39.54	3.06516	39.54	3.12406	39.54	2.92422	39.54	3.23734
	39.56	3.06828	39.56	3.06469	39.56	3.12484	39.56	2.92531	39.56	3.2375
	39.58	3.06828	39.58	3.06469	39.58	3.12422	39.58	2.92687	39.58	3.23906
	39.6	3.06859	39.6	3.06438	39.6	3.12531	39.6	2.92656	39.6	3.23875
	39.62	3.06797	39.62	3.06469	39.62	3.12453	39.62	2.92672	39.62	3.23813
	39.64	3.06703	39.64	3.06578	39.64	3.12453	39.64	2.92609	39.64	3.23906
	39.66	3.06656	39.66	3.06594	39.66	3.12328	39.66	2.92547	39.66	3.23797
	39.68	3.06594	39.68	3.06562	39.68	3.12344	39.68	2.92531	39.68	3.23687
	39.7	3.06656	39.7	3.06625	39.7	3.12344	39.7	2.92625	39.7	3.23578
	39.72	3.06672	39.72	3.06625	39.72	3.12359	39.72	2.92531	39.72	3.2375
	39.74	3.065	39.74	3.06656	39.74	3.12281	39.74	2.92656	39.74	3.23875
	39.76	3.06469	39.76	3.06562	39.76	3.12391	39.76	2.92437	39.76	3.23734
	39.78	3.06422	39.78	3.06656	39.78	3.12453	39.78	2.92422	39.78	3.23687
	39.8	3.06375	39.8	3.06656	39.8	3.12516	39.8	2.92406	39.8	3.23687
	39.82	3.06281	39.82	3.06594	39.82	3.12469	39.82	2.92609	39.82	3.2375
	39.84	3.06234	39.84	3.06594	39.84	3.12391	39.84	2.92484	39.84	3.23719
	39.86	3.06281	39.86	3.06578	39.86	3.12453	39.86	2.92484	39.86	3.23609
	39.88	3.06219	39.88	3.06625	39.88	3.12406	39.88	2.92547	39.88	3.23734
	39.9	3.06234	39.9	3.06656	39.9	3.12422	39.9	2.925	39.9	3.23781
	39.92	3.06172	39.92	3.06625	39.92	3.12328	39.92	2.92594	39.92	3.23719
[truncated: 23,008 more rows]

## Sheet: Figure 2f
Figure 2f
	load resistance (ohm)	voltage on the load resistance (V)	Output power(μW)
	0.11	0.18326	0.30531
	0.5	0.70937	1.00641
	0.72	0.94737	1.24654
	1	1.2061	1.45468
	1.31	1.4647	1.63767
	1.6	1.6524	1.70652
	1.91	1.8451	1.86052
	2.22	2.022	1.84166
	2.49	2.1427	1.84384
	2.78	2.2554	1.82979
	3.49	2.5209	1.8209
	4.05	2.6609	1.74824
	4.49	2.7566	1.69239
	5.01	2.8812	1.65695
	5.48	2.9676	1.60705
	6.1	3.0233	1.49842
