# Supplementary material for: Enhancing hydrovoltaic power generation through heat conduction effects
Source: Nat Commun. 2022 Feb 24;13:1043. doi: 10.1038/s41467-022-28689-8 (PMC8873497; doi:10.1038/s41467-022-28689-8)
Supplement: Supplementary file 3 — Source Data [file 41467_2022_28689_MOESM3_ESM.zip › Source data/source-data- Figure 3.xlsx]

## Sheet: Figure 3a
Figure 1a

## Sheet: Figure 3e
Figure 3e
		Time (s)	Voltage (V)
		0	4.75e-10
		0.02	1.25005e-05
		0.04	0.000125
		0.06	-1.56245e-05
		0.08	4.8438e-05
		0.1	4.2188e-05
		0.12	-0.000148437
		0.14	-1.56245e-05
		0.16	3.12505e-05
		0.18	-3.5937e-05
		0.2	-2.9687e-05
		0.22	8.43755e-05
		0.24	8.75005e-05
		0.26	5.00005e-05
		0.28	-4.68702e-06
		0.3	0.00013125
		0.32	0.000159375
		0.34	0.000134375
		0.36	0.000171875
		0.38	0.000159375
		0.4	-5.4687e-05
		0.42	4.8438e-05
		0.44	-9.06245e-05
		0.46	-2.9687e-05
		0.48	-5.93745e-05
		0.5	6.0938e-05
		0.52	0.000196875
		0.54	0.00026875
		0.56	0.000226563
		0.58	0.000459376
		0.6	0.00033125
		0.62	0.000154688
		0.64	0.000217188
		0.66	0.000379688
		0.68	0.000228125
		0.7	0.000357813
		0.72	3.9063e-05
		0.74	3.12505e-05
		0.76	2.9688e-05
		0.78	0.0001
		0.8	0.000335938
		0.82	0.000103125
		0.84	0.000184375
		0.86	9.37505e-05
		0.88	-1.0937e-05
		0.9	0.000351563
		0.92	0.000485938
		0.94	0.000135938
		0.96	0.000207813
		0.98	1.0938e-05
		1	-0.00016875
		1.02	-1.56245e-05
		1.04	1.56298e-06
		1.06	9.68755e-05
		1.08	0.000148438
		1.1	0.000170313
		1.12	5.00005e-05
		1.14	1.4063e-05
		1.16	-5.31245e-05
		1.18	4.2188e-05
		1.2	7.9688e-05
		1.22	-0.000134375
		1.24	-3.5937e-05
		1.26	0.000154688
		1.28	0.00010625
		1.3	-4.2187e-05
		1.32	-1.24995e-05
		1.34	0.000170313
		1.36	0.000367188
		1.38	0.000295313
		1.4	0.000214063
		1.42	0.000257813
		1.44	0.000332813
		1.46	0.00011875
		1.48	0.000148438
		1.5	0.000201563
		1.52	0.00024375
		1.54	0.000159375
		1.56	0.000385938
		1.58	0.00033125
		1.6	0.000239063
		1.62	0.000367188
		1.64	0.000456251
		1.66	0.000404688
		1.68	0.000335938
		1.7	6.87505e-05
		1.72	9.68755e-05
		1.74	0.000115625
		1.76	0.000157813
		1.78	0.00033125
		1.8	0.000335938
		1.82	0.000323438
		1.84	0.000425001
		1.86	0.000532813
		1.88	0.00035
		1.9	0.000307813
		1.92	0.000412501
		1.94	0.000362501
		1.96	0.000435938
		1.98	0.00030625
		2	0.000184375
		2.02	0.0001
		2.04	0.000317188
		2.06	0.000335938
		2.08	0.000295313
		2.1	0.000429688
		2.12	0.000404688
		2.14	0.0003
		2.16	0.000417188
		2.18	0.000443751
		2.2	0.000348438
		2.22	0.0003125
		2.24	0.000284375
		2.26	0.000239063
		2.28	0.000265625
		2.3	0.000428126
		2.32	0.000576563
		2.34	0.000367188
		2.36	0.000342188
		2.38	0.000303125
		2.4	0.000453126
		2.42	0.000412501
		2.44	0.000264063
		2.46	0.000239063
		2.48	0.000282813
		2.5	0.000429688
		2.52	0.000406251
		2.54	0.000625001
		2.56	0.000639063
		2.58	0.000465626
		2.6	0.000551563
		2.62	0.000564063
		2.64	0.00028125
		2.66	0.000368751
		2.68	0.000532813
		2.7	0.000418751
		2.72	0.000179688
		2.74	0.000265625
		2.76	0.000278125
		2.78	0.000140625
		2.8	0.000125
		2.82	0.000203125
		2.84	0.0003125
		2.86	0.000148438
		2.88	0.000192188
		2.9	0.000351563
		2.92	0.000209375
		2.94	4.68798e-06
		2.96	0.000121875
		2.98	8.43755e-05
		3	0.00024375
		3.02	0.000170313
		3.04	0.00014375
		3.06	6.4063e-05
		3.08	6.0938e-05
		3.1	0.000115625
		3.12	0.000115625
		3.14	6.7188e-05
		3.16	0.000128125
		3.18	0.000271875
		3.2	0.000164063
		3.22	0.000329688
		3.24	9.2188e-05
		3.26	0.000204688
		3.28	0.000406251
		3.3	0.000270313
		3.32	0.000276563
		3.34	0.000207813
		3.36	0.000164063
		3.38	-8.43745e-05
		3.4	-0.000126562
		3.42	-0.000184375
		3.44	-0.0002125
		3.46	4.8438e-05
		3.48	1.7188e-05
		3.5	0.000121875
		3.52	0.000140625
		3.54	0.000165625
		3.56	0.000115625
		3.58	0.000201563
		3.6	0.000264063
		3.62	0.000289063
		3.64	0.000207813
		3.66	0.000209375
		3.68	1.25005e-05
		3.7	-1.7187e-05
		3.72	0.000123438
		3.74	0.000356251
		3.76	0.000329688
		3.78	0.000284375
		3.8	0.00024375
		3.82	0.000381251
		3.84	0.000403126
		3.86	0.000443751
		3.88	0.000375001
		3.9	0.000360938
		3.92	0.000645313
		3.94	0.000523438
		3.96	0.000473438
		3.98	0.000317188
		4	0.000323438
		4.02	0.000284375
		4.04	0.000356251
		4.06	0.00015
		4.08	5.62505e-05
		4.1	0.000220313
		4.12	0.000195313
		4.14	0.000335938
		4.16	0.000332813
		4.18	0.000284375
		4.2	0.000301563
		4.22	0.000425001
		4.24	0.000423438
		4.26	0.000492188
		4.28	0.000553126
		4.3	0.000509376
		4.32	0.000546876
		4.34	0.000367188
		4.36	0.0003
		4.38	0.000209375
		4.4	0.0003125
		4.42	0.000142188
		4.44	4.8438e-05
		4.46	4.8438e-05
		4.48	0.000284375
		4.5	0.0002375
		4.52	0.000165625
		4.54	0.000135938
		4.56	7.50005e-05
		4.58	0.000251563
		4.6	0.000409376
		4.62	0.000257813
		4.64	0.000201563
		4.66	0.000178125
		4.68	-5.62495e-05
		4.7	0.000164063
		4.72	0.000296875
		4.74	0.000251563
		4.76	0.0001125
		4.78	0.000389063
		4.8	0.000325
		4.82	0.000687501
		4.84	0.000631251
		4.86	0.000725001
		4.88	0.000875001
		4.9	0.000848438
		4.92	0.000853126
		4.94	0.000731251
		4.96	0.000473438
		4.98	0.000603126
		5	0.000410938
		5.02	0.000232813
		5.04	0.000214063
		5.06	0.000309375
		5.08	0.000387501
		5.1	0.000454688
		5.12	0.000434376
		5.14	7.81255e-05
		5.16	0.00015
		5.18	0.000332813
		5.2	0.000442188
		5.22	0.000389063
		5.24	0.000389063
		5.26	0.000507813
		5.28	0.000670313
		5.3	0.000632813
		5.32	0.000539063
		5.34	0.000590626
		5.36	0.000498438
		5.38	0.000392188
		5.4	0.000532813
		5.42	0.000654688
		5.44	0.000479688
		5.46	0.000373438
		5.48	0.000443751
		5.5	0.000240625
		5.52	0.000540626
		5.54	0.000540626
		5.56	0.000456251
		5.58	0.000548438
		5.6	0.000410938
		5.62	0.000701563
		5.64	0.000578126
		5.66	0.000450001
		5.68	0.000526563
		5.7	0.000173438
		5.72	5.7813e-05
		5.74	-1.0937e-05
		5.76	-6.0937e-05
		5.78	5.4688e-05
		5.8	0.00029375
		5.82	0.000381251
		5.84	0.000171875
		5.86	0.000179688
		5.88	0.00010625
		5.9	4.5313e-05
		5.92	7.81255e-05
		5.94	6.4063e-05
		5.96	5.00005e-05
		5.98	0.000189063
		6	0.00011875
		6.02	0.00010625
		6.04	0.000104688
		6.06	0.000134375
		6.08	4.75e-10
		6.1	3.75005e-05
		6.12	8.5938e-05
		6.14	2.3438e-05
		6.16	0.0001
		6.18	0.000382813
		6.2	0.000403126
		6.22	0.00025625
		6.24	0.000303125
		6.26	0.000239063
		6.28	0.000195313
		6.3	0.000115625
		6.32	0.000332813
		6.34	0.000403126
		6.36	0.000229688
		6.38	0.000418751
		6.4	0.000428126
		6.42	0.000495313
		6.44	0.000507813
		6.46	0.000404688
		6.48	0.000568751
		6.5	0.000540626
		6.52	0.000396876
		6.54	0.000515626
		6.56	0.000546876
		6.58	0.000539063
		6.6	0.000489063
		6.62	0.000382813
		6.64	0.00031875
		6.66	0.000595313
		6.68	0.000564063
		6.7	0.000584376
		6.72	0.000710938
		6.74	0.000762501
		6.76	0.000618751
		6.78	0.000523438
		6.8	0.000600001
		6.82	0.000515626
		6.84	0.000648438
		6.86	0.000993751
		6.88	0.000842188
		6.9	0.000651563
		6.92	0.000882813
		6.94	0.000925001
		6.96	0.000998438
		6.98	0.00103
		7	0.000839063
		7.02	0.000532813
		7.04	0.000821876
		7.06	0.000643751
		7.08	0.000375001
		7.1	0.000228125
		7.12	0.000418751
		7.14	0.000370313
		7.16	0.000406251
		7.18	0.000662501
		7.2	0.000582813
		7.22	0.000479688
		7.24	0.000382813
		7.26	0.000301563
		7.28	0.000157813
		7.3	0.0001
		7.32	0.000345313
		7.34	0.000520313
		7.36	0.000635938
		7.38	0.000685938
		7.4	0.000593751
		7.42	0.000515626
		7.44	0.000760938
		7.46	0.000482813
		7.48	0.000556251
		7.5	0.000490626
		7.52	0.000429688
		7.54	0.000462501
		7.56	0.000295313
		7.58	0.0003125
		7.6	0.000367188
		7.62	0.000373438
		7.64	0.000425001
		7.66	0.000276563
		7.68	0.00033125
		7.7	0.000140625
		7.72	0.000209375
		7.74	0.000364063
		7.76	9.37505e-05
		7.78	6.7188e-05
		7.8	0.000264063
		7.82	0.000198438
		7.84	0.000121875
		7.86	0.000182813
		7.88	0.000367188
		7.9	0.000251563
		7.92	0.000204688
		7.94	0.000323438
		7.96	0.000170313
		7.98	0.000128125
		8	0.000123438
		8.02	1.4063e-05
		8.04	-0.000126562
		8.06	-9.06245e-05
		8.08	-9.2187e-05
		8.1	-1.56245e-05
		8.12	1.4063e-05
		8.14	-0.000221875
		8.16	-0.000328125
		8.18	-5.62495e-05
		8.2	0.000125
		8.22	0.000184375
		8.24	0.000154688
		8.26	0.000214063
		8.28	0.000253125
		8.3	0.000278125
		8.32	0.000507813
		8.34	0.000284375
		8.36	0.000373438
		8.38	0.000454688
		8.4	0.000492188
		8.42	0.000723438
		8.44	0.000656251
		8.46	0.000317188
		8.48	0.000115625
		8.5	0.000214063
		8.52	0.00026875
		8.54	0.000148438
		8.56	0.000239063
		8.58	0.000164063
		8.6	6.0938e-05
		8.62	0.000176563
		8.64	0.000223438
		8.66	0.000117188
		8.68	0.000271875
		8.7	0.000220313
		8.72	0.0002375
		8.74	0.000446876
		8.76	0.000251563
		8.78	0.000357813
		8.8	0.000215625
		8.82	0.000228125
		8.84	0.000576563
		8.86	0.000345313
		8.88	0.000425001
		8.9	0.000115625
		8.92	0.000382813
		8.94	0.000221875
		8.96	0.000221875
		8.98	0.0002875
		9	0.000345313
		9.02	0.000295313
		9.04	0.00025
		9.06	0.000290625
		9.08	0.000157813
		9.1	0.000264063
		9.12	0.000392188
		9.14	0.000201563
		9.16	0.000462501
		9.18	0.000431251
		9.2	0.000382813
		9.22	0.000221875
		9.24	0.000428126
		9.26	0.000403126
		9.28	0.000412501
		9.3	0.0003
		9.32	0.000164063
		9.34	0.000195313
		9.36	0.000192188
		9.38	0.000290625
		9.4	0.000210938
		9.42	0.000128125
		9.44	-7.3437e-05
		9.46	3.9063e-05
		9.48	0.000104688
		9.5	0.0003
		9.52	7.0313e-05
		9.54	0.000178125
		9.56	0.000240625
		9.58	5.62505e-05
		9.6	0.000301563
		9.62	0.000284375
		9.64	0.000148438
		9.66	0.000121875
		9.68	-3.5937e-05
		9.7	1.7188e-05
		9.72	-9.2187e-05
		9.74	-3.43745e-05
		9.76	-4.06245e-05
		9.78	-0.000201562
		9.8	-7.3437e-05
		9.82	7.81298e-06
		9.84	-3.74995e-05
		9.86	-0.000104687
		9.88	3.2813e-05
		9.9	0.000185938
		9.92	0.0003125
		9.94	0.000392188
		9.96	0.00031875
		9.98	0.000303125
		10	0.000400001
		10.02	0.000412501
		10.04	0.000515626
		10.06	0.000425001
		10.08	0.0002375
		10.1	0.000404688
		10.12	0.000423438
		10.14	0.000440626
		10.16	0.000429688
		10.18	0.000342188
		10.2	0.0003125
		10.22	0.000323438
		10.24	0.000471876
		10.26	0.000590626
		10.28	0.000375001
		10.3	0.000278125
		10.32	0.000467188
		10.34	0.000282813
		10.36	0.000198438
		10.38	2.0313e-05
		10.4	4.2188e-05
		10.42	0.000259375
		10.44	0.000257813
		10.46	0.000345313
		10.48	0.000453126
		10.5	0.000473438
		10.52	0.000746876
		10.54	0.000810938
		10.56	0.000553126
		10.58	0.000725001
		10.6	0.000754688
		10.62	0.000651563
		10.64	0.000798438
		10.66	0.000731251
		10.68	0.000509376
		10.7	0.000654688
		10.72	0.000587501
		10.74	0.000498438
		10.76	0.000301563
		10.78	0.000217188
		10.8	0.000201563
		10.82	0.000301563
		10.84	0.000415626
		10.86	0.000367188
		10.88	0.000446876
		10.9	0.000192188
		10.92	0.000434376
		10.94	0.000214063
		10.96	0.000367188
		10.98	0.000442188
		11	0.000473438
		11.02	0.000465626
		11.04	0.000448438
		11.06	0.000307813
		11.08	0.000421876
		11.1	0.000428126
		11.12	0.000393751
		11.14	0.000351563
		11.16	0.000220313
		11.18	0.000421876
		11.2	0.000326563
		11.22	5.1563e-05
		11.24	0.000184375
		11.26	0.000529688
		11.28	0.00034375
		11.3	0.000410938
		11.32	0.000545313
		11.34	0.000412501
		11.36	0.000393751
		11.38	0.00015
		11.4	0.000385938
		11.42	0.000257813
		11.44	0.000165625
		11.46	7.50005e-05
		11.48	8.5938e-05
		11.5	2.9688e-05
		11.52	6.4063e-05
		11.54	0.00031875
		11.56	0.000342188
		11.58	0.00035
		11.6	0.000454688
		11.62	0.000376563
		11.64	0.000335938
		11.66	0.000396876
		11.68	0.000440626
		11.7	0.00034375
		11.72	0.000215625
		11.74	0.00026875
		11.76	0.000356251
		11.78	0.000553126
		11.8	0.0003375
		11.82	0.000182813
		11.84	0.000198438
		11.86	0.0003
		11.88	0.000207813
		11.9	0.000406251
		11.92	0.000442188
		11.94	0.000382813
		11.96	0.000329688
		11.98	0.000360938
		12	0.000223438
		12.02	0.000625001
		12.04	0.000503126
		12.06	0.000503126
		12.08	0.000437501
		12.1	0.000498438
		12.12	0.000295313
		12.14	9.2188e-05
		12.16	0.00014375
		12.18	0.0002625
		12.2	0.000190625
		12.22	0.000382813
		12.24	0.000398438
		12.26	0.000484376
		12.28	0.000459376
		12.3	0.000492188
		12.32	0.000485938
		12.34	0.000307813
		12.36	0.000121875
		12.38	0.000234375
		12.4	0.000196875
		12.42	0.000354688
		12.44	8.5938e-05
		12.46	0.0002375
		12.48	0.000234375
		12.5	7.50005e-05
		12.52	0.000184375
		12.54	-1.24995e-05
		12.56	-0.0002375
		12.58	-0.000109375
		12.6	-7.9687e-05
		12.62	-1.56202e-06
		12.64	0.00015
		12.66	0.000148438
		12.68	0.000182813
		12.7	0.000170313
		12.72	0.000223438
		12.74	0.000160938
		12.76	0.000129688
		12.78	0.000171875
		12.8	0.000179688
		12.82	0.0001125
		12.84	8.5938e-05
		12.86	1.7188e-05
		12.88	2.9688e-05
		12.9	0.000323438
		12.92	0.000289063
		12.94	0.000240625
		12.96	0.000134375
		12.98	0.000362501
		13	0.000251563
		13.02	0.000381251
		13.04	0.000210938
		13.06	0.000201563
		13.08	1.0938e-05
		13.1	3.9063e-05
		13.12	0.000121875
		13.14	0.00026875
		13.16	0.000517188
		13.18	0.000373438
		13.2	0.000509376
		13.22	0.000295313
		13.24	0.000190625
		13.26	0.000253125
		13.28	0.0003125
		13.3	0.000296875
		13.32	0.000373438
		13.34	0.000376563
		13.36	0.000428126
		13.38	0.000482813
		13.4	0.000357813
		13.42	0.000456251
		13.44	0.000429688
		13.46	8.43755e-05
		13.48	0.000204688
		13.5	0.000195313
		13.52	0.000521876
		13.54	0.00030625
		13.56	0.000325
		13.58	0.000492188
		13.6	0.000801563
		13.62	0.000418751
		13.64	0.000295313
		13.66	0.000239063
		13.68	0.0003
		13.7	0.000376563
		13.72	0.000325
		13.74	0.00034375
		13.76	0.000339063
		13.78	0.000325
		13.8	0.0002375
		13.82	0.000203125
		13.84	0.000317188
		13.86	0.000290625
		13.88	0.000425001
		13.9	0.000517188
		13.92	0.000417188
		13.94	0.000253125
		13.96	0.000476563
		13.98	0.000557813
		14	0.000723438
		14.02	0.000778126
		14.04	0.000789063
		14.06	0.000600001
		14.08	0.000615626
		14.1	0.000484376
		14.12	0.000712501
		14.14	0.000517188
		14.16	0.000606251
		14.18	0.000529688
		14.2	0.000489063
		14.22	0.000376563
		14.24	0.000606251
		14.26	0.000517188
		14.28	0.000584376
		14.3	0.000357813
		14.32	0.000232813
		14.34	0.000362501
		14.36	0.000370313
		14.38	0.000275
		14.4	0.000392188
		14.42	0.000392188
		14.44	0.000442188
		14.46	0.000412501
		14.48	0.000387501
		14.5	0.000423438
		14.52	0.000320313
		14.54	0.000385938
		14.56	0.000265625
		14.58	0.000368751
		14.6	0.000382813
		14.62	0.000437501
		14.64	0.000510938
		14.66	0.000587501
		14.68	0.000529688
		14.7	0.000612501
		14.72	0.000578126
		14.74	0.000575001
		14.76	0.000446876
		14.78	0.000612501
		14.8	0.000515626
		14.82	0.000559376
		14.84	0.000576563
		14.86	0.000689063
		14.88	0.000685938
		14.9	0.000771876
		14.92	0.000860938
		14.94	0.000748438
		14.96	0.000618751
		14.98	0.000709376
		15	0.000848438
		15.02	0.000896876
		15.04	0.000701563
		15.06	0.000668751
		15.08	0.000820313
		15.1	0.000654688
		15.12	0.000564063
		15.14	0.000534376
		15.16	0.000534376
		15.18	0.000628126
		15.2	0.000576563
		15.22	0.000498438
		15.24	0.000476563
		15.26	0.000459376
		15.28	0.000523438
		15.3	0.000329688
		15.32	0.000325
		15.34	0.000356251
		15.36	0.000351563
		15.38	0.000317188
		15.4	0.000154688
		15.42	0.0003125
		15.44	0.000478126
		15.46	0.000221875
		15.48	0.000351563
		15.5	0.000454688
		15.52	0.000625001
		15.54	0.000251563
		15.56	0.000332813
		15.58	0.000245313
		15.6	0.000412501
		15.62	0.000404688
		15.64	0.000557813
		15.66	0.000603126
		15.68	0.000303125
		15.7	0.000568751
		15.72	0.000568751
		15.74	0.000571876
		15.76	0.000582813
		15.78	0.000542188
		15.8	0.000637501
		15.82	0.000728126
		15.84	0.000706251
		15.86	0.000906251
		15.88	0.000781251
		15.9	0.000718751
		15.92	0.000906251
		15.94	0.00105
		15.96	0.000557813
		15.98	0.000485938
		16	0.000528126
		16.02	0.000578126
		16.04	0.000542188
		16.06	0.000645313
		16.08	0.000507813
		16.1	0.000606251
		16.12	0.000650001
		16.14	0.000648438
		16.16	0.000834376
		16.18	0.000893751
		16.2	0.000615626
		16.22	0.000435938
		16.24	0.000526563
		16.26	0.000484376
		16.28	0.000421876
		16.3	0.000398438
		16.32	0.000195313
		16.34	0.00035
		16.36	0.000128125
		16.38	0.00013125
		16.4	2.0313e-05
		16.42	-9.5312e-05
		16.44	-9.2187e-05
		16.46	9.68755e-05
		16.48	0.0003
		16.5	0.000409376
		16.52	0.000382813
		16.54	0.000489063
		16.56	0.000662501
		16.58	0.000520313
		16.6	0.000667188
		16.62	0.000507813
		16.64	0.000326563
		16.66	0.000278125
		16.68	0.000381251
		16.7	0.000504688
		16.72	0.000465626
		16.74	0.000446876
		16.76	0.000478126
		16.78	0.000498438
		16.8	0.000626563
		16.82	0.000735938
		16.84	0.000853126
		16.86	0.000584376
		16.88	0.000479688
		16.9	0.000429688
		16.92	0.000418751
		16.94	0.000476563
		16.96	0.000523438
		16.98	0.000492188
		17	0.000454688
		17.02	0.000431251
		17.04	0.000548438
		17.06	0.000443751
		17.08	0.000348438
		17.1	0.00024375
		17.12	0.000468751
		17.14	0.000509376
		17.16	0.000381251
		17.18	0.000245313
		17.2	0.000253125
		17.22	0.000409376
		17.24	0.000239063
		17.26	0.00011875
		17.28	1.0938e-05
		17.3	4.68798e-06
		17.32	0.000171875
		17.34	-6.87495e-05
		17.36	3.5938e-05
		17.38	0.00024375
		17.4	0.000296875
		17.42	0.000510938
		17.44	0.00026875
		17.46	0.000342188
		17.48	0.0003125
		17.5	0.0002875
		17.52	0.000282813
		17.54	0.000460938
		17.56	0.000251563
		17.58	0.0001375
		17.6	0.00025625
		17.62	0.000307813
		17.64	0.000356251
		17.66	0.000468751
		17.68	0.000303125
		17.7	0.000223438
		17.72	0.000103125
		17.74	0.000265625
		17.76	0.000123438
		17.78	0.00015
		17.8	0.000164063
		17.82	0.000425001
		17.84	0.0003375
		17.86	0.000509376
		17.88	0.000460938
		17.9	0.000360938
		17.92	0.000412501
		17.94	0.000476563
		17.96	0.000396876
		17.98	0.000185938
		18	0.000339063
		18.02	0.000271875
		18.04	0.000215625
		18.06	0.0003375
		18.08	0.00029375
		18.1	0.00033125
		18.12	0.000375001
		18.14	0.00025
		18.16	0.000387501
		18.18	0.000421876
		18.2	0.000423438
		18.22	0.000435938
		18.24	0.000534376
		18.26	0.00014375
		18.28	0.000259375
		18.3	0.000357813
		18.32	0.0003375
		18.34	0.000296875
		18.36	0.000146875
		18.38	0.000178125
		18.4	0.00033125
		18.42	0.000220313
		18.44	0.00031875
		18.46	0.000109375
		18.48	0.000142188
		18.5	0.000270313
		18.52	1.7188e-05
		18.54	-5.31245e-05
		18.56	3.12505e-05
		18.58	-4.68702e-06
		18.6	6.87505e-05
		18.62	0.000142188
		18.64	0.000264063
		18.66	0.000534376
		18.68	0.000495313
		18.7	0.000389063
		18.72	0.000482813
		18.74	0.000496876
		18.76	0.000637501
		18.78	0.000548438
		18.8	0.000553126
		18.82	0.000453126
		18.84	0.000323438
		18.86	0.000192188
		18.88	0.000104688
		18.9	0.00015
		18.92	0.000184375
		18.94	0.000271875
		18.96	0.000478126
		18.98	0.00030625
		19	0.000332813
		19.02	0.000275
		19.04	0.000295313
		19.06	0.000307813
		19.08	0.000309375
		19.1	0.000548438
		19.12	0.000517188
		19.14	0.000485938
		19.16	0.000485938
		19.18	0.00025625
		19.2	0.000221875
		19.22	0.0001375
		19.24	0.000135938
		19.26	0.000284375
		19.28	0.000320313
		19.3	0.000660938
		19.32	0.000742188
		19.34	0.000635938
		19.36	0.000606251
		19.38	0.000750001
		19.4	0.000645313
		19.42	0.000578126
		19.44	0.000639063
		19.46	0.000717188
		19.48	0.000817188
		19.5	0.000743751
		19.52	0.000967188
		19.54	0.000857813
		19.56	0.000915626
		19.58	0.000664063
		19.6	0.000789063
		19.62	0.000668751
		19.64	0.000323438
		19.66	0.000370313
		19.68	0.000295313
		19.7	0.000421876
		19.72	0.000425001
		19.74	0.000562501
		19.76	0.000443751
		19.78	0.000473438
		19.8	0.000517188
		19.82	0.000698438
		19.84	0.000668751
		19.86	0.000689063
		19.88	0.000548438
		19.9	0.000682813
		19.92	0.000389063
		19.94	0.000382813
		19.96	0.000295313
		19.98	0.000435938
		20	0.000507813
		20.02	0.000546876
		20.04	0.000490626
		20.06	0.000450001
		20.08	0.000462501
		20.1	0.000387501
		20.12	0.000320313
		20.14	0.000184375
		20.16	0.000192188
		20.18	9.8438e-05
		20.2	3.12505e-05
		20.22	4.75e-10
		20.24	0.000135938
		20.26	0.000192188
		20.28	2.9688e-05
		20.3	0.000223438
		20.32	9.37505e-05
		20.34	8.43755e-05
		20.36	0.000468751
		20.38	0.000556251
		20.4	0.000423438
		20.42	0.000498438
		20.44	0.000621876
		20.46	0.000748438
		20.48	0.000514063
		20.5	0.000403126
		20.52	0.0003375
		20.54	0.000635938
		20.56	0.000564063
		20.58	0.000621876
		20.6	0.000460938
		20.62	0.000465626
		20.64	0.000443751
		20.66	0.000681251
		20.68	0.000510938
		20.7	0.000582813
		20.72	0.00024375
		20.74	0.000307813
		20.76	0.000367188
		20.78	0.000317188
		20.8	0.000510938
		20.82	0.000301563
		20.84	0.000382813
		20.86	0.000375001
		20.88	0.000125
		20.9	0.0003375
		20.92	0.000189063
		20.94	0.000240625
		20.96	0.00025
		20.98	0.000354688
		21	0.000284375
		21.02	0.000171875
		21.04	7.81255e-05
		21.06	4.5313e-05
		21.08	0.000204688
		21.1	0.0001125
		21.12	-4.06245e-05
		21.14	3.12505e-05
		21.16	-5.93745e-05
		21.18	0.00015
		21.2	5.1563e-05
		21.22	0.0001125
		21.24	0.000148438
		21.26	-6.24952e-06
		21.28	-2.9687e-05
		21.3	9.37505e-05
		21.32	0.000284375
		21.34	6.25005e-05
		21.36	4.68798e-06
		21.38	1.7188e-05
		21.4	-0.000159375
		21.42	-1.0937e-05
		21.44	-5.62495e-05
		21.46	-0.000115625
		21.48	-6.56245e-05
		21.5	-6.56245e-05
		21.52	-0.000165625
		21.54	-3.43745e-05
		21.56	0.000135938
		21.58	2.0313e-05
		21.6	-1.56245e-05
		21.62	1.87505e-05
		21.64	-0.000123437
		21.66	-9.5312e-05
		21.68	-0.000142187
		21.7	-0.000115625
		21.72	-0.000165625
		21.74	-0.000151562
		21.76	-5.4687e-05
		21.78	4.8438e-05
		21.8	-4.99995e-05
		21.82	6.7188e-05
		21.84	0.000115625
		21.86	0.000317188
		21.88	0.000556251
		21.9	0.000503126
		21.92	0.000214063
		21.94	0.000129688
		21.96	-1.24995e-05
		21.98	2.3438e-05
		22	0.000117188
		22.02	0.000104688
		22.04	0.00028125
		22.06	1.4063e-05
		22.08	0.000142188
		22.1	7.0313e-05
		22.12	0.000214063
		22.14	0.000332813
		22.16	0.000398438
		22.18	0.000229688
		22.2	0.00033125
		22.22	0.000418751
		22.24	0.000326563
		22.26	0.000471876
		22.28	0.000428126
		22.3	0.000329688
		22.32	0.000332813
		22.34	0.00010625
		22.36	0.000160938
		22.38	-0.000134375
		22.4	6.4063e-05
		22.42	5.4688e-05
		22.44	3.75005e-05
		22.46	6.7188e-05
		22.48	-6.24952e-06
		22.5	7.0313e-05
		22.52	0.000209375
		22.54	-8.43745e-05
		22.56	-8.9062e-05
		22.58	7.0313e-05
		22.6	0.000164063
		22.62	0.000146875
		22.64	6.0938e-05
		22.66	-2.3437e-05
		22.68	-0.000139062
		22.7	0.000123438
		22.72	0.000135938
		22.74	-4.8437e-05
		22.76	-0.000175
		22.78	-0.000201562
		22.8	2.0313e-05
		22.82	-5.4687e-05
		22.84	0.000121875
		22.86	0.000164063
		22.88	0.00014375
		22.9	0.000123438
		22.92	0.000412501
		22.94	0.000396876
		22.96	0.0003375
		22.98	0.000184375
		23	0.000240625
		23.02	0.000190625
		23.04	-7.81245e-05
		23.06	-2.49995e-05
		23.08	-3.5937e-05
		23.1	2.0313e-05
		23.12	0.000245313
		23.14	0.000275
		23.16	0.000276563
		23.18	6.25005e-05
		23.2	0.0002375
		23.22	0.000332813
		23.24	0.000198438
		23.26	4.8438e-05
		23.28	-0.000151562
		23.3	-8.43745e-05
		23.32	-9.37453e-06
		23.34	-9.5312e-05
		23.36	-2.9687e-05
		23.38	4.8438e-05
		23.4	0.000170313
		23.42	0.000271875
		23.44	0.000364063
		23.46	0.000373438
		23.48	0.000320313
		23.5	0.000290625
		23.52	1.7188e-05
		23.54	-3.74995e-05
		23.56	-0.000146875
		23.58	-4.99995e-05
		23.6	-4.99995e-05
		23.62	-0.000182812
		23.64	-9.06245e-05
		23.66	4.75e-10
		23.68	0.000129688
		23.7	-0.00020625
		23.72	9.06255e-05
		23.74	-6.24995e-05
		23.76	-0.000203125
		23.78	3.75005e-05
		23.8	0.000173438
		23.82	0.000209375
		23.84	5.4688e-05
		23.86	0.000135938
		23.88	0.00014375
		23.9	0.0002375
		23.92	0.000357813
		23.94	0.000360938
		23.96	0.000381251
		23.98	0.000387501
		24	0.000515626
		24.02	0.000642188
		24.04	0.000484376
		24.06	0.000387501
		24.08	0.000709376
		24.1	0.000664063
		24.12	0.000609376
		24.14	0.000631251
		24.16	0.000496876
		24.18	0.000600001
		24.2	0.000448438
		24.22	0.000590626
		24.24	0.000367188
		24.26	0.000434376
		24.28	0.000565626
		24.3	0.000442188
		24.32	0.00034375
		24.34	0.000326563
		24.36	0.000478126
		24.38	0.000367188
		24.4	0.000165625
		24.42	0.000176563
		24.44	0.000121875
		24.46	0.0001375
		24.48	2.50005e-05
		24.5	-4.68702e-06
		24.52	0.000128125
		24.54	6.4063e-05
		24.56	1.56298e-06
		24.58	-2.3437e-05
		24.6	2.6563e-05
		24.62	7.81298e-06
		24.64	6.7188e-05
		24.66	0.000270313
		24.68	0.000339063
		24.7	0.0003125
		24.72	0.000209375
		24.74	0.000514063
		24.76	0.000632813
		24.78	0.000562501
		24.8	0.000595313
		24.82	0.000473438
		24.84	0.000542188
		24.86	0.000556251
		24.88	0.000539063
		24.9	0.000725001
		24.92	0.000478126
		24.94	0.000534376
		24.96	0.000545313
		24.98	0.000557813
		25	0.000603126
		25.02	0.000709376
		25.04	0.000562501
		25.06	0.000456251
		25.08	0.000446876
		25.1	0.000460938
		25.12	0.000323438
		25.14	0.000492188
		25.16	0.000209375
		25.18	0.000284375
		25.2	0.000146875
		25.22	0.000251563
		25.24	0.000595313
		25.26	0.000460938
		25.28	0.000578126
		25.3	0.000437501
		25.32	0.000398438
		25.34	0.000240625
		25.36	0.000282813
		25.38	0.000357813
		25.4	0.000314063
		25.42	0.000620313
		25.44	0.000654688
		25.46	0.000581251
		25.48	0.000528126
		25.5	0.000620313
		25.52	0.000545313
		25.54	0.000442188
		25.56	0.000756251
		25.58	0.000803126
		25.6	0.000845313
		25.62	0.000775001
		25.64	0.000779688
		25.66	0.000717188
		25.68	0.000914063
		25.7	0.000614063
		25.72	0.000545313
		25.74	0.000335938
		25.76	0.000431251
		25.78	0.000489063
		25.8	0.000692188
		25.82	0.000510938
		25.84	0.000396876
		25.86	0.000509376
		25.88	0.000393751
		25.9	0.000276563
		25.92	0.000210938
		25.94	0.000307813
		25.96	0.000201563
		25.98	0.000201563
		26	0.000456251
		26.02	0.000484376
		26.04	0.000157813
		26.06	0.000245313
		26.08	0.000165625
		26.1	-9.5312e-05
		26.12	0.000276563
		26.14	0.000207813
		26.16	0.00011875
		26.18	7.0313e-05
		26.2	5.62505e-05
		26.22	0.000234375
		26.24	0.000309375
		26.26	0.000326563
		26.28	0.000434376
		26.3	0.000435938
		26.32	0.000195313
		26.34	0.000473438
		26.36	0.000473438
		26.38	0.000495313
		26.4	0.000370313
		26.42	0.000356251
		26.44	0.000404688
		26.46	0.000620313
		26.48	0.000618751
		26.5	0.000576563
		26.52	0.000590626
		26.54	0.000389063
		26.56	0.000351563
		26.58	0.000575001
		26.6	0.000654688
		26.62	0.000620313
		26.64	0.000740626
		26.66	0.000600001
		26.68	0.000673438
		26.7	0.000857813
		26.72	0.000781251
		26.74	0.000853126
		26.76	0.000928126
		26.78	0.00105
		26.8	0.000970313
		26.82	0.000987501
		26.84	0.000998438
		26.86	0.000925001
		26.88	0.000876563
		26.9	0.000700001
		26.92	0.000651563
		26.94	0.000723438
		26.96	0.000632813
		26.98	0.000701563
		27	0.000673438
		27.02	0.000648438
		27.04	0.000681251
		27.06	0.000639063
		27.08	0.000362501
		27.1	0.000528126
		27.12	0.000600001
		27.14	0.000765626
		27.16	0.000729688
		27.18	0.000642188
		27.2	0.000785938
		27.22	0.000887501
		27.24	0.000835938
		27.26	0.000875001
		27.28	0.000676563
		27.3	0.000748438
		27.32	0.000943751
		27.34	0.000835938
		27.36	0.000778126
		27.38	0.000737501
		27.4	0.000675001
		27.42	0.000603126
		27.44	0.000670313
		27.46	0.000717188
		27.48	0.000660938
		27.5	0.000698438
		27.52	0.000625001
		27.54	0.000743751
		27.56	0.000667188
		27.58	0.000679688
		27.6	0.000693751
		27.62	0.000553126
		27.64	0.000656251
		27.66	0.000589063
		27.68	0.000542188
		27.7	0.000801563
		27.72	0.000654688
		27.74	0.000689063
		27.76	0.000370313
		27.78	0.000453126
		27.8	0.000507813
		27.82	0.000473438
		27.84	0.000403126
		27.86	0.000396876
		27.88	0.0001375
		27.9	0.000246875
		27.92	0.000182813
		27.94	-1.7187e-05
		27.96	0.000173438
		27.98	0.00015
		28	0.000164063
		28.02	0.000376563
		28.04	0.000756251
		28.06	0.000601563
		28.08	0.000428126
		28.1	0.000471876
		28.12	0.000410938
		28.14	0.000496876
		28.16	0.000571876
		28.18	0.00024375
		28.2	0.000364063
		28.22	0.000398438
		28.24	0.000409376
		28.26	0.000104688
		28.28	0.000276563
		28.3	0.000501563
		28.32	0.000781251
		28.34	0.000635938
		28.36	0.000790626
		28.38	0.000603126
		28.4	0.000575001
		28.42	0.000429688
		28.44	0.000520313
		28.46	0.000329688
		28.48	0.000335938
		28.5	0.000253125
		28.52	0.000275
		28.54	0.000196875
		28.56	0.000184375
		28.58	0.00025
		28.6	0.000276563
		28.62	0.000482813
		28.64	0.000526563
		28.66	0.000393751
		28.68	0.000548438
		28.7	0.000682813
		28.72	0.000473438
		28.74	0.000367188
		28.76	0.000517188
		28.78	0.000568751
		28.8	0.000489063
		28.82	0.000482813
		28.84	0.000425001
		28.86	0.000603126
		28.88	0.000589063
		28.9	0.000385938
		28.92	0.000226563
		28.94	0.000576563
		28.96	0.000495313
		28.98	0.000504688
		29	0.000517188
		29.02	0.000406251
		29.04	0.000471876
		29.06	0.000429688
		29.08	0.000529688
		29.1	0.000429688
		29.12	0.000282813
		29.14	0.000356251
		29.16	0.000415626
		29.18	0.000462501
		29.2	0.000564063
		29.22	0.00024375
		29.24	0.0002625
		29.26	0.000509376
		29.28	0.000485938
		29.3	0.000587501
		29.32	0.000589063
		29.34	0.000682813
		29.36	0.000656251
		29.38	0.000759376
		29.4	0.000471876
		29.42	0.000320313
		29.44	0.000226563
		29.46	0.000232813
		29.48	0.000450001
		29.5	0.000423438
		29.52	0.000392188
		29.54	0.000489063
		29.56	0.000528126
		29.58	0.000440626
		29.6	0.000496876
		29.62	0.000492188
		29.64	0.000450001
		29.66	0.000239063
		29.68	0.000307813
		29.7	0.000546876
		29.72	0.000804688
		29.74	0.000881251
		29.76	0.000785938
		29.78	0.000735938
		29.8	0.000656251
		29.82	0.000526563
		29.84	0.000564063
		29.86	0.000656251
		29.88	0.000584376
		29.9	0.000709376
		29.92	0.000596876
		29.94	0.000632813
		29.96	0.000485938
		29.98	0.000520313
		30	0.000431251
		30.02	0.000406251
		30.04	0.000750001
		30.06	0.000654688
		30.08	0.000704688
		30.1	0.000851563
		30.12	0.000845313
		30.14	0.000728126
		30.16	0.000809376
		30.18	0.000779688
		30.2	0.000662501
		30.22	0.000742188
		30.24	0.000706251
		30.26	0.000765626
		30.28	0.000828126
		30.3	0.000920313
		30.32	0.00109
		30.34	0.00113
		30.36	0.00107
		30.38	0.00123
		30.4	0.00117
		30.42	0.00109
		30.44	0.0011
		30.46	0.00118
		30.48	0.000912501
		30.5	0.000767188
		30.52	0.000682813
		30.54	0.000868751
		30.56	0.000851563
		30.58	0.000851563
		30.6	0.000840626
		30.62	0.000784376
		30.64	0.000750001
		30.66	0.000754688
		30.68	0.000546876
		30.7	0.000514063
		30.72	0.000596876
		30.74	0.000748438
		30.76	0.000635938
		30.78	0.000700001
		30.8	0.000729688
		30.82	0.000681251
		30.84	0.000593751
		30.86	0.000693751
		30.88	0.000601563
		30.9	0.000607813
		30.92	0.000675001
		30.94	0.000771876
		30.96	0.000668751
		30.98	0.000648438
		31	0.000823438
		31.02	0.00113
		31.04	0.000964063
		31.06	0.000985938
		31.08	0.000876563
		31.1	0.000882813
		31.12	0.000889063
		31.14	0.000889063
		31.16	0.000785938
		31.18	0.000871876
		31.2	0.000846876
		31.22	0.000985938
		31.24	0.000715626
		31.26	0.000689063
		31.28	0.000725001
		31.3	0.000729688
		31.32	0.000709376
		31.34	0.000742188
		31.36	0.000789063
		31.38	0.000743751
		31.4	0.00103
		31.42	0.000890626
		31.44	0.000735938
		31.46	0.000639063
		31.48	0.000909376
		31.5	0.000982813
		31.52	0.00101
		31.54	0.00112
		31.56	0.00104
		31.58	0.00106
		31.6	0.00128
		31.62	0.00135
		31.64	0.00124
		31.66	0.00128
		31.68	0.00134
		31.7	0.00124
		31.72	0.00134
		31.74	0.00135
		31.76	0.00131
		31.78	0.00133
		31.8	0.0011
		31.82	0.00112
		31.84	0.00138
		31.86	0.00145
		31.88	0.00189
		31.9	0.00168
		31.92	0.00144
		31.94	0.00167
		31.96	0.00153
		31.98	0.00145
		32	0.00144
		32.02	0.00156
		32.04	0.00143
		32.06	0.00138
		32.08	0.00145
		32.1	0.00157
		32.12	0.00135
		32.14	0.00155
		32.16	0.00162
		32.18	0.00167
		32.2	0.00163
		32.22	0.00183
		32.24	0.0016
		32.26	0.00191
		32.28	0.00177
		32.3	0.00177
		32.32	0.00189
		32.34	0.0017
		32.36	0.00168
		32.38	0.00175
		32.4	0.00181
		32.42	0.00184
		32.44	0.00183
		32.46	0.00171
		32.48	0.0016
		32.5	0.0014
		32.52	0.0014
		32.54	0.00139
		32.56	0.00149
		32.58	0.00135
		32.6	0.00131
		32.62	0.00156
		32.64	0.00169
		32.66	0.00177
		32.68	0.00155
		32.7	0.00163
		32.72	0.00178
		32.74	0.00152
		32.76	0.00142
		32.78	0.00124
		32.8	0.00131
		32.82	0.00136
		32.84	0.00161
		32.86	0.00136
		32.88	0.00143
		32.9	0.00128
		32.92	0.00156
		32.94	0.00145
		32.96	0.00145
		32.98	0.00136
		33	0.00134
		33.02	0.00131
		33.04	0.00138
		33.06	0.00136
		33.08	0.00124
		33.1	0.00112
		33.12	0.00102
		33.14	0.000987501
		33.16	0.0013
		33.18	0.00117
		33.2	0.00106
		33.22	0.0013
		33.24	0.00128
		33.26	0.0012
		33.28	0.00132
		33.3	0.00115
		33.32	0.00119
		33.34	0.00121
		33.36	0.00121
		33.38	0.00115
		33.4	0.00142
		33.42	0.00138
		33.44	0.00151
		33.46	0.00134
		33.48	0.00131
		33.5	0.0014
		33.52	0.0014
		33.54	0.00144
		33.56	0.00144
		33.58	0.00139
		33.6	0.00155
		33.62	0.00155
		33.64	0.0016
		33.66	0.00158
		33.68	0.00164
		33.7	0.00151
		33.72	0.0016
		33.74	0.0016
		33.76	0.00158
		33.78	0.00161
		33.8	0.00157
		33.82	0.00164
		33.84	0.00161
		33.86	0.0017
		33.88	0.00169
		33.9	0.00155
		33.92	0.00164
		33.94	0.00175
		33.96	0.00172
		33.98	0.00168
		34	0.00159
		34.02	0.00133
		34.04	0.00141
		34.06	0.00153
		34.08	0.00147
		34.1	0.00148
		34.12	0.00147
		34.14	0.0013
		34.16	0.00136
		34.18	0.00166
		34.2	0.00156
		34.22	0.00163
		34.24	0.00158
		34.26	0.00163
		34.28	0.00179
		34.3	0.0014
		34.32	0.00144
		34.34	0.00119
		34.36	0.00115
		34.38	0.00109
		34.4	0.00115
		34.42	0.00136
		34.44	0.00118
		34.46	0.00136
		34.48	0.00124
		34.5	0.00128
		34.52	0.00125
		34.54	0.00137
		34.56	0.00142
		34.58	0.00148
		34.6	0.00137
		34.62	0.00125
		34.64	0.00146
		34.66	0.00182
		34.68	0.00183
		34.7	0.00176
		34.72	0.00172
		34.74	0.0017
		34.76	0.00167
		34.78	0.0017
		34.8	0.00179
		34.82	0.00173
		34.84	0.00147
		34.86	0.00125
		34.88	0.00134
		34.9	0.00121
		34.92	0.00126
		34.94	0.00136
		34.96	0.00133
		34.98	0.00138
		35	0.00131
		35.02	0.00138
		35.04	0.00136
		35.06	0.00143
		35.08	0.00131
		35.1	0.0013
		35.12	0.0014
		35.14	0.00126
		35.16	0.00149
		35.18	0.00135
		35.2	0.00134
		35.22	0.00126
		35.24	0.00116
		35.26	0.00148
		35.28	0.0012
		35.3	0.0014
		35.32	0.00152
		35.34	0.00154
		35.36	0.00137
		35.38	0.00156
		35.4	0.00137
		35.42	0.00125
		35.44	0.00144
		35.46	0.00137
		35.48	0.00174
		35.5	0.00152
		35.52	0.00127
		35.54	0.00105
		35.56	0.00105
		35.58	0.000976563
		35.6	0.00105
		35.62	0.00109
		35.64	0.00118
		35.66	0.00107
		35.68	0.00122
		35.7	0.00155
		35.72	0.00175
		35.74	0.0015
		35.76	0.00124
		35.78	0.00116
		35.8	0.00113
		35.82	0.00131
		35.84	0.00131
		35.86	0.00137
		35.88	0.00136
		35.9	0.00125
		35.92	0.00112
		35.94	0.00123
		35.96	0.00128
		35.98	0.00139
		36	0.00135
		36.02	0.00126
		36.04	0.00123
		36.06	0.000982813
		36.08	0.00112
		36.1	0.00111
		36.12	0.000987501
		36.14	0.00116
		36.16	0.00139
		36.18	0.0012
		36.2	0.000865626
		36.22	0.000957813
		36.24	0.00137
		36.26	0.00127
		36.28	0.00135
		36.3	0.00131
		36.32	0.00128
		36.34	0.00138
		36.36	0.00112
		36.38	0.000951563
		36.4	0.00107
		36.42	0.001
		36.44	0.00123
		36.46	0.00113
		36.48	0.00109
		36.5	0.00135
		36.52	0.00139
		36.54	0.0015
		36.56	0.00138
		36.58	0.00149
		36.6	0.00142
		36.62	0.00122
		36.64	0.00127
		36.66	0.00129
		36.68	0.00132
		36.7	0.0013
		36.72	0.0011
		36.74	0.00105
		36.76	0.00115
		36.78	0.00117
		36.8	0.00121
		36.82	0.0011
		36.84	0.00115
		36.86	0.00114
		36.88	0.0011
		36.9	0.00134
		36.92	0.00126
		36.94	0.00117
		36.96	0.00144
		36.98	0.0011
		37	0.00102
		37.02	0.00128
		37.04	0.00117
		37.06	0.00103
		37.08	0.00118
		37.1	0.00128
		37.12	0.00109
		37.14	0.00112
		37.16	0.00112
		37.18	0.00108
		37.2	0.00122
		37.22	0.00119
		37.24	0.000979688
		37.26	0.000993751
		37.28	0.000921876
		37.3	0.000956251
		37.32	0.000975001
		37.34	0.000823438
		37.36	0.001
		37.38	0.00123
		37.4	0.00103
		37.42	0.00107
		37.44	0.00119
		37.46	0.00122
		37.48	0.0013
		37.5	0.00127
		37.52	0.00107
		37.54	0.00108
		37.56	0.00103
		37.58	0.00101
		37.6	0.00109
		37.62	0.00103
		37.64	0.00113
		37.66	0.00107
		37.68	0.000667188
		37.7	0.000881251
		37.72	0.000860938
		37.74	0.000960938
		37.76	0.000934376
		37.78	0.00114
		37.8	0.00112
		37.82	0.00121
		37.84	0.00117
		37.86	0.00133
		37.88	0.00132
		37.9	0.00163
		37.92	0.00161
		37.94	0.00161
		37.96	0.00132
		37.98	0.00138
		38	0.00135
		38.02	0.0013
		38.04	0.00161
		38.06	0.00155
		38.08	0.0014
		38.1	0.00129
		38.12	0.00128
		38.14	0.00149
		38.16	0.00174
		38.18	0.00169
		38.2	0.00147
		38.22	0.00154
		38.24	0.00155
		38.26	0.00151
		38.28	0.0015
		38.3	0.00153
		38.32	0.00158
		38.34	0.00143
		38.36	0.00134
		38.38	0.00141
		38.4	0.00148
		38.42	0.00153
		38.44	0.0017
		38.46	0.00168
		38.48	0.00173
		38.5	0.00165
		38.52	0.00158
		38.54	0.00158
		38.56	0.00197
		38.58	0.00204
		38.6	0.00206
		38.62	0.00204
		38.64	0.00196
		38.66	0.00189
		38.68	0.00188
		38.7	0.00195
		38.72	0.0021
		38.74	0.00193
		38.76	0.00204
		38.78	0.00194
		38.8	0.00202
		38.82	0.0019
		38.84	0.00185
		38.86	0.00201
		38.88	0.00202
		38.9	0.00168
		38.92	0.00202
		38.94	0.00208
		38.96	0.00204
		38.98	0.00219
		39	0.00218
		39.02	0.00192
		39.04	0.00196
		39.06	0.00196
		39.08	0.00191
		39.1	0.00202
		39.12	0.00185
		39.14	0.00189
		39.16	0.00169
		39.18	0.00176
		39.2	0.00188
		39.22	0.00187
		39.24	0.00172
		39.26	0.00195
		39.28	0.00202
		39.3	0.00202
		39.32	0.00206
		39.34	0.00209
		39.36	0.00218
		39.38	0.00207
		39.4	0.00191
		39.42	0.00188
		39.44	0.00184
		39.46	0.00188
		39.48	0.00204
		39.5	0.00197
		39.52	0.00196
		39.54	0.00197
		39.56	0.00176
		39.58	0.0017
		39.6	0.00175
		39.62	0.00179
		39.64	0.00184
		39.66	0.00178
		39.68	0.00183
		39.7	0.00188
		39.72	0.00177
		39.74	0.00143
		39.76	0.00148
		39.78	0.00141
		39.8	0.00154
		39.82	0.00141
		39.84	0.00143
		39.86	0.00142
		39.88	0.00149
		39.9	0.00144
		39.92	0.00151
		39.94	0.00139
[truncated: 118,003 more rows]

## Sheet: Figure 3f
	Figure 3f
			Measure Time:
			Time serial:(min)	Current:(A)
			0	-6.63941e-06
			0.00333	-6.65833e-06
			0.00667	-6.71052e-06
			0.01	-6.70441e-06
			0.01333	-6.62313e-06
			0.01667	-6.57154e-06
			0.02	-6.57889e-06
			0.02333	-6.6083e-06
			0.02667	-6.56015e-06
			0.03	-6.49949e-06
			0.03333	-6.76074e-06
			0.03667	-6.57644e-06
			0.04	-6.69869e-06
			0.04333	-6.74689e-06
			0.04667	-6.91278e-06
			0.05	-6.88982e-06
			0.05333	-6.75403e-06
			0.05667	-6.80776e-06
			0.06	-6.76039e-06
			0.06333	-6.69823e-06
			0.06667	-6.81933e-06
			0.07	-6.87047e-06
			0.07333	-6.59083e-06
			0.07667	-6.66536e-06
			0.08	-6.83589e-06
			0.08333	-6.7288e-06
			0.08667	-6.76702e-06
			0.09	-6.78073e-06
			0.09333	-6.79297e-06
			0.09667	-6.802e-06
			0.1	-6.60037e-06
			0.10333	-6.78791e-06
			0.10667	-6.63561e-06
			0.11	-6.56794e-06
			0.11333	-6.53758e-06
			0.11667	-6.57693e-06
			0.12	-6.54876e-06
			0.12333	-6.58015e-06
			0.12667	-6.37288e-06
			0.13	-6.48689e-06
			0.13333	-6.42586e-06
			0.13667	-6.49832e-06
			0.14	-6.5523e-06
			0.14333	-6.43812e-06
			0.14667	-6.47811e-06
			0.15	-6.55642e-06
			0.15333	-6.63844e-06
			0.15667	-6.67989e-06
			0.16	-6.67868e-06
			0.16333	-6.60964e-06
			0.16667	-6.53162e-06
			0.17	-6.58978e-06
			0.17333	-6.5167e-06
			0.17667	-6.6107e-06
			0.18	-6.65363e-06
			0.18333	-6.57371e-06
			0.18667	-6.70487e-06
			0.19	-6.78899e-06
			0.19333	-6.70539e-06
			0.19667	-6.75517e-06
			0.2	-6.782e-06
			0.20333	-6.62524e-06
			0.20667	-6.70998e-06
			0.21	-6.833e-06
			0.21333	-6.81138e-06
			0.21667	-6.75986e-06
			0.22	-6.83944e-06
			0.22333	-6.88651e-06
			0.22667	-6.74404e-06
			0.23	-6.631e-06
			0.23333	-6.74018e-06
			0.23667	-6.60362e-06
			0.24	-6.64432e-06
			0.24333	-6.42894e-06
			0.24667	-6.49005e-06
			0.25	-6.3588e-06
			0.25333	-6.39862e-06
			0.25667	-6.28202e-06
			0.26	-6.56648e-06
			0.26333	-6.44443e-06
			0.26667	-6.42756e-06
			0.27	-5.44184e-06
			0.27333	-5.17794e-06
			0.27667	-4.14774e-06
			0.28	-3.25805e-06
			0.28333	-2.87671e-06
			0.28667	-2.7541e-06
			0.29	-2.55194e-06
			0.29333	-2.36657e-06
			0.29667	-2.46956e-06
			0.3	-2.18548e-06
			0.30333	-2.21579e-06
			0.30667	-2.10071e-06
			0.31	-9.94569e-06
			0.31333	-1.83257e-06
			0.31667	-9.68682e-06
			0.32	-2.06411e-06
			0.32333	-9.72597e-06
			0.32667	-1.9789e-06
			0.33	-2.15465e-06
			0.33333	-2.11842e-06
			0.33667	-2.24023e-06
			0.34	-2.4742e-06
			0.34333	-2.46127e-06
			0.34667	-2.40999e-06
			0.35	-2.33284e-06
			0.35333	-2.44669e-06
			0.35667	-2.70443e-06
			0.36	-3.00616e-06
			0.36333	-3.02198e-06
			0.36667	-3.05219e-06
			0.37	-3.26674e-06
			0.37333	-3.43508e-06
			0.37667	-3.46975e-06
			0.38	-3.75859e-06
			0.38333	-4.11218e-06
			0.38667	-3.89471e-06
			0.39	-4.19923e-06
			0.39333	-4.28462e-06
			0.39667	-4.29634e-06
			0.4	-4.44317e-06
			0.40333	-4.41085e-06
			0.40667	-4.42377e-06
			0.41	-4.5761e-06
			0.41333	-4.58207e-06
			0.41667	-4.53959e-06
			0.42	-4.5408e-06
			0.42333	-4.72417e-06
			0.42667	-4.62834e-06
			0.43	-4.57351e-06
			0.43333	-4.49549e-06
			0.43667	-4.55213e-06
			0.44	-4.63117e-06
			0.44333	-4.62245e-06
			0.44667	-4.76911e-06
			0.45	-4.9396e-06
			0.45333	-5.12981e-06
			0.45667	-5.03089e-06
			0.46	-4.91556e-06
			0.46333	-5.08226e-06
			0.46667	-5.06805e-06
			0.47	-5.25218e-06
			0.47333	-5.28302e-06
			0.47667	-5.39929e-06
			0.48	-5.25867e-06
			0.48333	-5.42812e-06
			0.48667	-5.22965e-06
			0.49	-5.28076e-06
			0.49333	-5.3802e-06
			0.49667	-5.37649e-06
			0.5	-5.11017e-06
			0.50333	-5.13151e-06
			0.50667	-5.18503e-06
			0.51	-5.0633e-06
			0.51333	-5.19842e-06
			0.51667	-5.17486e-06
			0.52	-5.2217e-06
			0.52333	-5.12346e-06
			0.52667	-5.19783e-06
			0.53	-5.34738e-06
			0.53333	-5.36774e-06
			0.53667	-5.06086e-06
			0.54	-5.06555e-06
			0.54333	-4.99567e-06
			0.54667	-4.81073e-06
			0.55	-4.38961e-06
			0.55333	-3.77215e-06
			0.55667	-2.88609e-06
			0.56	-9.88322e-06
			0.56333	-1.18679e-06
			0.56667	-4.51215e-06
			0.57	-2.13204e-06
			0.57333	8.01229e-07
			0.57667	6.6094e-06
			0.58	2.32466e-06
			0.58333	3.2221e-06
			0.58667	4.23554e-06
			0.59	5.26334e-06
			0.59333	6.5702e-06
			0.59667	8.12204e-06
			0.6	9.51375e-06
			0.60333	1.08695e-05
			0.60667	1.2234e-05
			0.61	1.35427e-05
			0.61333	1.4765e-05
			0.61667	1.63776e-05
			0.62	1.76854e-05
			0.62333	1.8966e-05
			0.62667	2.01574e-05
			0.63	2.14396e-05
			0.63333	2.25987e-05
			0.63667	2.37912e-05
			0.64	2.50833e-05
			0.64333	2.61962e-05
			0.64667	2.76331e-05
			0.65	2.88285e-05
			0.65333	3.02434e-05
			0.65667	3.12809e-05
			0.66	3.22904e-05
			0.66333	3.35557e-05
			0.66667	3.4857e-05
			0.67	3.62392e-05
			0.67333	3.74865e-05
			0.67667	3.86864e-05
			0.68	4.00236e-05
			0.68333	4.13081e-05
			0.68667	4.24442e-05
			0.69	4.3863e-05
			0.69333	4.49034e-05
			0.69667	4.63272e-05
			0.7	4.76314e-05
			0.70333	4.89882e-05
			0.70667	5.04358e-05
			0.71	5.16622e-05
			0.71333	5.30354e-05
			0.71667	5.41505e-05
			0.72	5.53074e-05
			0.72333	5.63021e-05
			0.72667	5.77365e-05
			0.73	5.89061e-05
			0.73333	6.0095e-05
			0.73667	6.12954e-05
			0.74	6.25409e-05
			0.74333	6.36329e-05
			0.74667	6.48646e-05
			0.75	6.57663e-05
			0.75333	6.69413e-05
			0.75667	6.79511e-05
			0.76	6.92295e-05
			0.76333	7.04767e-05
			0.76667	7.15552e-05
			0.77	7.27332e-05
			0.77333	7.40489e-05
			0.77667	7.49232e-05
			0.78	7.59454e-05
			0.78333	7.6799e-05
			0.78667	7.7822e-05
			0.79	7.89708e-05
			0.79333	8.011e-05
			0.79667	8.10843e-05
			0.8	8.19409e-05
			0.80333	8.29353e-05
			0.80667	8.43345e-05
			0.81	8.54433e-05
			0.81333	8.63891e-05
			0.81667	8.75946e-05
			0.82	8.84746e-05
			0.82333	8.95075e-05
			0.82667	9.05127e-05
			0.83	9.15369e-05
			0.83333	9.24336e-05
			0.83667	9.35596e-05
			0.84	9.46335e-05
			0.84333	9.54976e-05
			0.84667	9.64331e-05
			0.85	9.72653e-05
			0.85333	9.8198e-05
			0.85667	9.89411e-05
			0.86	9.98923e-05
			0.86333	0.000100744
			0.86667	0.000101687
			0.87	0.000102575
			0.87333	0.000103554
			0.87667	0.000104236
			0.88	0.000105138
			0.88333	0.000105727
			0.88667	0.000106505
			0.89	0.000107101
			0.89333	0.000108212
			0.89667	0.00010896
			0.9	0.000109389
			0.90333	0.000109921
			0.90667	0.000110967
			0.91	0.00011181
			0.91333	0.00011251
			0.91667	0.000113204
			0.92	0.000113846
			0.92333	0.00011446
			0.92667	0.000115367
			0.93	0.000116084
			0.93333	0.000116773
			0.93667	0.000117369
			0.94	0.000118019
			0.94333	0.000118458
			0.94667	0.000119032
			0.95	0.000119666
			0.95333	0.000120389
			0.95667	0.000120863
			0.96	0.00012143
			0.96333	0.000122043
			0.96667	0.000122558
			0.97	0.000123286
			0.97333	0.000123967
			0.97667	0.000124769
			0.98	0.000125353
			0.98333	0.000125849
			0.98667	0.000126556
			0.99	0.000126983
			0.99333	0.000127483
			0.99667	0.000128121
			1	0.000128685
			1.00333	0.000128876
			1.00667	0.000129472
			1.01	0.000130008
			1.01333	0.00013018
			1.01667	0.00013065
			1.02	0.000130922
			1.02333	0.000131452
			1.02667	0.000131767
			1.03	0.000132282
			1.03333	0.000132583
			1.03667	0.000132929
			1.04	0.000133398
			1.04333	0.000133773
			1.04667	0.000134246
			1.05	0.000134768
			1.05333	0.000135005
			1.05667	0.000135404
			1.06	0.000135902
			1.06333	0.000136194
			1.06667	0.000136517
			1.07	0.000136791
			1.07333	0.00013737
			1.07667	0.000137653
			1.08	0.000137878
			1.08333	0.000138268
			1.08667	0.000138322
			1.09	0.0001388
			1.09333	0.000139268
			1.09667	0.000139528
			1.1	0.000139429
			1.10333	0.000139659
			1.10667	0.000140087
			1.11	0.000140771
			1.11333	0.000141152
			1.11667	0.000141372
			1.12	0.0001416
			1.12333	0.000141935
			1.12667	0.000142282
			1.13	0.000142496
			1.13333	0.000142436
			1.13667	0.000142592
			1.14	0.000142872
			1.14333	0.000143291
			1.14667	0.000143445
			1.15	0.000143402
			1.15333	0.000143651
			1.15667	0.00014391
			1.16	0.000144165
			1.16333	0.000144178
			1.16667	0.000144101
			1.17	0.000144483
			1.17333	0.000144746
			1.17667	0.000145032
			1.18	0.000145052
			1.18333	0.000145315
			1.18667	0.000145536
			1.19	0.000146065
			1.19333	0.000146088
			1.19667	0.00014655
			1.2	0.00014657
			1.20333	0.00014659
			1.20667	0.000146796
			1.21	0.000147014
			1.21333	0.00014706
			1.21667	0.000147063
			1.22	0.000147617
			1.22333	0.000147906
			1.22667	0.000148071
			1.23	0.000148268
			1.23333	0.000148236
			1.23667	0.000148657
			1.24	0.000148541
			1.24333	0.000149232
			1.24667	0.000149667
			1.25	0.000150225
			1.25333	0.000150511
			1.25667	0.000150843
			1.26	0.000151094
			1.26333	0.000151294
			1.26667	0.000151625
			1.27	0.000151768
			1.27333	0.000152028
			1.27667	0.000152575
			1.28	0.000152762
			1.28333	0.000152648
			1.28667	0.000152866
			1.29	0.000153313
			1.29333	0.000153319
			1.29667	0.00015353
			1.3	0.00015353
			1.30333	0.000153813
			1.30667	0.000153991
			1.31	0.000154215
			1.31333	0.000154305
			1.31667	0.000154654
			1.32	0.000154714
			1.32333	0.000154806
			1.32667	0.000154726
			1.33	0.000155081
			1.33333	0.000155021
			1.33667	0.000155182
			1.34	0.000155158
			1.34333	0.000155178
			1.34667	0.000155383
			1.35	0.000155547
			1.35333	0.000155559
			1.35667	0.000155592
			1.36	0.000155878
			1.36333	0.00015584
			1.36667	0.000156172
			1.37	0.000156162
			1.37333	0.000155739
			1.37667	0.000155403
			1.38	0.00015622
			1.38333	0.000155996
			1.38667	0.000155983
			1.39	0.000153917
			1.39333	0.000152175
			1.39667	0.000151939
			1.4	0.000151314
			1.40333	0.000152601
			1.40667	0.000152237
			1.41	0.000149139
			1.41333	0.000150772
			1.41667	0.000151515
			1.42	0.000151825
			1.42333	0.000151424
			1.42667	0.000152187
			1.43	0.000152968
			1.43333	0.000153388
			1.43667	0.000153853
			1.44	0.000154186
			1.44333	0.00015415
			1.44667	0.000154595
			1.45	0.000154722
			1.45333	0.000154925
			1.45667	0.000155859
			1.46	0.000155843
			1.46333	0.00015618
			1.46667	0.000156577
			1.47	0.000157231
			1.47333	0.000157699
			1.47667	0.000158208
			1.48	0.00015871
			1.48333	0.000159497
			1.48667	0.000159956
			1.49	0.000160146
			1.49333	0.000160615
			1.49667	0.000160946
			1.5	0.000161573
			1.50333	0.000161806
			1.50667	0.000162317
			1.51	0.00016267
			1.51333	0.00016318
			1.51667	0.000163593
			1.52	0.000164062
			1.52333	0.000164537
			1.52667	0.00016491
			1.53	0.000165303
			1.53333	0.000165778
			1.53667	0.00016588
			1.54	0.000166503
			1.54333	0.000166808
			1.54667	0.00016683
			1.55	0.000167296
			1.55333	0.000167402
			1.55667	0.000167507
			1.56	0.000167719
			1.56333	0.000167978
			1.56667	0.000168489
			1.57	0.000168448
			1.57333	0.00016897
			1.57667	0.00016913
			1.58	0.000169488
			1.58333	0.00016952
			1.58667	0.000169776
			1.59	0.000169955
			1.59333	0.000170112
			1.59667	0.00017013
			1.6	0.000170344
			1.60333	0.000170415
			1.60667	0.000170608
			1.61	0.00017083
			1.61333	0.000170694
			1.61667	0.000170741
			1.62	0.000171078
			1.62333	0.000171052
			1.62667	0.000170992
			1.63	0.000171131
			1.63333	0.000171379
			1.63667	0.000171799
			1.64	0.000171681
			1.64333	0.000170652
			1.64667	0.000171544
			1.65	0.000172017
			1.65333	0.000172075
			1.65667	0.000172361
			1.66	0.000172274
			1.66333	0.000172369
			1.66667	0.000172574
			1.67	0.000172713
			1.67333	0.00017278
			1.67667	0.000172663
			1.68	0.000172798
			1.68333	0.0001729
			1.68667	0.000173059
			1.69	0.000173051
			1.69333	0.000173022
			1.69667	0.000173088
			1.7	0.000173166
			1.70333	0.000173216
			1.70667	0.000172931
			1.71	0.00017297
			1.71333	0.00017295
			1.71667	0.000172944
			1.72	0.000172641
			1.72333	0.000172925
			1.72667	0.000173072
			1.73	0.000172659
			1.73333	0.000172869
			1.73667	0.000173488
			1.74	0.000173492
			1.74333	0.000173793
			1.74667	0.000173683
			1.75	0.000173689
			1.75333	0.000173951
			1.75667	0.000174083
			1.76	0.000174115
			1.76333	0.000174095
			1.76667	0.000174006
			1.77	0.000173918
			1.77333	0.000174031
			1.77667	0.000174112
			1.78	0.000173969
			1.78333	0.000173843
			1.78667	0.00017382
			1.79	0.000173719
			1.79333	0.00017375
			1.79667	0.000173666
			1.8	0.00017373
			1.80333	0.000173849
			1.80667	0.000173805
			1.81	0.000173582
			1.81333	0.000173004
			1.81667	0.000172948
			1.82	0.000172882
			1.82333	0.000172656
			1.82667	0.000172732
			1.83	0.000172627
			1.83333	0.000172635
			1.83667	0.00017268
			1.84	0.000172408
			1.84333	0.000172591
			1.84667	0.000172462
			1.85	0.000172605
			1.85333	0.000172441
			1.85667	0.000172354
			1.86	0.000172126
			1.86333	0.000171882
			1.86667	0.000171821
			1.87	0.000171646
			1.87333	0.000171694
			1.87667	0.000171545
			1.88	0.000171596
			1.88333	0.000171375
			1.88667	0.000171239
			1.89	0.000171184
			1.89333	0.000171139
			1.89667	0.000171
			1.9	0.000170367
			1.90333	0.000170008
			1.90667	0.000169597
			1.91	0.000168955
			1.91333	0.000169134
			1.91667	0.00016986
			1.92	0.000170481
			1.92333	0.00017077
			1.92667	0.000170322
			1.93	0.000170409
			1.93333	0.000170407
			1.93667	0.000170322
			1.94	0.000169937
			1.94333	0.000169431
			1.94667	0.000168895
			1.95	0.00016878
			1.95333	0.000168797
			1.95667	0.00016861
			1.96	0.00016869
			1.96333	0.00016891
			1.96667	0.000168522
			1.97	0.000167787
			1.97333	0.000166468
			1.97667	0.000165527
			1.98	0.000165634
			1.98333	0.000164977
			1.98667	0.00016343
			1.99	0.000164418
			1.99333	0.000165085
			1.99667	0.000165516
			2	0.000165776
			2.00333	0.000165902
			2.00667	0.000165994
			2.01	0.000165486
			2.01333	0.00016501
			2.01667	0.000160864
			2.02	0.000159637
			2.02333	0.000161205
			2.02667	0.000162316
			2.03	0.000163374
			2.03333	0.00016349
			2.03667	0.000163521
			2.04	0.000163962
			2.04333	0.00016436
			2.04667	0.000164471
			2.05	0.000164342
			2.05333	0.000157347
			2.05667	0.000153818
			2.06	0.000155621
			2.06333	0.000152319
			2.06667	0.000139886
			2.07	0.000131248
			2.07333	0.000139134
			2.07667	0.000131377
			2.08	0.000123829
			2.08333	0.000123023
			2.08667	0.000118155
			2.09	0.000119185
			2.09333	0.000116994
			2.09667	0.000108941
			2.1	0.00010087
			2.10333	0.000101008
			2.10667	0.000103518
			2.11	9.87171e-05
			2.11333	9.68851e-05
			2.11667	9.36025e-05
			2.12	9.4811e-05
			2.12333	9.17674e-05
			2.12667	8.97987e-05
			2.13	8.71363e-05
			2.13333	8.1925e-05
			2.13667	7.18123e-05
			2.14	7.01231e-05
			2.14333	7.04408e-05
			2.14667	7.02552e-05
			2.15	6.81624e-05
			2.15333	6.64858e-05
			2.15667	6.47908e-05
			2.16	6.34198e-05
			2.16333	6.01471e-05
			2.16667	5.70147e-05
			2.17	5.52372e-05
			2.17333	5.29754e-05
			2.17667	4.99515e-05
			2.18	4.98646e-05
			2.18333	4.81736e-05
			2.18667	3.19156e-05
			2.19	1.28809e-06
			2.19333	1.35369e-06
			2.19667	6.44286e-06
			2.2	1.30907e-06
			2.20333	2.1403e-06
			2.20667	1.40197e-05
			2.21	3.04484e-05
			2.21333	3.44106e-05
			2.21667	3.36895e-05
			2.22	3.27399e-05
			2.22333	3.13767e-05
			2.22667	2.98067e-05
			2.23	2.86579e-05
			2.23333	2.70111e-05
			2.23667	2.55628e-05
			2.24	2.42188e-05
			2.24333	2.29734e-05
			2.24667	2.19757e-05
			2.25	2.05637e-05
			2.25333	1.94059e-05
			2.25667	1.8127e-05
			2.26	1.69394e-05
			2.26333	1.55024e-05
			2.26667	1.43428e-05
			2.27	1.33174e-05
			2.27333	1.2381e-05
			2.27667	1.12087e-05
			2.28	1.0072e-05
			2.28333	8.68816e-06
			2.28667	7.53206e-06
			2.29	6.59125e-06
			2.29333	5.70008e-06
			2.29667	4.87152e-06
			2.3	3.87337e-06
			2.30333	9.84213e-06
			2.30667	1.87569e-06
			2.31	4.92569e-06
			2.31333	3.4219e-07
			2.31667	-4.4155e-08
			2.32	-1.2704e-06
			2.32333	-7.82971e-06
			2.32667	-2.64351e-06
			2.33	-3.55219e-06
			2.33333	-4.22571e-06
			2.33667	-5.33018e-06
			2.34	-5.82359e-06
			2.34333	-6.65489e-06
			2.34667	-7.24356e-06
			2.35	-8.01617e-06
			2.35333	-8.82506e-06
			2.35667	-9.42403e-06
			2.36	-1.00476e-05
			2.36333	-1.05917e-05
			2.36667	-1.11214e-05
			2.37	-1.1847e-05
			2.37333	-1.24912e-05
			2.37667	-1.30927e-05
			2.38	-1.37512e-05
			2.38333	-1.43309e-05
			2.38667	-1.49052e-05
			2.39	-1.55117e-05
			2.39333	-1.58155e-05
			2.39667	-1.62136e-05
			2.4	-1.6554e-05
			2.40333	-1.69617e-05
			2.40667	-1.7456e-05
			2.41	-1.77726e-05
			2.41333	-1.80698e-05
			2.41667	-1.88571e-05
			2.42	-1.92742e-05
			2.42333	-1.97737e-05
			2.42667	-2.0542e-05
			2.43	-2.08285e-05
			2.43333	-2.12928e-05
			2.43667	-2.16544e-05
			2.44	-2.19161e-05
			2.44333	-2.23242e-05
			2.44667	-2.27515e-05
			2.45	-2.31823e-05
			2.45333	-2.34392e-05
			2.45667	-2.36758e-05
			2.46	-2.39241e-05
			2.46333	-2.4288e-05
			2.46667	-2.4371e-05
			2.47	-2.51658e-05
			2.47333	-2.54351e-05
			2.47667	-2.58407e-05
			2.48	-2.59119e-05
			2.48333	-2.64682e-05
			2.48667	-2.70271e-05
			2.49	-2.71877e-05
			2.49333	-2.76221e-05
			2.49667	-2.83027e-05
			2.5	-2.85303e-05
			2.50333	-2.87175e-05
			2.50667	-2.88646e-05
			2.51	-2.93087e-05
			2.51333	-2.99638e-05
			2.51667	-3.01776e-05
			2.52	-3.04232e-05
			2.52333	-3.08023e-05
			2.52667	-3.10608e-05
			2.53	-3.09994e-05
			2.53333	-3.13752e-05
			2.53667	-3.17308e-05
			2.54	-3.19852e-05
			2.54333	-3.22374e-05
			2.54667	-3.25456e-05
			2.55	-3.2634e-05
			2.55333	-3.28166e-05
			2.55667	-3.31801e-05
			2.56	-3.34905e-05
			2.56333	-3.34138e-05
			2.56667	-3.3559e-05
			2.57	-3.37406e-05
			2.57333	-3.38566e-05
			2.57667	-3.39346e-05
			2.58	-3.41777e-05
			2.58333	-3.344e-05
			2.58667	-3.3416e-05
			2.59	-3.39907e-05
			2.59333	-3.43166e-05
			2.59667	-3.46351e-05
			2.6	-3.47474e-05
			2.60333	-3.49021e-05
			2.60667	-3.52455e-05
			2.61	-3.5364e-05
			2.61333	-3.54818e-05
			2.61667	-3.59013e-05
			2.62	-3.59165e-05
			2.62333	-3.61633e-05
			2.62667	-3.62476e-05
			2.63	-3.64504e-05
			2.63333	-3.65843e-05
			2.63667	-3.67362e-05
			2.64	-3.6672e-05
			2.64333	-3.68416e-05
			2.64667	-3.69501e-05
			2.65	-3.71114e-05
			2.65333	-3.70683e-05
			2.65667	-3.7303e-05
			2.66	-3.75502e-05
			2.66333	-3.74937e-05
			2.66667	-3.77545e-05
			2.67	-3.80186e-05
			2.67333	-3.80076e-05
			2.67667	-3.8222e-05
			2.68	-3.8119e-05
			2.68333	-3.81758e-05
			2.68667	-3.83732e-05
			2.69	-3.84525e-05
			2.69333	-3.86699e-05
			2.69667	-3.8781e-05
			2.7	-3.8902e-05
			2.70333	-3.9101e-05
			2.70667	-3.93471e-05
			2.71	-3.93387e-05
			2.71333	-3.94989e-05
			2.71667	-3.94056e-05
			2.72	-3.9438e-05
			2.72333	-3.97881e-05
			2.72667	-3.98898e-05
			2.73	-3.99603e-05
			2.73333	-4.02578e-05
			2.73667	-4.0107e-05
			2.74	-4.01387e-05
			2.74333	-3.99801e-05
			2.74667	-4.0122e-05
			2.75	-4.01067e-05
			2.75333	-3.99441e-05
			2.75667	-4.00131e-05
			2.76	-4.00012e-05
			2.76333	-3.9789e-05
			2.76667	-3.99578e-05
			2.77	-3.98756e-05
			2.77333	-3.95784e-05
			2.77667	-3.96479e-05
			2.78	-3.9602e-05
			2.78333	-3.94368e-05
			2.78667	-3.95432e-05
			2.79	-3.97172e-05
			2.79333	-3.97691e-05
			2.79667	-3.98092e-05
			2.8	-3.9846e-05
			2.80333	-3.99251e-05
			2.80667	-4.01141e-05
			2.81	-3.99216e-05
			2.81333	-4.00979e-05
			2.81667	-4.00413e-05
			2.82	-4.01811e-05
			2.82333	-4.01655e-05
			2.82667	-4.02228e-05
			2.83	-4.00738e-05
			2.83333	-3.98641e-05
			2.83667	-3.9716e-05
			2.84	-3.98037e-05
			2.84333	-3.97522e-05
			2.84667	-3.96391e-05
			2.85	-3.9457e-05
			2.85333	-3.94362e-05
			2.85667	-3.94155e-05
			2.86	-3.93451e-05
			2.86333	-3.94486e-05
			2.86667	-3.94624e-05
			2.87	-3.93282e-05
			2.87333	-3.93354e-05
			2.87667	-3.92493e-05
			2.88	-3.92338e-05
			2.88333	-3.92529e-05
			2.88667	-3.89086e-05
			2.89	-3.8771e-05
			2.89333	-3.87135e-05
			2.89667	-3.87993e-05
			2.9	-3.87025e-05
			2.90333	-3.87926e-05
			2.90667	-3.89052e-05
			2.91	-3.86708e-05
			2.91333	-3.88229e-05
			2.91667	-3.8682e-05
			2.92	-3.88426e-05
			2.92333	-3.86672e-05
			2.92667	-3.85969e-05
			2.93	-3.87493e-05
			2.93333	-3.87584e-05
			2.93667	-3.8651e-05
			2.94	-3.85716e-05
			2.94333	-3.87076e-05
			2.94667	-3.86586e-05
			2.95	-3.8539e-05
			2.95333	-3.86359e-05
			2.95667	-3.82539e-05
			2.96	-3.8275e-05
			2.96333	-3.80652e-05
			2.96667	-3.80723e-05
			2.97	-3.81142e-05
			2.97333	-3.77965e-05
			2.97667	-3.78459e-05
			2.98	-3.78176e-05
			2.98333	-3.76458e-05
			2.98667	-3.76347e-05
			2.99	-3.77289e-05
			2.99333	-3.7613e-05
			2.99667	-3.77564e-05
			3	-3.77367e-05
			3.00333	-3.7939e-05
			3.00667	-3.76031e-05
			3.01	-3.7725e-05
			3.01333	-3.76755e-05
			3.01667	-3.75631e-05
			3.02	-3.75595e-05
			3.02333	-3.73691e-05
			3.02667	-3.74929e-05
			3.03	-3.73952e-05
			3.03333	-3.73336e-05
			3.03667	-3.73235e-05
			3.04	-3.75508e-05
			3.04333	-3.75822e-05
			3.04667	-3.74902e-05
			3.05	-3.7519e-05
			3.05333	-3.74513e-05
			3.05667	-3.76481e-05
			3.06	-3.74317e-05
			3.06333	-3.73733e-05
			3.06667	-3.69511e-05
			3.07	-3.7336e-05
			3.07333	-3.73895e-05
			3.07667	-3.74958e-05
			3.08	-3.71989e-05
			3.08333	-3.72864e-05
			3.08667	-3.72049e-05
			3.09	-3.70929e-05
			3.09333	-3.70931e-05
			3.09667	-3.72003e-05
			3.1	-3.70978e-05
			3.10333	-3.67438e-05
			3.10667	-3.68988e-05
			3.11	-3.68412e-05
			3.11333	-3.68302e-05
			3.11667	-3.69012e-05
			3.12	-3.69109e-05
			3.12333	-3.70416e-05
			3.12667	-3.69699e-05
			3.13	-3.68279e-05
			3.13333	-3.68577e-05
			3.13667	-3.67735e-05
			3.14	-3.65647e-05
			3.14333	-3.65838e-05
			3.14667	-3.66453e-05
			3.15	-3.66407e-05
			3.15333	-3.66105e-05
			3.15667	-3.66088e-05
			3.16	-3.65422e-05
			3.16333	-3.65538e-05
			3.16667	-3.64907e-05
			3.17	-3.66004e-05
			3.17333	-3.65931e-05
			3.17667	-3.63632e-05
			3.18	-3.64052e-05
			3.18333	-3.63536e-05
			3.18667	-3.62965e-05
			3.19	-3.61212e-05
			3.19333	-3.63892e-05
			3.19667	-3.62635e-05
			3.2	-3.61439e-05
			3.20333	-3.6036e-05
			3.20667	-3.60301e-05
			3.21	-3.61286e-05
			3.21333	-3.59896e-05
			3.21667	-3.62696e-05
			3.22	-3.61184e-05
			3.22333	-3.59938e-05
			3.22667	-3.58801e-05
			3.23	-3.59734e-05
			3.23333	-3.59964e-05
			3.23667	-3.60007e-05
			3.24	-3.56877e-05
			3.24333	-3.5736e-05
			3.24667	-3.56335e-05
			3.25	-3.58367e-05
			3.25333	-3.56192e-05
			3.25667	-3.56363e-05
			3.26	-3.57805e-05
			3.26333	-3.57137e-05
			3.26667	-3.57844e-05
			3.27	-3.56687e-05
			3.27333	-3.57524e-05
			3.27667	-3.57378e-05
			3.28	-3.58506e-05
			3.28333	-3.58151e-05
			3.28667	-3.58826e-05
			3.29	-3.58792e-05
			3.29333	-3.58617e-05
			3.29667	-3.57784e-05
			3.3	-3.56565e-05
			3.30333	-3.56788e-05
			3.30667	-3.57074e-05
			3.31	-3.57623e-05
			3.31333	-3.59097e-05
			3.31667	-3.57205e-05
			3.32	-3.5718e-05
			3.32333	-3.56201e-05
			3.32667	-3.56544e-05
			3.33	-3.55915e-05
			3.33333	-3.546e-05
			3.33667	-3.55846e-05
			3.34	-3.56629e-05
			3.34333	-3.55314e-05
			3.34667	-3.54872e-05
			3.35	-3.54208e-05
			3.35333	-3.54468e-05
			3.35667	-3.55068e-05
			3.36	-3.53843e-05
			3.36333	-3.50937e-05
			3.36667	-3.50348e-05
			3.37	-3.50738e-05
			3.37333	-3.51986e-05
			3.37667	-3.50024e-05
			3.38	-3.51253e-05
			3.38333	-3.50109e-05
			3.38667	-3.51842e-05
			3.39	-3.51738e-05
			3.39333	-3.51627e-05
			3.39667	-3.52108e-05
			3.4	-3.51643e-05
			3.40333	-3.49062e-05
			3.40667	-3.50248e-05
			3.41	-3.49771e-05
			3.41333	-3.50853e-05
			3.41667	-3.5026e-05
			3.42	-3.49846e-05
			3.42333	-3.47632e-05
			3.42667	-3.49788e-05
			3.43	-3.46269e-05
			3.43333	-3.44632e-05
			3.43667	-3.44736e-05
			3.44	-3.44442e-05
			3.44333	-3.45273e-05
			3.44667	-3.4488e-05
			3.45	-3.44256e-05
			3.45333	-3.45276e-05
			3.45667	-3.44796e-05
			3.46	-3.44029e-05
			3.46333	-3.41756e-05
			3.46667	-3.41843e-05
			3.47	-3.41519e-05
			3.47333	-3.4254e-05
			3.47667	-3.41978e-05
			3.48	-3.41028e-05
			3.48333	-3.43701e-05
			3.48667	-3.40782e-05
			3.49	-3.44954e-05
			3.49333	-3.40678e-05
			3.49667	-3.39365e-05
			3.5	-3.4109e-05
			3.50333	-3.38019e-05
			3.50667	-3.39846e-05
			3.51	-3.38701e-05
			3.51333	-3.3778e-05
			3.51667	-3.37856e-05
			3.52	-3.34622e-05
			3.52333	-3.33367e-05
			3.52667	-3.33259e-05
			3.53	-3.34911e-05
			3.53333	-3.34511e-05
			3.53667	-3.35144e-05
			3.54	-3.34238e-05
			3.54333	-3.32374e-05
			3.54667	-3.32701e-05
			3.55	-3.34466e-05
			3.55333	-3.33598e-05
			3.55667	-3.34195e-05
			3.56	-3.34719e-05
			3.56333	-3.3492e-05
			3.56667	-3.35134e-05
			3.57	-3.33118e-05
			3.57333	-3.32662e-05
			3.57667	-3.32433e-05
			3.58	-3.33513e-05
			3.58333	-3.32728e-05
			3.58667	-3.32043e-05
			3.59	-3.32517e-05
			3.59333	-3.30665e-05
			3.59667	-3.28978e-05
			3.6	-3.2928e-05
			3.60333	-3.29865e-05
			3.60667	-3.28849e-05
			3.61	-3.29574e-05
			3.61333	-3.31063e-05
			3.61667	-3.30606e-05
			3.62	-3.31232e-05
			3.62333	-3.31184e-05
			3.62667	-3.30727e-05
			3.63	-3.30688e-05
			3.63333	-3.32881e-05
			3.63667	-3.31185e-05
			3.64	-3.31053e-05
			3.64333	-3.30782e-05
			3.64667	-3.30036e-05
			3.65	-3.29047e-05
			3.65333	-3.28573e-05
			3.65667	-3.27463e-05
			3.66	-3.2732e-05
			3.66333	-3.27933e-05
			3.66667	-3.26751e-05
			3.67	-3.26025e-05
			3.67333	-3.26164e-05
			3.67667	-3.24616e-05
			3.68	-3.23879e-05
			3.68333	-3.24003e-05
			3.68667	-3.22942e-05
			3.69	-3.24494e-05
			3.69333	-3.23209e-05
			3.69667	-3.22295e-05
			3.7	-3.2232e-05
			3.70333	-3.21743e-05
			3.70667	-3.20327e-05
			3.71	-3.22772e-05
			3.71333	-3.20809e-05
			3.71667	-3.23151e-05
			3.72	-3.24035e-05
			3.72333	-3.23178e-05
			3.72667	-3.25807e-05
			3.73	-3.24168e-05
			3.73333	-3.2502e-05
			3.73667	-3.2579e-05
			3.74	-3.25137e-05
			3.74333	-3.21984e-05
			3.74667	-3.17882e-05
			3.75	-3.18128e-05
			3.75333	-3.17632e-05
			3.75667	-3.19675e-05
			3.76	-3.20607e-05
			3.76333	-3.19998e-05
			3.76667	-3.21451e-05
			3.77	-3.23105e-05
			3.77333	-3.21525e-05
			3.77667	-3.18257e-05
			3.78	-3.2102e-05
			3.78333	-3.2034e-05
			3.78667	-3.20828e-05
			3.79	-3.20776e-05
			3.79333	-3.23326e-05
			3.79667	-3.22534e-05
			3.8	-3.22672e-05
			3.80333	-3.21133e-05
			3.80667	-3.23025e-05
			3.81	-3.24002e-05
			3.81333	-3.24333e-05
			3.81667	-3.23848e-05
			3.82	-3.24422e-05
			3.82333	-3.23647e-05
			3.82667	-3.23327e-05
			3.83	-3.2303e-05
			3.83333	-3.2334e-05
			3.83667	-3.21013e-05
			3.84	-3.21889e-05
			3.84333	-3.22456e-05
			3.84667	-3.23943e-05
			3.85	-3.24184e-05
			3.85333	-3.22671e-05
			3.85667	-3.23373e-05
			3.86	-3.22636e-05
			3.86333	-3.22387e-05
			3.86667	-3.21018e-05
			3.87	-3.21569e-05
			3.87333	-3.2167e-05
			3.87667	-3.21938e-05
			3.88	-3.19991e-05
			3.88333	-3.2202e-05
			3.88667	-3.19141e-05
			3.89	-3.18825e-05
			3.89333	-3.2116e-05
			3.89667	-3.21386e-05
			3.9	-3.21568e-05
			3.90333	-3.21748e-05
			3.90667	-3.19424e-05
			3.91	-3.21899e-05
			3.91333	-3.20584e-05
			3.91667	-3.2136e-05
			3.92	-3.20848e-05
			3.92333	-3.22884e-05
			3.92667	-3.21401e-05
			3.93	-3.22718e-05
			3.93333	-3.21238e-05
			3.93667	-3.19273e-05
			3.94	-3.1779e-05
			3.94333	-3.17665e-05
			3.94667	-3.1711e-05
			3.95	-3.1503e-05
			3.95333	-3.15055e-05
			3.95667	-3.14564e-05
			3.96	-3.10174e-05
			3.96333	-3.11335e-05
			3.96667	-3.08606e-05
			3.97	-3.10498e-05
			3.97333	-3.11465e-05
			3.97667	-3.10207e-05
			3.98	-3.11269e-05
			3.98333	-3.1199e-05
			3.98667	-3.11332e-05
			3.99	-3.13572e-05
			3.99333	-3.12474e-05
			3.99667	-3.1128e-05
			4	-3.12508e-05
			4.00333	-3.08908e-05
			4.00667	-3.0459e-05
			4.01	-3.08774e-05
			4.01333	-3.08996e-05
			4.01667	-3.09109e-05
			4.02	-3.11542e-05
			4.02333	-3.08458e-05
			4.02667	-3.12749e-05
			4.03	-3.15413e-05
			4.03333	-3.12506e-05
			4.03667	-3.11465e-05
			4.04	-3.08237e-05
			4.04333	-3.08214e-05
			4.04667	-3.08419e-05
			4.05	-3.07485e-05
			4.05333	-3.09181e-05
			4.05667	-3.10597e-05
			4.06	-3.09631e-05
			4.06333	-3.07439e-05
			4.06667	-3.09977e-05
			4.07	-3.08277e-05
			4.07333	-3.06922e-05
			4.07667	-3.0705e-05
			4.08	-3.08868e-05
			4.08333	-3.06448e-05
			4.08667	-3.05416e-05
			4.09	-3.08164e-05
			4.09333	-3.05752e-05
			4.09667	-3.07864e-05
			4.1	-3.06388e-05
			4.10333	-3.05431e-05
			4.10667	-3.0692e-05
			4.11	-3.07165e-05
			4.11333	-3.07808e-05
			4.11667	-3.05311e-05
			4.12	-3.03514e-05
			4.12333	-3.05419e-05
			4.12667	-3.05679e-05
			4.13	-3.05848e-05
			4.13333	-3.0637e-05
			4.13667	-3.06811e-05
			4.14	-3.07044e-05
			4.14333	-3.06048e-05
			4.14667	-3.06376e-05
			4.15	-3.0532e-05
			4.15333	-3.05556e-05
			4.15667	-3.07223e-05
			4.16	-3.08086e-05
			4.16333	-3.07015e-05
			4.16667	-3.08841e-05
			4.17	-3.07545e-05
			4.17333	-3.08758e-05
			4.17667	-3.06634e-05
			4.18	-3.07238e-05
			4.18333	-3.06786e-05
			4.18667	-3.07615e-05
			4.19	-3.07698e-05
			4.19333	-3.06792e-05
			4.19667	-3.07668e-05
			4.2	-3.06472e-05
			4.20333	-3.05012e-05
			4.20667	-3.06037e-05
			4.21	-3.03148e-05
			4.21333	-3.05361e-05
			4.21667	-3.03248e-05
			4.22	-3.0367e-05
			4.22333	-3.04587e-05
			4.22667	-3.06136e-05
			4.23	-3.0552e-05
			4.23333	-3.05061e-05
			4.23667	-3.04399e-05
			4.24	-3.05915e-05
			4.24333	-3.08114e-05
			4.24667	-3.07016e-05
			4.25	-3.06514e-05
			4.25333	-3.05432e-05
			4.25667	-3.01613e-05
			4.26	-3.00634e-05
			4.26333	-3.03836e-05
			4.26667	-2.98988e-05
			4.27	-2.99744e-05
			4.27333	-2.9798e-05
			4.27667	-2.99356e-05
			4.28	-3.00163e-05
			4.28333	-2.9934e-05
			4.28667	-2.98052e-05
			4.29	-3.00114e-05
			4.29333	-2.99455e-05
			4.29667	-2.99738e-05
			4.3	-2.9924e-05
			4.30333	-2.97067e-05
			4.30667	-2.98874e-05
			4.31	-2.97747e-05
			4.31333	-3.00679e-05
			4.31667	-2.98093e-05
			4.32	-2.98906e-05
			4.32333	-3.00963e-05
			4.32667	-3.00078e-05
			4.33	-3.01103e-05
			4.33333	-2.99386e-05
			4.33667	-2.99223e-05
			4.34	-2.97719e-05
			4.34333	-3.00225e-05
			4.34667	-2.99832e-05
			4.35	-2.97894e-05
			4.35333	-2.9641e-05
			4.35667	-2.9551e-05
			4.36	-2.95307e-05
			4.36333	-2.95695e-05
			4.36667	-2.95062e-05
			4.37	-2.95857e-05
			4.37333	-2.94515e-05
			4.37667	-2.94608e-05
			4.38	-2.93878e-05
			4.38333	-2.95581e-05
			4.38667	-2.95397e-05
			4.39	-2.92655e-05
			4.39333	-2.92503e-05
			4.39667	-2.91423e-05
			4.4	-2.93825e-05
			4.40333	-2.92517e-05
			4.40667	-2.93518e-05
			4.41	-2.93534e-05
			4.41333	-2.91609e-05
			4.41667	-2.91579e-05
			4.42	-2.93306e-05
			4.42333	-2.94269e-05
			4.42667	-2.92878e-05
			4.43	-2.95111e-05
			4.43333	-2.9247e-05
			4.43667	-2.92857e-05
			4.44	-2.9256e-05
			4.44333	-2.94174e-05
			4.44667	-2.93356e-05
			4.45	-2.9179e-05
			4.45333	-2.96081e-05
			4.45667	-2.95691e-05
			4.46	-2.93854e-05
			4.46333	-2.94596e-05
			4.46667	-2.93855e-05
			4.47	-2.94978e-05
			4.47333	-2.93605e-05
			4.47667	-2.93673e-05
			4.48	-2.95615e-05
			4.48333	-2.94483e-05
			4.48667	-2.96139e-05
			4.49	-2.97736e-05
			4.49333	-2.97621e-05
			4.49667	-2.96657e-05
			4.5	-2.96225e-05
			4.50333	-2.96109e-05
			4.50667	-2.95662e-05
			4.51	-2.97383e-05
			4.51333	-2.94858e-05
			4.51667	-2.95253e-05
			4.52	-2.92611e-05
			4.52333	-2.9202e-05
			4.52667	-2.92793e-05
			4.53	-2.92195e-05
			4.53333	-2.91929e-05
			4.53667	-2.94197e-05
			4.54	-2.95022e-05
			4.54333	-2.94522e-05
			4.54667	-2.93082e-05
			4.55	-2.90298e-05
			4.55333	-2.92101e-05
			4.55667	-2.89776e-05
			4.56	-2.88102e-05
			4.56333	-2.90207e-05
			4.56667	-2.8955e-05
			4.57	-2.88329e-05
			4.57333	-2.86123e-05
			4.57667	-2.87637e-05
			4.58	-2.86715e-05
			4.58333	-2.87323e-05
			4.58667	-2.86756e-05
			4.59	-2.86777e-05
			4.59333	-2.84229e-05
			4.59667	-2.82227e-05
			4.6	-2.82034e-05
			4.60333	-2.81887e-05
			4.60667	-2.83979e-05
			4.61	-2.83041e-05
			4.61333	-2.85149e-05
			4.61667	-2.84958e-05
			4.62	-2.84544e-05
			4.62333	-2.8531e-05
			4.62667	-2.8529e-05
			4.63	-2.84619e-05
			4.63333	-2.83597e-05
			4.63667	-2.83783e-05
			4.64	-2.85322e-05
			4.64333	-2.84722e-05
			4.64667	-2.84435e-05
			4.65	-2.87047e-05
			4.65333	-2.86101e-05
			4.65667	-2.86723e-05
			4.66	-2.85573e-05
			4.66333	-2.85945e-05
			4.66667	-2.87241e-05
			4.67	-2.87175e-05
			4.67333	-2.86175e-05
			4.67667	-2.83654e-05
			4.68	-2.82592e-05
			4.68333	-2.8447e-05
			4.68667	-2.83752e-05
			4.69	-2.84924e-05
			4.69333	-2.85364e-05
			4.69667	-2.84474e-05
			4.7	-2.84528e-05
			4.70333	-2.82391e-05
			4.70667	-2.82335e-05
			4.71	-2.85638e-05
			4.71333	-2.84948e-05
			4.71667	-2.82586e-05
			4.72	-2.81745e-05
			4.72333	-2.81547e-05
			4.72667	-2.8255e-05
			4.73	-2.81803e-05
			4.73333	-2.8293e-05
			4.73667	-2.84008e-05
			4.74	-2.82122e-05
			4.74333	-2.84268e-05
			4.74667	-2.83096e-05
			4.75	-2.82809e-05
			4.75333	-2.83151e-05
			4.75667	-2.82824e-05
			4.76	-2.84234e-05
			4.76333	-2.82544e-05
			4.76667	-2.81566e-05
			4.77	-2.82302e-05
			4.77333	-2.82024e-05
			4.77667	-2.80327e-05
			4.78	-2.79926e-05
			4.78333	-2.80512e-05
			4.78667	-2.79246e-05
			4.79	-2.78625e-05
			4.79333	-2.77372e-05
			4.79667	-2.79764e-05
			4.8	-2.767e-05
			4.80333	-2.74817e-05
			4.80667	-2.72942e-05
			4.81	-2.73515e-05
			4.81333	-2.73749e-05
			4.81667	-2.73712e-05
			4.82	-2.73299e-05
			4.82333	-2.73391e-05
			4.82667	-2.72328e-05
			4.83	-2.72584e-05
			4.83333	-2.71469e-05
			4.83667	-2.71138e-05
			4.84	-2.70238e-05
			4.84333	-2.71878e-05
			4.84667	-2.71941e-05
			4.85	-2.71659e-05
			4.85333	-2.7074e-05
			4.85667	-2.70196e-05
			4.86	-2.71383e-05
			4.86333	-2.73087e-05
			4.86667	-2.70809e-05
			4.87	-2.71087e-05
			4.87333	-2.71683e-05
			4.87667	-2.69728e-05
			4.88	-2.70095e-05
			4.88333	-2.68217e-05
			4.88667	-2.67042e-05
			4.89	-2.65575e-05
			4.89333	-2.66314e-05
			4.89667	-2.65471e-05
			4.9	-2.67193e-05
			4.90333	-2.64282e-05
			4.90667	-2.63623e-05
			4.91	-2.64285e-05
			4.91333	-2.62187e-05
			4.91667	-2.6112e-05
			4.92	-2.61295e-05
			4.92333	-2.60594e-05
			4.92667	-2.62429e-05
			4.93	-2.60568e-05
			4.93333	-2.6137e-05
			4.93667	-2.59181e-05
			4.94	-2.59843e-05
			4.94333	-2.58911e-05
			4.94667	-2.58479e-05
			4.95	-2.58896e-05
			4.95333	-2.58349e-05
			4.95667	-2.58142e-05
			4.96	-2.56301e-05
			4.96333	-2.565e-05
			4.96667	-2.57069e-05
			4.97	-2.54875e-05
			4.97333	-2.54352e-05
			4.97667	-2.55355e-05
			4.98	-2.53524e-05
			4.98333	-2.51676e-05
			4.98667	-2.51555e-05
			4.99	-2.53244e-05
			4.99333	-2.51772e-05
			4.99667	-2.51379e-05
			5	-2.51613e-05
			5.00333	-2.51913e-05
			5.00667	-2.52879e-05
			5.01	-2.52586e-05
			5.01333	-2.51062e-05
			5.01667	-2.51704e-05
			5.02	-2.5008e-05
			5.02333	-2.49225e-05
			5.02667	-2.4828e-05
			5.03	-2.48731e-05
			5.03333	-2.48553e-05
			5.03667	-2.48661e-05
			5.04	-2.51196e-05
			5.04333	-2.49266e-05
			5.04667	-2.49466e-05
			5.05	-2.4871e-05
			5.05333	-2.47092e-05
			5.05667	-2.4901e-05
			5.06	-2.47437e-05
			5.06333	-2.48611e-05
			5.06667	-2.47399e-05
			5.07	-2.47655e-05
			5.07333	-2.4872e-05
			5.07667	-2.49841e-05
			5.08	-2.46728e-05
			5.08333	-2.47178e-05
			5.08667	-2.46197e-05
			5.09	-2.45321e-05
			5.09333	-2.4491e-05
			5.09667	-2.45139e-05
			5.1	-2.45659e-05
			5.10333	-2.44816e-05
			5.10667	-2.43274e-05
			5.11	-2.44293e-05
			5.11333	-2.45023e-05
			5.11667	-2.44022e-05
			5.12	-2.45216e-05
			5.12333	-2.43712e-05
			5.12667	-2.431e-05
			5.13	-2.43704e-05
			5.13333	-2.43115e-05
			5.13667	-2.42159e-05
			5.14	-2.41471e-05
			5.14333	-2.41017e-05
			5.14667	-2.41728e-05
			5.15	-2.39648e-05
			5.15333	-2.40843e-05
			5.15667	-2.39318e-05
			5.16	-2.3893e-05
			5.16333	-2.37148e-05
			5.16667	-2.40463e-05
			5.17	-2.39227e-05
			5.17333	-2.40144e-05
			5.17667	-2.39227e-05
			5.18	-2.38393e-05
			5.18333	-2.39311e-05
			5.18667	-2.39143e-05
			5.19	-2.382e-05
			5.19333	-2.3792e-05
			5.19667	-2.38995e-05
			5.2	-2.39553e-05
			5.20333	-2.36467e-05
			5.20667	-2.37553e-05
			5.21	-2.37208e-05
			5.21333	-2.36632e-05
			5.21667	-2.37138e-05
			5.22	-2.36144e-05
			5.22333	-2.35499e-05
			5.22667	-2.34537e-05
			5.23	-2.34152e-05
			5.23333	-2.34211e-05
			5.23667	-2.36745e-05
			5.24	-2.34104e-05
			5.24333	-2.35054e-05
			5.24667	-2.35699e-05
			5.25	-2.32877e-05
			5.25333	-2.32087e-05
			5.25667	-2.33305e-05
			5.26	-2.33396e-05
			5.26333	-2.34384e-05
			5.26667	-2.35179e-05
			5.27	-2.34565e-05
			5.27333	-2.33786e-05
			5.27667	-2.35685e-05
			5.28	-2.33217e-05
			5.28333	-2.34154e-05
			5.28667	-2.33885e-05
			5.29	-2.3404e-05
			5.29333	-2.33652e-05
			5.29667	-2.35903e-05
			5.3	-2.36869e-05
			5.30333	-2.35277e-05
			5.30667	-2.35344e-05
			5.31	-2.35049e-05
			5.31333	-2.35451e-05
			5.31667	-2.36147e-05
			5.32	-2.34268e-05
			5.32333	-2.35919e-05
			5.32667	-2.35745e-05
			5.33	-2.3665e-05
			5.33333	-2.36371e-05
			5.33667	-2.36931e-05
			5.34	-2.36258e-05
			5.34333	-2.35274e-05
			5.34667	-2.34257e-05
			5.35	-2.33212e-05
			5.35333	-2.32899e-05
			5.35667	-2.32555e-05
			5.36	-2.33593e-05
			5.36333	-2.33113e-05
			5.36667	-2.35225e-05
			5.37	-2.34736e-05
			5.37333	-2.34189e-05
			5.37667	-2.34494e-05
			5.38	-2.3585e-05
			5.38333	-2.35412e-05
			5.38667	-2.33594e-05
			5.39	-2.3232e-05
			5.39333	-2.33229e-05
			5.39667	-2.32141e-05
			5.4	-2.31848e-05
			5.40333	-2.32193e-05
			5.40667	-2.31132e-05
			5.41	-2.32045e-05
			5.41333	-2.3219e-05
			5.41667	-2.31654e-05
			5.42	-2.31275e-05
			5.42333	-2.30081e-05
			5.42667	-2.28833e-05
			5.43	-2.29265e-05
			5.43333	-2.30841e-05
			5.43667	-2.29249e-05
			5.44	-2.29887e-05
			5.44333	-2.31354e-05
			5.44667	-2.32362e-05
			5.45	-2.31823e-05
			5.45333	-2.31115e-05
			5.45667	-2.32731e-05
			5.46	-2.31115e-05
			5.46333	-2.29754e-05
			5.46667	-2.30579e-05
			5.47	-2.29154e-05
			5.47333	-2.27635e-05
			5.47667	-2.27066e-05
			5.48	-2.27471e-05
			5.48333	-2.2906e-05
			5.48667	-2.28566e-05
			5.49	-2.27369e-05
			5.49333	-2.2602e-05
			5.49667	-2.26307e-05
			5.5	-2.27107e-05
			5.50333	-2.24485e-05
			5.50667	-2.26183e-05
			5.51	-2.27885e-05
			5.51333	-2.2831e-05
			5.51667	-2.27553e-05
			5.52	-2.27068e-05
			5.52333	-2.28883e-05
			5.52667	-2.27582e-05
			5.53	-2.26687e-05
			5.53333	-2.25877e-05
			5.53667	-2.26638e-05
			5.54	-2.2498e-05
			5.54333	-2.24399e-05
			5.54667	-2.2467e-05
			5.55	-2.2367e-05
			5.55333	-2.22317e-05
			5.55667	-2.2165e-05
			5.56	-2.21797e-05
			5.56333	-2.20738e-05
			5.56667	-2.20175e-05
			5.57	-2.19363e-05
			5.57333	-2.18703e-05
			5.57667	-2.19027e-05
			5.58	-2.17561e-05
			5.58333	-2.17514e-05
			5.58667	-2.183e-05
			5.59	-2.1784e-05
			5.59333	-2.17773e-05
			5.59667	-2.16771e-05
			5.6	-2.18153e-05
			5.60333	-2.19455e-05
			5.60667	-2.17332e-05
			5.61	-2.18691e-05
			5.61333	-2.17676e-05
			5.61667	-2.18463e-05
			5.62	-2.18186e-05
			5.62333	-2.1833e-05
			5.62667	-2.18929e-05
			5.63	-2.19499e-05
			5.63333	-2.18494e-05
			5.63667	-2.19631e-05
			5.64	-2.19231e-05
			5.64333	-2.20477e-05
			5.64667	-2.21183e-05
			5.65	-2.20676e-05
			5.65333	-2.20016e-05
			5.65667	-2.19947e-05
			5.66	-2.19095e-05
			5.66333	-2.17272e-05
			5.66667	-2.18163e-05
			5.67	-2.18855e-05
			5.67333	-2.18229e-05
			5.67667	-2.19381e-05
			5.68	-2.17719e-05
			5.68333	-2.1797e-05
			5.68667	-2.19482e-05
			5.69	-2.18365e-05
			5.69333	-2.19054e-05
			5.69667	-2.20648e-05
			5.7	-2.19643e-05
			5.70333	-2.17879e-05
			5.70667	-2.18725e-05
			5.71	-2.1865e-05
			5.71333	-2.18815e-05
			5.71667	-2.1999e-05
			5.72	-2.17911e-05
			5.72333	-2.1732e-05
			5.72667	-2.17177e-05
			5.73	-2.16361e-05
			5.73333	-2.17209e-05
			5.73667	-2.16387e-05
			5.74	-2.18125e-05
			5.74333	-2.16512e-05
			5.74667	-2.17596e-05
			5.75	-2.15806e-05
			5.75333	-2.15187e-05
			5.75667	-2.17474e-05
			5.76	-2.15154e-05
			5.76333	-2.13605e-05
			5.76667	-2.13878e-05
			5.77	-2.14936e-05
			5.77333	-2.13616e-05
			5.77667	-2.15962e-05
			5.78	-2.16666e-05
			5.78333	-2.15898e-05
			5.78667	-2.15143e-05
			5.79	-2.16409e-05
			5.79333	-2.15341e-05
			5.79667	-2.16207e-05
			5.8	-2.16773e-05
			5.80333	-2.1591e-05
			5.80667	-2.144e-05
			5.81	-2.15663e-05
			5.81333	-2.17005e-05
			5.81667	-2.17155e-05
			5.82	-2.15444e-05
			5.82333	-2.15717e-05
			5.82667	-2.15282e-05
			5.83	-2.17136e-05
			5.83333	-2.16549e-05
			5.83667	-2.16873e-05
			5.84	-2.16376e-05
			5.84333	-2.17063e-05
			5.84667	-2.16255e-05
			5.85	-2.15764e-05
			5.85333	-2.14857e-05
			5.85667	-2.14569e-05
			5.86	-2.13398e-05
			5.86333	-2.10649e-05
			5.86667	-2.1028e-05
			5.87	-2.10367e-05
			5.87333	-2.1158e-05
			5.87667	-2.06629e-05
			5.88	-2.10604e-05
			5.88333	-2.10139e-05
			5.88667	-2.11114e-05
			5.89	-2.1235e-05
			5.89333	-2.11803e-05
			5.89667	-2.11299e-05
			5.9	-1.86929e-05
			5.90333	-1.80751e-05
			5.90667	-1.77221e-05
			5.91	-1.84991e-05
			5.91333	-1.68475e-05
			5.91667	-1.56146e-05
			5.92	-1.61381e-05
			5.92333	-1.63071e-05
			5.92667	-1.59026e-05
			5.93	-1.38357e-05
			5.93333	-1.08691e-05
			5.93667	-8.61859e-06
			5.94	-7.60241e-06
			5.94333	-7.12365e-06
			5.94667	-6.82259e-06
			5.95	-6.79886e-06
			5.95333	-6.77372e-06
			5.95667	-6.58988e-06
			5.96	-6.50545e-06
			5.96333	-5.97243e-06
			5.96667	-5.74034e-06
			5.97	-5.17867e-06
			5.97333	-4.2682e-06
			5.97667	-3.3864e-06
			5.98	-2.49076e-06
			5.98333	-7.38807e-06
			5.98667	-3.76427e-07
			5.99	8.93084e-06
			5.99333	2.39204e-06
			5.99667	4.53347e-06
			6	6.88133e-06
			6.00333	8.86559e-06
			6.00667	1.018e-05
			6.01	1.15141e-05
			6.01333	1.26894e-05
			6.01667	1.36183e-05
			6.02	1.42277e-05
			6.02333	1.5266e-05
			6.02667	1.80267e-05
			6.03	2.41022e-05
			6.03333	3.35537e-05
			6.03667	4.52588e-05
			6.04	5.74792e-05
			6.04333	6.94013e-05
			6.04667	8.09901e-05
			6.05	9.21126e-05
			6.05333	0.000104169
			6.05667	0.000113994
			6.06	0.000124599
			6.06333	0.000135089
			6.06667	0.00014519
			6.07	0.000155576
			6.07333	0.000165836
			6.07667	0.00017503
			6.08	0.000184741
			6.08333	0.000192943
			6.08667	0.000202248
			6.09	0.000210798
			6.09333	0.000219519
			6.09667	0.000226955
			6.1	0.000234648
			6.10333	0.00024227
			6.10667	0.000250068
			6.11	0.000256751
			6.11333	0.000263892
			6.11667	0.000270693
			6.12	0.000276675
			6.12333	0.000283106
			6.12667	0.000289262
			6.13	0.000294925
			6.13333	0.000300956
			6.13667	0.000306461
			6.14	0.000312032
			6.14333	0.000317733
			6.14667	0.000323161
			6.15	0.000328241
			6.15333	0.00033311
			6.15667	0.000338081
			6.16	0.000342625
			6.16333	0.000347899
			6.16667	0.000352648
			6.17	0.000358101
			6.17333	0.000362521
			6.17667	0.000367088
			6.18	0.000371385
			6.18333	0.000375805
			6.18667	0.000379989
			6.19	0.000383359
			6.19333	0.00038517
			6.19667	0.000389612
			6.2	0.000393475
			6.20333	0.000397625
			6.20667	0.000401136
			6.21	0.000403968
			6.21333	0.000407725
			6.21667	0.000411673
			6.22	0.000415666
			6.22333	0.000418754
			6.22667	0.000421594
			6.23	0.000425331
			6.23333	0.000427708
			6.23667	0.000429105
			6.24	0.00043104
			6.24333	0.00043463
			6.24667	0.000437893
			6.25	0.000441556
			6.25333	0.000444955
			6.25667	0.000447668
			6.26	0.000449931
			6.26333	0.000453266
			6.26667	0.000453931
			6.27	0.000457011
			6.27333	0.000460135
			6.27667	0.000462959
			6.28	0.000464867
			6.28333	0.000466877
			6.28667	0.000470681
			6.29	0.00047127
			6.29333	0.000467839
			6.29667	0.000472661
			6.3	0.000475214
			6.30333	0.00047865
			6.30667	0.000480784
			6.31	0.000482756
			6.31333	0.000485849
			6.31667	0.000487734
			6.32	0.000490417
			6.32333	0.000492382
			6.32667	0.000493756
			6.33	0.00049424
			6.33333	0.000496455
			6.33667	0.000498538
			6.34	0.000499945
			6.34333	0.000501247
			6.34667	0.000503097
			6.35	0.00050481
			6.35333	0.000506169
			6.35667	0.000508268
			6.36	0.00050925
			6.36333	0.000509796
			6.36667	0.00051103
			6.37	0.000511788
			6.37333	0.000513714
			6.37667	0.000515251
			6.38	0.000516373
			6.38333	0.000517314
			6.38667	0.000519363
			6.39	0.00052077
			6.39333	0.000522909
			6.39667	0.000523884
			6.4	0.000523715
			6.40333	0.000524158
			6.40667	0.000525466
			6.41	0.000526896
			6.41333	0.000528477
			6.41667	0.000529936
			6.42	0.000531036
			6.42333	0.000531969
			6.42667	0.000531286
			6.43	0.000532487
			6.43333	0.000533754
			6.43667	0.000534699
			6.44	0.000534495
			6.44333	0.000535643
			6.44667	0.000537335
			6.45	0.00053755
			6.45333	0.000537549
			6.45667	0.000539216
			6.46	0.000538993
			6.46333	0.000540482
			6.46667	0.00054119
			6.47	0.00054258
			6.47333	0.000543968
			6.47667	0.00054481
			6.48	0.000546112
			6.48333	0.000546433
			6.48667	0.000547562
			6.49	0.000548772
			6.49333	0.000549429
			6.49667	0.000549827
			6.5	0.000549274
			6.50333	0.00054993
			6.50667	0.000550548
			6.51	0.000551246
			6.51333	0.000552044
			6.51667	0.000552805
			6.52	0.000553882
			6.52333	0.000554227
			6.52667	0.00055473
			6.53	0.000555486
			6.53333	0.000556185
			6.53667	0.000555793
			6.54	0.000554592
			6.54333	0.000554872
			6.54667	0.000555684
			6.55	0.000556237
			6.55333	0.000555877
			6.55667	0.000556441
			6.56	0.000557361
			6.56333	0.000557827
			6.56667	0.00055832
			6.57	0.000558128
			6.57333	0.000557994
			6.57667	0.000558198
			6.58	0.000559139
			6.58333	0.000559713
			6.58667	0.000560728
			6.59	0.00056013
			6.59333	0.000559068
			6.59667	0.000560244
			6.6	0.000560957
			6.60333	0.000560159
			6.60667	0.000562135
			6.61	0.000563776
			6.61333	0.000564603
			6.61667	0.000564391
			6.62	0.000564871
			6.62333	0.000565952
			6.62667	0.000565479
			6.63	0.000566028
			6.63333	0.000565389
			6.63667	0.000566609
			6.64	0.000563696
			6.64333	0.000567492
			6.64667	0.000567325
			6.65	0.000568224
			6.65333	0.000567385
[truncated: 10,010 more rows]

## Sheet: Figure 3g
Figure 3g
			when △T=8.6 K :					The module size: 1*1 cm2
			Load resistance （ohm）	Current（μA）	Voltage on the resisitance (v)	Power density (W m-2)
			1.4	559.689	0.000783565	0.00438552
			3.5	511.352	0.00178973	0.00915183
			5.2	449.3	0.00233636	0.0104973
			7.8	394.916	0.00308034	0.0121648
			9.4	388.004	0.00364724	0.0141514
			13	328.711	0.00427324	0.0140466
			17.8	263.472	0.0046898	0.0123563
			20.6	229.841	0.00473472	0.0108823
			25.1	177.228	0.00444842	0.00788385
			when △T=23.8 K :
			Load resistance （ohm）	Current（μA）	Voltage on the resisitance (v)	Power density (W m-2)
			0.8	1131.37	0.000905096	0.01024
			3.8	851.426	0.00323542	0.0275472
			7.5	778.727	0.00584045	0.0454812
			9.3	691.32	0.00642928	0.0444469
			13.7	536.66	0.00735224	0.0394565
			19.5	434.585	0.00847441	0.0368285
			22.9	360.145	0.00824732	0.0297023
			when △T=42.2 K :
			Load resistance （ohm）	Current（μA）	Voltage on the resisitance (v)	Power density (W m-2)
			1.3	2224.59	0.00289197	0.0643344
			4.5	1591.94	0.00716373	0.114042
			6.2	1475.83	0.00915015	0.135041
			8.6	1298.41	0.0111663	0.144985
			11	1144.75	0.0125922	0.14415
			13.4	991.216	0.0132823	0.131656
			20.8	739.639	0.0153845	0.11379
			23.5	667.967	0.0156972	0.104852

## Sheet: Figure 3h
Figure 3h
			Time (s)	Voltage (V)
			0	0.000587437
			0.02	0.000681187
			0.04	0.000692125
			0.06	0.000740562
			0.08	0.000434312
			0.1	0.000531187
			0.12	0.000489
			0.14	0.000556187
			0.16	0.000715562
			0.18	0.000562437
			0.2	0.000706187
			0.22	0.000864
			0.24	0.000939
			0.26	0.00077025
			0.28	0.000935875
			0.3	0.0007765
			0.32	0.000740562
			0.34	0.0006515
			0.36	0.00089525
			0.38	0.000954625
			0.4	0.0009515
			0.42	0.000696812
			0.44	0.000773375
			0.46	0.000710875
			0.48	0.000814
			0.5	0.0009265
			0.52	0.000789
			0.54	0.000623375
			0.56	0.000712437
			0.58	0.000564
			0.6	0.00059525
			0.62	0.00060775
			0.64	0.000809312
			0.66	0.00048275
			0.68	0.000209312
			0.7	0.000506187
			0.72	0.000748375
			0.74	0.0006515
			0.76	0.000667125
			0.78	0.000673375
			0.8	0.000556187
			0.82	0.000589
			0.84	0.000612437
			0.86	0.000335875
			0.88	0.000317125
			0.9	0.00057025
			0.92	0.0005765
			0.94	0.000679625
			0.96	0.000681187
			0.98	0.000659312
			1	0.000679625
			1.02	0.00059525
			1.04	0.000671812
			1.06	0.000648375
			1.08	0.000710875
			1.1	0.000673375
			1.12	0.000556187
			1.14	0.000587437
			1.16	0.00044525
			1.18	0.000496812
			1.2	0.000589
			1.22	0.000446812
			1.24	0.000685875
			1.26	0.0009015
			1.28	0.000878062
			1.3	0.00087025
			1.32	0.000784312
			1.34	0.000924937
			1.36	0.000803062
			1.38	0.000849937
			1.4	0.00113
			1.42	0.00108
			1.44	0.00103
			1.46	0.000849937
			1.48	0.00108
			1.5	0.000985875
			1.52	0.000846812
			1.54	0.00064525
			1.56	0.000815562
			1.58	0.000939
			1.6	0.0007765
			1.62	0.00101
			1.64	0.00102
			1.66	0.00079525
			1.68	0.000984312
			1.7	0.000779625
			1.72	0.000496812
			1.74	0.000656187
			1.76	0.000815562
			1.78	0.000706187
			1.8	0.00101
			1.82	0.000887437
			1.84	0.000785875
			1.86	0.000703062
			1.88	0.000709312
			1.9	0.000771812
			1.92	0.000865562
			1.94	0.000868687
			1.96	0.000871812
			1.98	0.00095775
			2	0.00088275
			2.02	0.00080775
			2.04	0.00102
			2.06	0.0008515
			2.08	0.000899937
			2.1	0.00104
			2.12	0.000992125
			2.14	0.000899937
			2.16	0.000899937
			2.18	0.00105
			2.2	0.00114
			2.22	0.00114
			2.24	0.00104
			2.26	0.000840562
			2.28	0.00113
			2.3	0.00083275
			2.32	0.00079525
			2.34	0.000871812
			2.36	0.000789
			2.38	0.000884312
			2.4	0.000868687
			2.42	0.000865562
			2.44	0.000881187
			2.46	0.000803062
			2.48	0.000671812
			2.5	0.000703062
			2.52	0.000648375
			2.54	0.000643687
			2.56	0.000687437
			2.58	0.000654625
			2.6	0.000962437
			2.62	0.000859312
			2.64	0.00080775
			2.66	0.000778062
			2.68	0.00058275
			2.7	0.00058275
			2.72	0.000660875
			2.74	0.00084525
			2.76	0.00101
			2.78	0.000856187
			2.8	0.000692125
			2.82	0.000667125
			2.84	0.000723375
			2.86	0.000543687
			2.88	0.000539
			2.9	0.00049525
			2.92	0.000678062
			2.94	0.000592125
			2.96	0.000589
			2.98	0.000665562
			3	0.000804625
			3.02	0.000818687
			3.04	0.00085775
			3.06	0.000814
			3.08	0.0008265
			3.1	0.000704625
			3.12	0.000840562
			3.14	0.000992125
			3.16	0.00108
			3.18	0.000815562
			3.2	0.000818687
			3.22	0.00077025
			3.24	0.0008765
			3.26	0.000874937
			3.28	0.000899937
			3.3	0.000924937
			3.32	0.00101
			3.34	0.000918687
			3.36	0.000949937
			3.38	0.0009515
			3.4	0.000914
			3.42	0.000862437
			3.44	0.000923375
			3.46	0.000784312
			3.48	0.000840562
			3.5	0.000821812
			3.52	0.000942125
			3.54	0.000998375
			3.56	0.00109
			3.58	0.000964
			3.6	0.000884312
			3.62	0.000887437
			3.64	0.00103
			3.66	0.000773375
			3.68	0.0009015
			3.7	0.000998375
			3.72	0.00079525
			3.74	0.000834312
			3.76	0.000643687
			3.78	0.000693687
			3.8	0.000581187
			3.82	0.000506187
			3.84	0.000593687
			3.86	0.000559312
			3.88	0.000553062
			3.9	0.000704625
			3.92	0.000617125
			3.94	0.000593687
			3.96	0.000703062
			3.98	0.0006515
			4	0.000654625
			4.02	0.000662437
			4.04	0.000753062
			4.06	0.000496812
			4.08	0.000392125
			4.1	0.000343687
			4.12	0.00025775
			4.14	0.000312437
			4.16	7.49374e-05
			4.18	0.00014525
			4.2	-6.258e-08
			4.22	0.000299937
			4.24	0.000404625
			4.26	0.000337437
			4.28	0.000393687
			4.3	0.000423375
			4.32	0.000559312
			4.34	0.000381187
			4.36	0.0006515
			4.38	0.00079525
			4.4	0.00089525
			4.42	0.000635875
			4.44	0.000606187
			4.46	0.00060775
			4.48	0.000918687
			4.5	0.000943687
			4.52	0.001
			4.54	0.000943687
			4.56	0.000865562
			4.58	0.0008765
			4.6	0.000892125
			4.62	0.000962437
			4.64	0.000812437
			4.66	0.000587437
			4.68	0.000660875
			4.7	0.000687437
			4.72	0.00057025
			4.74	0.000417125
			4.76	0.000342125
			4.78	7.96249e-05
			4.8	0.000139
			4.82	0.000187437
			4.84	0.000190562
			4.86	0.000154625
			4.88	0.00018275
			4.9	0.000348375
			4.92	0.00049525
			4.94	0.000367125
			4.96	0.000674937
			4.98	0.000612437
			5	0.0006015
			5.02	0.000735875
			5.04	0.00073275
			5.06	0.000815562
			5.08	0.000918687
			5.1	0.000923375
			5.12	0.000943687
			5.14	0.00102
			5.16	0.000948375
			5.18	0.00107
			5.2	0.00113
			5.22	0.00111
			5.24	0.000967125
			5.26	0.00104
			5.28	0.00117
			5.3	0.00118
			5.32	0.00138
			5.34	0.00131
			5.36	0.00119
			5.38	0.000914
			5.4	0.000840562
			5.42	0.000931187
			5.44	0.000862437
			5.46	0.000987437
			5.48	0.000815562
			5.5	0.000949937
			5.52	0.000649937
			5.54	0.000712437
			5.56	0.000721812
			5.58	0.000564
			5.6	0.000687437
			5.62	0.000785875
			5.64	0.000360875
			5.66	0.000489
			5.68	0.000496812
			5.7	0.00025775
			5.72	0.00028275
			5.74	0.000367125
			5.76	0.000639
			5.78	0.000478062
			5.8	0.00053275
			5.82	0.00058275
			5.84	0.000484312
			5.86	0.000374937
			5.88	0.000340562
			5.9	0.000465562
			5.92	0.000559312
			5.94	0.000381187
			5.96	0.00029525
			5.98	0.00022025
			6	0.00032025
			6.02	0.000434312
			6.04	0.000484312
			6.06	0.000717125
			6.08	0.00052025
			6.1	0.000410875
			6.12	0.00055775
			6.14	0.000396812
			6.16	0.000434312
			6.18	0.000579625
			6.2	0.000656187
			6.22	0.000690562
			6.24	0.000656187
			6.26	0.000739
			6.28	0.0008515
			6.3	0.00064525
			6.32	0.000760875
			6.34	0.000606187
			6.36	0.000499937
			6.38	0.0004265
			6.4	0.000659312
			6.42	0.000715562
			6.44	0.0008015
			6.46	0.000831187
			6.48	0.000721812
			6.5	0.000599937
			6.52	0.000746812
			6.54	0.000849937
			6.56	0.000960875
			6.58	0.000929625
			6.6	0.000804625
			6.62	0.000718687
			6.64	0.000662437
			6.66	0.000654625
			6.68	0.000587437
			6.7	0.000467125
			6.72	0.000779625
			6.74	0.000665562
			6.76	0.0004515
			6.78	0.000659312
			6.8	0.000604625
			6.82	0.000562437
			6.84	0.0006515
			6.86	0.000648375
			6.88	0.000518687
			6.9	0.000264
			6.92	0.000273375
			6.94	0.000399937
			6.96	0.000349937
			6.98	0.000459312
			7	0.000543687
			7.02	0.000546812
			7.04	0.000546812
			7.06	0.000679625
			7.08	0.000553062
			7.1	0.0005265
			7.12	0.000453062
			7.14	0.000359312
			7.16	0.00025775
			7.18	0.00044525
			7.2	0.000521812
			7.22	0.000279625
			7.24	0.000460875
			7.26	0.000765562
			7.28	0.000899937
			7.3	0.0008515
			7.32	0.0008015
			7.34	0.000610875
			7.36	0.000740562
			7.38	0.0008015
			7.4	0.00094525
			7.42	0.000893687
			7.44	0.000760875
			7.46	0.000509312
			7.48	0.000753062
			7.5	0.000610875
			7.52	0.000681187
			7.54	0.000574937
			7.56	0.000639
			7.58	0.0005765
			7.6	0.0007515
			7.62	0.0005265
			7.64	0.00054525
			7.66	0.000509312
			7.68	0.000442125
			7.7	0.000509312
			7.72	0.000585875
			7.74	0.000512437
			7.76	0.000371812
			7.78	0.000514
			7.8	0.000604625
			7.82	0.000568687
			7.84	0.00054525
			7.86	0.000435875
			7.88	0.0004515
			7.9	0.000564
			7.92	0.000949937
			7.94	0.000779625
			7.96	0.000649937
			7.98	0.000724937
			8	0.000690562
			8.02	0.000665562
			8.04	0.0006515
			8.06	0.000593687
			8.08	0.000792125
			8.1	0.000856187
			8.12	0.000889
			8.14	0.000864
			8.16	0.000837437
			8.18	0.000612437
			8.2	0.00055775
			8.22	0.0006265
			8.24	0.000598375
			8.26	0.000703062
			8.28	0.000540562
			8.3	0.000417125
			8.32	0.000362437
			8.34	0.000348375
			8.36	0.000356187
			8.38	0.000417125
			8.4	0.000404625
			8.42	0.000543687
			8.44	0.0004515
			8.46	0.000434312
			8.48	0.000448375
			8.5	0.000371812
			8.52	0.000537437
			8.54	0.000581187
			8.56	0.000559312
			8.58	0.000524937
			8.6	0.000642125
			8.62	0.00059525
			8.64	0.000478062
			8.66	0.000512437
			8.68	0.0003265
			8.7	0.000323375
			8.72	0.000543687
			8.74	0.000614
			8.76	0.00053275
			8.78	0.000442125
			8.8	0.000310875
			8.82	0.000381187
			8.84	0.000478062
			8.86	0.000478062
			8.88	0.00057025
			8.9	0.000492125
			8.92	0.000559312
			8.94	0.000543687
			8.96	0.000368687
			8.98	0.000434312
			9	0.0004765
			9.02	0.000342125
			9.04	0.000421812
			9.06	0.000293687
			9.08	0.000343687
			9.1	0.000298375
			9.12	0.000239
			9.14	0.000398375
			9.16	0.000428062
			9.18	0.00055775
			9.2	0.000460875
			9.22	0.000467125
			9.24	0.0006265
			9.26	0.000678062
			9.28	0.000660875
			9.3	0.000840562
			9.32	0.000728062
			9.34	0.000831187
			9.36	0.00084525
			9.38	0.000690562
			9.4	0.000649937
			9.42	0.00074525
			9.44	0.000742125
			9.46	0.00083275
			9.48	0.00082025
			9.5	0.00090775
			9.52	0.000728062
			9.54	0.000606187
			9.56	0.000593687
			9.58	0.000398375
			9.6	0.000460875
			9.62	0.000340562
			9.64	0.00027025
			9.66	0.00017025
			9.68	0.000181187
			9.7	2.49374e-05
			9.72	0.00020775
			9.74	0.000349937
			9.76	0.000492125
			9.78	0.000623375
			9.8	0.000681187
			9.82	0.000717125
			9.84	0.000623375
			9.86	0.0005765
			9.88	0.000564
			9.9	0.000698375
			9.92	0.000662437
			9.94	0.000668687
			9.96	0.000649937
			9.98	0.000735875
			10	0.000612437
			10.02	0.000564
			10.04	0.000765562
			10.06	0.000709312
			10.08	0.0006515
			10.1	0.000798375
			10.12	0.000814
			10.14	0.000699937
			10.16	0.00048275
			10.18	0.00073275
			10.2	0.000685875
			10.22	0.000673375
			10.24	0.000537437
			10.26	0.000565562
			10.28	0.0005015
			10.3	0.000440562
			10.32	0.000514
			10.34	0.000624937
			10.36	0.00087025
			10.38	0.000624937
			10.4	0.000539
			10.42	0.000642125
			10.44	0.000492125
			10.46	0.000618687
			10.48	0.000721812
			10.5	0.000889
			10.52	0.00113
			10.54	0.00106
			10.56	0.00104
			10.58	0.000790562
			10.6	0.000671812
			10.62	0.00047025
			10.64	0.000509312
			10.66	0.000599937
			10.68	0.00083275
			10.7	0.00075775
			10.72	0.000718687
			10.74	0.000804625
			10.76	0.000631187
			10.78	0.000643687
			10.8	0.00064525
			10.82	0.000681187
			10.84	0.000706187
			10.86	0.000746812
			10.88	0.000856187
			10.9	0.000779625
			10.92	0.000792125
			10.94	0.000771812
			10.96	0.000684312
			10.98	0.00077025
			11	0.000614
			11.02	0.000746812
			11.04	0.000740562
			11.06	0.000904625
			11.08	0.0008515
			11.1	0.00102
			11.12	0.00106
			11.14	0.000935875
			11.16	0.000649937
			11.18	0.000534312
			11.2	0.0004265
			11.22	0.000240562
			11.24	0.000359312
			11.26	0.000724937
			11.28	0.000612437
			11.3	0.00062025
			11.32	0.0005765
			11.34	0.000537437
			11.36	0.000710875
			11.38	0.000734312
			11.4	0.000843687
			11.42	0.0009515
			11.44	0.000864
			11.46	0.000998375
			11.48	0.000864
			11.5	0.000889
			11.52	0.000948375
			11.54	0.000856187
			11.56	0.000718687
			11.58	0.0008265
			11.6	0.000728062
			11.62	0.000839
			11.64	0.000717125
			11.66	0.000631187
			11.68	0.000606187
			11.7	0.000624937
			11.72	0.000656187
			11.74	0.000728062
			11.76	0.000924937
			11.78	0.00082025
			11.8	0.000889
			11.82	0.000871812
			11.84	0.000881187
			11.86	0.000537437
			11.88	0.000464
			11.9	0.00054525
			11.92	0.00043275
			11.94	0.000671812
			11.96	0.000856187
			11.98	0.00079525
			12	0.00082025
			12.02	0.000685875
			12.04	0.000617125
			12.06	0.000617125
			12.08	0.000798375
			12.1	0.000712437
			12.12	0.0004765
			12.14	0.00032025
			12.16	0.000421812
			12.18	0.000428062
			12.2	0.000612437
			12.22	0.000479625
			12.24	0.000368687
			12.26	0.000384312
			12.28	0.000446812
			12.3	0.000606187
			12.32	0.000614
			12.34	0.000214
			12.36	0.000206187
			12.38	0.000393687
			12.4	0.000623375
			12.42	0.00082025
			12.44	0.000593687
			12.46	0.000435875
			12.48	0.000374937
			12.5	0.000260875
			12.52	0.000329625
			12.54	0.000312437
			12.56	0.000139
			12.58	-6.31258e-06
			12.6	0.00022025
			12.62	0.000629625
			12.64	0.000506187
			12.66	0.000453062
			12.68	0.000717125
			12.7	0.000784312
			12.72	0.000889
			12.74	0.000954625
			12.76	0.000839
			12.78	0.000892125
			12.8	0.000831187
			12.82	0.000874937
			12.84	0.000862437
			12.86	0.000784312
			12.88	0.000709312
			12.9	0.00085775
			12.92	0.000773375
			12.94	0.000765562
			12.96	0.000753062
			12.98	0.000723375
			13	0.0006265
			13.02	0.000742125
			13.04	0.000635875
			13.06	0.000614
			13.08	0.000839
			13.1	0.000798375
			13.12	0.000718687
			13.14	0.000660875
			13.16	0.0008015
			13.18	0.000904625
			13.2	0.001
			13.22	0.000899937
			13.24	0.000834312
			13.26	0.000693687
			13.28	0.000753062
			13.3	0.000846812
			13.32	0.000765562
			13.34	0.00048275
			13.36	0.000587437
			13.38	0.000809312
			13.4	0.000998375
			13.42	0.000949937
			13.44	0.000643687
			13.46	0.000742125
			13.48	0.000849937
			13.5	0.000692125
			13.52	0.000635875
			13.54	0.000592125
			13.56	0.000771812
			13.58	0.000585875
			13.6	0.000712437
			13.62	0.000579625
			13.64	0.000360875
			13.66	0.000384312
			13.68	0.000521812
			13.7	0.000448375
			13.72	0.000539
			13.74	0.000739
			13.76	0.00104
			13.78	0.00107
			13.8	0.00116
			13.82	0.00105
			13.84	0.000715562
			13.86	0.000818687
			13.88	0.000703062
			13.9	0.000679625
			13.92	0.000612437
			13.94	0.000506187
			13.96	0.000440562
			13.98	0.000610875
			14	0.00074525
			14.02	0.000862437
			14.04	0.000912437
			14.06	0.000837437
			14.08	0.000673375
			14.1	0.000668687
			14.12	0.000571812
			14.14	0.000485875
			14.16	0.000335875
			14.18	0.000428062
			14.2	0.000568687
			14.22	0.000589
			14.24	0.000556187
			14.26	0.000648375
			14.28	0.000679625
			14.3	0.000642125
			14.32	0.000639
			14.34	0.000454625
			14.36	0.000543687
			14.38	0.000581187
			14.4	0.000618687
			14.42	0.000614
			14.44	0.000537437
			14.46	0.000568687
			14.48	0.00050775
			14.5	0.000665562
			14.52	0.0005265
			14.54	0.000549937
			14.56	0.000717125
			14.58	0.000704625
			14.6	0.000656187
			14.62	0.000899937
			14.64	0.000874937
			14.66	0.000868687
			14.68	0.000853062
			14.7	0.0007765
			14.72	0.00075775
			14.74	0.000681187
			14.76	0.000924937
			14.78	0.000924937
			14.8	0.000804625
			14.82	0.000809312
			14.84	0.0008265
			14.86	0.000710875
			14.88	0.000704625
			14.9	0.000784312
			14.92	0.000918687
			14.94	0.000939
			14.96	0.000753062
			14.98	0.000623375
			15	0.000729625
			15.02	0.000785875
			15.04	0.000723375
			15.06	0.000956187
			15.08	0.0009015
			15.1	0.000779625
			15.12	0.000678062
			15.14	0.000715562
			15.16	0.000404625
			15.18	0.000398375
			15.2	0.000368687
			15.22	0.000492125
			15.24	0.000478062
			15.26	0.000509312
			15.28	0.00094525
			15.3	0.00101
			15.32	0.0008515
			15.34	0.00075775
			15.36	0.00075775
			15.38	0.000771812
			15.4	0.00054525
			15.42	0.000415562
			15.44	0.000598375
			15.46	0.000579625
			15.48	0.00064525
			15.5	0.000553062
			15.52	0.000779625
			15.54	0.000798375
			15.56	0.000815562
			15.58	0.00080775
			15.6	0.00093275
			15.62	0.000790562
			15.64	0.000606187
			15.66	0.000610875
			15.68	0.000712437
			15.7	0.000629625
			15.72	0.000637437
			15.74	0.000687437
			15.76	0.000649937
			15.78	0.000809312
			15.8	0.0008015
			15.82	0.000798375
			15.84	0.000703062
			15.86	0.00105
			15.88	0.00117
			15.9	0.00117
			15.92	0.0011
			15.94	0.000949937
			15.96	0.00101
			15.98	0.000893687
			16	0.00094525
			16.02	0.00106
			16.04	0.0012
			16.06	0.000990562
			16.08	0.000981187
			16.1	0.000884312
			16.12	0.000824937
			16.14	0.000892125
			16.16	0.000779625
			16.18	0.0007765
			16.2	0.000846812
			16.22	0.00089525
			16.24	0.000723375
			16.26	0.000673375
			16.28	0.000767125
			16.3	0.000912437
			16.32	0.000884312
			16.34	0.0008015
			16.36	0.0009515
			16.38	0.0011
			16.4	0.00112
			16.42	0.000954625
			16.44	0.000834312
			16.46	0.00111
			16.48	0.000960875
			16.5	0.000864
			16.52	0.000889
			16.54	0.000948375
			16.56	0.000935875
			16.58	0.00087025
			16.6	0.00094525
			16.62	0.00084525
			16.64	0.000923375
			16.66	0.000981187
			16.68	0.000871812
			16.7	0.000862437
			16.72	0.000779625
			16.74	0.000729625
			16.76	0.00062025
			16.78	0.000789
			16.8	0.000784312
			16.82	0.000729625
			16.84	0.00073275
			16.86	0.000784312
			16.88	0.000765562
			16.9	0.000564
			16.92	0.000492125
			16.94	0.000643687
			16.96	0.00059525
			16.98	0.000660875
			17	0.0006515
			17.02	0.00088275
			17.04	0.000710875
			17.06	0.000712437
			17.08	0.000906187
			17.1	0.0009015
			17.12	0.000839
			17.14	0.000718687
			17.16	0.000540562
			17.18	0.000565562
			17.2	0.0004765
			17.22	0.000553062
			17.24	0.000585875
			17.26	0.000467125
			17.28	0.000618687
			17.3	0.000878062
			17.32	0.000754625
			17.34	0.000790562
			17.36	0.0009265
			17.38	0.00088275
			17.4	0.000874937
			17.42	0.001
			17.44	0.000803062
			17.46	0.0004765
			17.48	0.000585875
			17.5	0.000587437
			17.52	0.000531187
			17.54	0.000310875
			17.56	0.000292125
			17.58	0.000464
			17.6	0.00075775
			17.62	0.000643687
			17.64	0.000656187
			17.66	0.000729625
			17.68	0.000509312
			17.7	0.000335875
			17.72	0.000403062
			17.74	0.000253062
			17.76	0.000234312
			17.78	0.0004765
			17.8	0.00044525
			17.82	0.0005765
			17.84	0.000549937
			17.86	0.000473375
			17.88	0.000512437
			17.9	0.000393687
			17.92	0.000385875
			17.94	0.000503062
			17.96	0.000318687
			17.98	0.000373375
			18	0.0006265
			18.02	0.000503062
			18.04	0.000565562
			18.06	0.000612437
			18.08	0.000587437
			18.1	0.000598375
			18.12	0.00062025
			18.14	0.000440562
			18.16	0.000673375
			18.18	0.000649937
			18.2	0.000767125
			18.22	0.00082025
			18.24	0.000710875
			18.26	0.000856187
			18.28	0.00074525
			18.3	0.000924937
			18.32	0.00101
			18.34	0.00084525
			18.36	0.000987437
			18.38	0.00103
			18.4	0.000804625
			18.42	0.00090775
			18.44	0.000692125
			18.46	0.000809312
			18.48	0.000668687
			18.5	0.000698375
			18.52	0.00083275
			18.54	0.00105
			18.56	0.000993687
			18.58	0.00117
			18.6	0.00106
			18.62	0.00087025
			18.64	0.00109
			18.66	0.00079525
			18.68	0.000937437
			18.7	0.000721812
			18.72	0.000623375
			18.74	0.000460875
			18.76	0.000539
			18.78	0.000492125
			18.8	0.000473375
			18.82	0.000635875
			18.84	0.000592125
			18.86	0.00087025
			18.88	0.00109
			18.9	0.000849937
			18.92	0.000704625
			18.94	0.00079525
			18.96	0.000593687
			18.98	0.000642125
			19	0.000606187
			19.02	0.000592125
			19.04	0.000718687
			19.06	0.000684312
			19.08	0.000840562
			19.1	0.000859312
			19.12	0.000660875
			19.14	0.000581187
			19.16	0.000273375
			19.18	0.000337437
			19.2	0.000365562
			19.22	0.000299937
			19.24	0.000365562
			19.26	0.000489
			19.28	0.000631187
			19.3	0.000698375
			19.32	0.000674937
			19.34	0.000814
			19.36	0.000771812
			19.38	0.000723375
			19.4	0.000574937
			19.42	0.000665562
			19.44	0.00078275
			19.46	0.00085775
			19.48	0.000803062
			19.5	0.000754625
			19.52	0.00102
			19.54	0.00107
			19.56	0.00103
			19.58	0.0012
			19.6	0.00113
			19.62	0.000999937
			19.64	0.00104
			19.66	0.00126
			19.68	0.00132
			19.7	0.0013
			19.72	0.00122
			19.74	0.00115
			19.76	0.001
			19.78	0.000979625
			19.8	0.000846812
			19.82	0.000937437
			19.84	0.000709312
			19.86	0.000937437
			19.88	0.000871812
			19.9	0.00115
			19.92	0.000974937
			19.94	0.00077025
			19.96	0.00088275
			19.98	0.000809312
			20	0.000735875
			20.02	0.000739
			20.04	0.0006265
			20.06	0.000739
			20.08	0.000715562
			20.1	0.000814
			20.12	0.0009265
			20.14	0.0007515
			20.16	0.000853062
			20.18	0.000874937
			20.2	0.000978062
			20.22	0.000931187
			20.24	0.000899937
			20.26	0.000990562
			20.28	0.000931187
			20.3	0.0011
			20.32	0.000868687
			20.34	0.000709312
			20.36	0.0008015
			20.38	0.00084525
			20.4	0.000796812
			20.42	0.000642125
			20.44	0.000828062
			20.46	0.00087025
			20.48	0.000803062
			20.5	0.000767125
			20.52	0.000767125
			20.54	0.000929625
			20.56	0.00105
			20.58	0.00107
			20.6	0.00112
			20.62	0.00115
			20.64	0.00124
			20.66	0.0014
			20.68	0.00146
			20.7	0.00153
			20.72	0.00145
			20.74	0.00144
			20.76	0.00149
			20.78	0.00159
			20.8	0.00155
			20.82	0.0017
			20.84	0.00193
			20.86	0.00186
			20.88	0.0019
			20.9	0.00187
			20.92	0.00166
			20.94	0.00159
			20.96	0.00152
			20.98	0.00188
			21	0.00171
			21.02	0.0017
			21.04	0.00165
			21.06	0.0018
			21.08	0.00194
			21.1	0.00188
			21.12	0.00197
			21.14	0.00194
			21.16	0.00187
			21.18	0.0021
			21.2	0.00202
			21.22	0.00209
			21.24	0.00219
			21.26	0.00227
			21.28	0.00252
			21.3	0.00269
			21.32	0.0027
			21.34	0.00257
			21.36	0.00279
			21.38	0.0028
			21.4	0.00279
			21.42	0.00293
			21.44	0.00285
			21.46	0.00292
			21.48	0.00313
			21.5	0.00305
			21.52	0.00293
			21.54	0.00285
			21.56	0.00299
			21.58	0.00304
			21.6	0.00312
			21.62	0.00298
			21.64	0.00299
			21.66	0.00305
			21.68	0.00315
			21.7	0.00314
			21.72	0.00316
			21.74	0.00306
			21.76	0.00324
			21.78	0.00335
			21.8	0.00325
			21.82	0.00341
			21.84	0.00353
			21.86	0.00334
			21.88	0.00316
			21.9	0.00325
			21.92	0.00323
			21.94	0.00319
			21.96	0.0033
			21.98	0.00325
			22	0.0035
			22.02	0.00352
			22.04	0.00368
			22.06	0.00354
			22.08	0.00367
			22.1	0.00361
			22.12	0.00355
			22.14	0.00366
			22.16	0.00376
			22.18	0.0037
			22.2	0.00374
			22.22	0.00371
			22.24	0.00378
			22.26	0.00382
			22.28	0.00385
			22.3	0.00387
			22.32	0.00372
			22.34	0.00392
			22.36	0.00395
			22.38	0.0038
			22.4	0.00388
			22.42	0.00403
			22.44	0.00417
			22.46	0.00401
			22.48	0.00409
			22.5	0.00393
			22.52	0.00407
			22.54	0.00405
			22.56	0.00395
			22.58	0.00406
			22.6	0.00394
			22.62	0.004
			22.64	0.00402
			22.66	0.00394
			22.68	0.00387
			22.7	0.00376
			22.72	0.00392
			22.74	0.00422
			22.76	0.0042
			22.78	0.00404
			22.8	0.00394
			22.82	0.00382
			22.84	0.00387
			22.86	0.00392
			22.88	0.00392
			22.9	0.00389
			22.92	0.00401
			22.94	0.0041
			22.96	0.00437
			22.98	0.00445
			23	0.0043
			23.02	0.00448
			23.04	0.00444
			23.06	0.00464
			23.08	0.00461
			23.1	0.00454
			23.12	0.00454
			23.14	0.00466
			23.16	0.0046
			23.18	0.00476
			23.2	0.00493
			23.22	0.00492
			23.24	0.00474
			23.26	0.00481
			23.28	0.00483
			23.3	0.00498
			23.32	0.00478
			23.34	0.00494
			23.36	0.00502
			23.38	0.00485
			23.4	0.00464
			23.42	0.00461
			23.44	0.00463
			23.46	0.00481
			23.48	0.00489
			23.5	0.00484
			23.52	0.00489
			23.54	0.00468
			23.56	0.00471
			23.58	0.00495
			23.6	0.00511
			23.62	0.00507
			23.64	0.00517
			23.66	0.00526
			23.68	0.0052
			23.7	0.0051
			23.72	0.00513
			23.74	0.00513
			23.76	0.00518
			23.78	0.00508
			23.8	0.00502
			23.82	0.00515
			23.84	0.00527
			23.86	0.00532
			23.88	0.00522
			23.9	0.00524
			23.92	0.00539
			23.94	0.00552
			23.96	0.00534
			23.98	0.00523
			24	0.00503
			24.02	0.00504
			24.04	0.00511
			24.06	0.00506
			24.08	0.00516
			24.1	0.00515
			24.12	0.0052
			24.14	0.00537
			24.16	0.00517
			24.18	0.00531
			24.2	0.00509
			24.22	0.0052
			24.24	0.0052
			24.26	0.00527
			24.28	0.00534
			24.3	0.00527
			24.32	0.00532
			24.34	0.00537
			24.36	0.00522
			24.38	0.00536
			24.4	0.00565
			24.42	0.00561
			24.44	0.0055
			24.46	0.00558
			24.48	0.00569
			24.5	0.00575
			24.52	0.00575
			24.54	0.00589
			24.56	0.00574
			24.58	0.0057
			24.6	0.00572
			24.62	0.00574
			24.64	0.00577
			24.66	0.00568
			24.68	0.00568
			24.7	0.0058
			24.72	0.00554
			24.74	0.00551
			24.76	0.00553
			24.78	0.0054
			24.8	0.00546
			24.82	0.00562
			24.84	0.00554
			24.86	0.00547
			24.88	0.00547
			24.9	0.00556
			24.92	0.00559
			24.94	0.0058
			24.96	0.00612
			24.98	0.00597
			25	0.006
			25.02	0.00593
			25.04	0.006
			25.06	0.0059
			25.08	0.00598
			25.1	0.00604
			25.12	0.00619
			25.14	0.00598
			25.16	0.00596
			25.18	0.00599
			25.2	0.00616
			25.22	0.00605
			25.24	0.00626
			25.26	0.00634
			25.28	0.00618
			25.3	0.00612
			25.32	0.00594
			25.34	0.00599
			25.36	0.00607
			25.38	0.00621
			25.4	0.00616
			25.42	0.0062
			25.44	0.00628
			25.46	0.0062
			25.48	0.0062
			25.5	0.00632
			25.52	0.00628
			25.54	0.00624
			25.56	0.00647
			25.58	0.00656
			25.6	0.00675
			25.62	0.00672
			25.64	0.0066
			25.66	0.00653
			25.68	0.00635
			25.7	0.00626
			25.72	0.00616
			25.74	0.00594
			25.76	0.00622
			25.78	0.0062
			25.8	0.00627
			25.82	0.00603
			25.84	0.00622
			25.86	0.00592
			25.88	0.00584
			25.9	0.00581
			25.92	0.00592
			25.94	0.00591
			25.96	0.00597
			25.98	0.00615
			26	0.00621
			26.02	0.00615
			26.04	0.00623
			26.06	0.00617
			26.08	0.00607
			26.1	0.00623
			26.12	0.00627
			26.14	0.00635
			26.16	0.00641
			26.18	0.00633
			26.2	0.00631
			26.22	0.00618
			26.24	0.00627
			26.26	0.00623
			26.28	0.0064
			26.3	0.00636
			26.32	0.00652
			26.34	0.0065
			26.36	0.00649
			26.38	0.00636
			26.4	0.0062
			26.42	0.00639
			26.44	0.00639
			26.46	0.00632
			26.48	0.00623
			26.5	0.0064
			26.52	0.00645
			26.54	0.00635
			26.56	0.00619
			26.58	0.00604
			26.6	0.00577
			26.62	0.006
			26.64	0.00586
			26.66	0.00592
			26.68	0.00605
			26.7	0.00622
			26.72	0.00622
			26.74	0.0062
			26.76	0.00611
			26.78	0.0061
			26.8	0.00614
			26.82	0.00607
			26.84	0.00614
			26.86	0.00625
			26.88	0.00623
			26.9	0.00629
			26.92	0.00648
			26.94	0.00661
			26.96	0.00648
			26.98	0.00647
			27	0.00645
			27.02	0.00644
			27.04	0.0065
			27.06	0.00629
			27.08	0.00615
			27.1	0.00622
			27.12	0.00659
			27.14	0.00677
			27.16	0.0071
			27.18	0.00692
			27.2	0.00685
			27.22	0.00682
			27.24	0.00671
			27.26	0.0068
			27.28	0.00659
			27.3	0.00647
			27.32	0.00658
			27.34	0.00667
			27.36	0.00682
			27.38	0.00674
			27.4	0.00656
			27.42	0.00663
			27.44	0.0065
			27.46	0.00646
			27.48	0.00653
			27.5	0.00648
			27.52	0.00639
			27.54	0.00637
			27.56	0.00637
			27.58	0.0064
			27.6	0.00655
			27.62	0.00635
			27.64	0.00622
			27.66	0.00596
			27.68	0.00606
			27.7	0.00612
			27.72	0.00615
			27.74	0.00636
			27.76	0.00632
			27.78	0.0065
			27.8	0.00656
			27.82	0.00678
			27.84	0.00672
			27.86	0.0067
			27.88	0.00651
			27.9	0.00666
			27.92	0.00649
			27.94	0.00631
			27.96	0.00635
			27.98	0.00618
			28	0.00635
			28.02	0.0063
			28.04	0.00625
			28.06	0.0063
			28.08	0.00619
			28.1	0.00623
			28.12	0.0063
			28.14	0.00619
			28.16	0.00631
			28.18	0.00636
			28.2	0.00636
			28.22	0.00614
			28.24	0.00602
			28.26	0.00596
			28.28	0.00607
			28.3	0.00614
			28.32	0.00621
			28.34	0.00607
			28.36	0.00614
			28.38	0.00609
			28.4	0.00613
			28.42	0.00615
			28.44	0.00608
			28.46	0.00629
			28.48	0.00614
			28.5	0.0062
			28.52	0.00638
			28.54	0.0062
			28.56	0.00616
			28.58	0.00615
			28.6	0.00619
			28.62	0.00625
			28.64	0.00646
			28.66	0.00634
			28.68	0.00621
			28.7	0.00611
			28.72	0.00608
			28.74	0.00639
			28.76	0.00647
			28.78	0.00641
			28.8	0.00648
			28.82	0.00646
			28.84	0.00644
			28.86	0.00637
			28.88	0.00645
			28.9	0.0067
			28.92	0.00656
			28.94	0.00659
			28.96	0.00648
			28.98	0.00664
			29	0.00693
			29.02	0.00679
			29.04	0.00692
			29.06	0.00664
			29.08	0.00664
			29.1	0.00681
			29.12	0.0066
			29.14	0.00645
			29.16	0.00655
			29.18	0.00648
			29.2	0.00659
			29.22	0.0068
			29.24	0.00686
			29.26	0.00682
			29.28	0.00708
			29.3	0.00691
			29.32	0.007
			29.34	0.0069
			29.36	0.00689
			29.38	0.00683
			29.4	0.00675
			29.42	0.0067
			29.44	0.00674
			29.46	0.00649
			29.48	0.00635
			29.5	0.00651
			29.52	0.00647
			29.54	0.00634
			29.56	0.00619
			29.58	0.00619
			29.6	0.00664
			29.62	0.00654
			29.64	0.0067
			29.66	0.00652
			29.68	0.00669
			29.7	0.00665
			29.72	0.00662
			29.74	0.0066
			29.76	0.00669
			29.78	0.00685
			29.8	0.00679
			29.82	0.00667
			29.84	0.00673
			29.86	0.00681
			29.88	0.00684
			29.9	0.00677
			29.92	0.00679
			29.94	0.00671
			29.96	0.00669
			29.98	0.0068
			30	0.00675
			30.02	0.00652
			30.04	0.00642
			30.06	0.00645
			30.08	0.00652
			30.1	0.00657
			30.12	0.00667
			30.14	0.00675
			30.16	0.00672
			30.18	0.00689
			30.2	0.00686
			30.22	0.00666
			30.24	0.00667
			30.26	0.00668
			30.28	0.00668
			30.3	0.00669
			30.32	0.00663
			30.34	0.0065
			30.36	0.00667
			30.38	0.00663
			30.4	0.00654
			30.42	0.00646
			30.44	0.0065
			30.46	0.00633
			30.48	0.00655
			30.5	0.00668
			30.52	0.00667
			30.54	0.0069
			30.56	0.00699
			30.58	0.0071
			30.6	0.00733
			30.62	0.00738
			30.64	0.00724
			30.66	0.00719
			30.68	0.00715
			30.7	0.00707
			30.72	0.00704
			30.74	0.00711
			30.76	0.00687
			30.78	0.00675
			30.8	0.00672
			30.82	0.00678
			30.84	0.00699
			30.86	0.00708
			30.88	0.00702
			30.9	0.00698
			30.92	0.00698
			30.94	0.00695
			30.96	0.00701
			30.98	0.00688
			31	0.0068
			31.02	0.00692
			31.04	0.00678
			31.06	0.0067
			31.08	0.00673
			31.1	0.0068
			31.12	0.00687
			31.14	0.00674
			31.16	0.00667
			31.18	0.00699
			31.2	0.00709
			31.22	0.00692
			31.24	0.007
			31.26	0.0068
			31.28	0.00689
			31.3	0.00695
			31.32	0.00708
			31.34	0.00698
			31.36	0.00682
			31.38	0.00709
			31.4	0.00692
			31.42	0.00715
			31.44	0.00697
			31.46	0.00708
			31.48	0.00708
			31.5	0.0073
			31.52	0.00721
			31.54	0.00708
			31.56	0.00716
			31.58	0.00697
			31.6	0.00702
			31.62	0.00681
			31.64	0.00706
			31.66	0.00704
			31.68	0.00706
			31.7	0.00722
			31.72	0.00736
			31.74	0.00727
			31.76	0.00739
			31.78	0.00733
			31.8	0.00713
			31.82	0.00702
			31.84	0.00704
			31.86	0.00708
			31.88	0.00702
			31.9	0.00719
			31.92	0.00734
			31.94	0.00725
			31.96	0.00727
			31.98	0.00735
			32	0.00733
			32.02	0.00743
			32.04	0.00753
			32.06	0.00761
			32.08	0.00735
			32.1	0.00719
			32.12	0.00748
			32.14	0.00743
			32.16	0.00757
			32.18	0.00763
			32.2	0.00767
			32.22	0.00748
			32.24	0.00754
			32.26	0.00742
			32.28	0.00745
			32.3	0.0074
			32.32	0.0073
			32.34	0.00737
			32.36	0.00726
			32.38	0.00758
			32.4	0.00748
			32.42	0.00754
			32.44	0.00748
			32.46	0.00732
			32.48	0.00737
			32.5	0.0072
			32.52	0.00712
			32.54	0.00733
			32.56	0.00736
			32.58	0.00749
			32.6	0.00745
			32.62	0.00753
			32.64	0.00749
			32.66	0.00747
			32.68	0.00739
			32.7	0.00752
			32.72	0.00744
			32.74	0.00738
			32.76	0.00737
			32.78	0.00758
			32.8	0.00754
			32.82	0.00754
			32.84	0.00732
			32.86	0.00734
			32.88	0.00728
			32.9	0.00748
			32.92	0.00771
			32.94	0.00759
			32.96	0.00751
			32.98	0.00747
			33	0.0073
			33.02	0.00745
			33.04	0.00744
			33.06	0.00762
			33.08	0.00756
			33.1	0.00759
			33.12	0.00718
			33.14	0.00726
			33.16	0.00727
			33.18	0.00716
			33.2	0.00719
			33.22	0.00753
			33.24	0.00746
			33.26	0.00723
			33.28	0.00711
			33.3	0.00702
			33.32	0.00695
			33.34	0.00683
			33.36	0.00693
			33.38	0.0072
			33.4	0.00729
			33.42	0.00718
			33.44	0.00714
			33.46	0.00711
			33.48	0.00715
			33.5	0.00723
			33.52	0.00717
			33.54	0.00724
			33.56	0.00703
			33.58	0.00692
			33.6	0.00677
			33.62	0.00712
			33.64	0.00718
			33.66	0.0069
			33.68	0.00681
			33.7	0.00692
			33.72	0.00668
			33.74	0.00669
			33.76	0.0066
			33.78	0.00688
			33.8	0.00676
			33.82	0.00665
			33.84	0.00662
			33.86	0.00681
			33.88	0.00679
			33.9	0.00677
			33.92	0.00681
			33.94	0.00698
			33.96	0.0069
			33.98	0.0068
			34	0.00688
			34.02	0.00694
			34.04	0.00694
			34.06	0.00686
			34.08	0.00678
			34.1	0.00691
			34.12	0.00715
			34.14	0.0069
			34.16	0.00687
			34.18	0.00707
			34.2	0.00697
			34.22	0.00685
			34.24	0.0069
			34.26	0.00682
			34.28	0.00666
			34.3	0.00686
			34.32	0.0069
			34.34	0.00695
			34.36	0.00704
			34.38	0.00705
			34.4	0.00701
			34.42	0.00716
			34.44	0.0072
			34.46	0.00711
			34.48	0.0072
			34.5	0.00733
			34.52	0.00731
			34.54	0.0072
			34.56	0.00709
			34.58	0.00681
			34.6	0.007
			34.62	0.00699
			34.64	0.00725
			34.66	0.00713
			34.68	0.00713
			34.7	0.0071
			34.72	0.00703
			34.74	0.00697
			34.76	0.00681
			34.78	0.00671
			34.8	0.00702
			34.82	0.00703
			34.84	0.00701
			34.86	0.00698
			34.88	0.00687
			34.9	0.00677
			34.92	0.00677
			34.94	0.00692
			34.96	0.00683
			34.98	0.00676
			35	0.00676
			35.02	0.00677
			35.04	0.0068
			35.06	0.00683
			35.08	0.00691
			35.1	0.00691
			35.12	0.00707
			35.14	0.00707
			35.16	0.00684
			35.18	0.00686
			35.2	0.00683
			35.22	0.00697
			35.24	0.00675
			35.26	0.00659
			35.28	0.00675
			35.3	0.00676
			35.32	0.0071
			35.34	0.00719
			35.36	0.00711
			35.38	0.00717
			35.4	0.00702
			35.42	0.00729
			35.44	0.00702
			35.46	0.00716
			35.48	0.00718
			35.5	0.00734
			35.52	0.00756
			35.54	0.00772
			35.56	0.00749
			35.58	0.00753
			35.6	0.00725
			35.62	0.00733
			35.64	0.00733
			35.66	0.00738
			35.68	0.00746
			35.7	0.0075
			35.72	0.00747
			35.74	0.00739
			35.76	0.00744
			35.78	0.00729
			35.8	0.00732
			35.82	0.00733
			35.84	0.00743
			35.86	0.00746
			35.88	0.00735
			35.9	0.00741
			35.92	0.0073
			35.94	0.00719
			35.96	0.00726
			35.98	0.00732
			36	0.00717
			36.02	0.00726
			36.04	0.00749
			36.06	0.00762
			36.08	0.00739
			36.1	0.0073
			36.12	0.00717
			36.14	0.00718
			36.16	0.0074
			36.18	0.00742
			36.2	0.00719
			36.22	0.00711
			36.24	0.00678
			36.26	0.00693
			36.28	0.00711
			36.3	0.00705
			36.32	0.00724
			36.34	0.00722
			36.36	0.00733
			36.38	0.00745
			36.4	0.00726
			36.42	0.0074
			36.44	0.0076
			36.46	0.00751
			36.48	0.00751
			36.5	0.00772
			36.52	0.00763
			36.54	0.00757
			36.56	0.00742
			36.58	0.00749
			36.6	0.00761
			36.62	0.00755
			36.64	0.00748
			36.66	0.00759
			36.68	0.00734
			36.7	0.00736
			36.72	0.00735
			36.74	0.00716
			36.76	0.00702
			36.78	0.00694
			36.8	0.00698
			36.82	0.00741
			36.84	0.00739
			36.86	0.00746
			36.88	0.00732
			36.9	0.00741
			36.92	0.00738
			36.94	0.00725
			36.96	0.00727
			36.98	0.0072
			37	0.00717
			37.02	0.0071
			37.04	0.00708
			37.06	0.00703
			37.08	0.00707
			37.1	0.0071
			37.12	0.00706
			37.14	0.00704
			37.16	0.00729
			37.18	0.00732
			37.2	0.00715
			37.22	0.0072
			37.24	0.00717
			37.26	0.00735
			37.28	0.00747
			37.3	0.00734
			37.32	0.00747
			37.34	0.00737
			37.36	0.00751
			37.38	0.00735
			37.4	0.00757
			37.42	0.00757
			37.44	0.00775
			37.46	0.00758
			37.48	0.00746
			37.5	0.00735
			37.52	0.00729
			37.54	0.00722
			37.56	0.00725
			37.58	0.00721
			37.6	0.00751
			37.62	0.00749
			37.64	0.00755
			37.66	0.00752
			37.68	0.0074
			37.7	0.00733
			37.72	0.0073
			37.74	0.00762
			37.76	0.00773
			37.78	0.00748
			37.8	0.00737
			37.82	0.00737
			37.84	0.00709
			37.86	0.00723
			37.88	0.00706
			37.9	0.00716
			37.92	0.00712
			37.94	0.00746
			37.96	0.00751
			37.98	0.00752
			38	0.00749
			38.02	0.00735
			38.04	0.00751
			38.06	0.0077
			38.08	0.0074
			38.1	0.00732
			38.12	0.00725
			38.14	0.00727
			38.16	0.00738
			38.18	0.00724
			38.2	0.00738
			38.22	0.00745
			38.24	0.00757
			38.26	0.00757
			38.28	0.00763
			38.3	0.00752
			38.32	0.00749
			38.34	0.00775
			38.36	0.00772
			38.38	0.00765
			38.4	0.00777
			38.42	0.00774
			38.44	0.00758
			38.46	0.00762
			38.48	0.00783
			38.5	0.00776
			38.52	0.00768
			38.54	0.00782
			38.56	0.00766
			38.58	0.00753
			38.6	0.00764
			38.62	0.00769
			38.64	0.00764
			38.66	0.00768
			38.68	0.00781
			38.7	0.00786
			38.72	0.00787
			38.74	0.0079
			38.76	0.00798
			38.78	0.00797
			38.8	0.00782
			38.82	0.00773
			38.84	0.0078
			38.86	0.00808
			38.88	0.00799
			38.9	0.00804
			38.92	0.00793
			38.94	0.0079
			38.96	0.0079
			38.98	0.00787
			39	0.00771
			39.02	0.00766
			39.04	0.00765
			39.06	0.0078
			39.08	0.00792
			39.1	0.00777
			39.12	0.00775
			39.14	0.00755
			39.16	0.00729
			39.18	0.00738
			39.2	0.00757
			39.22	0.00784
			39.24	0.00776
			39.26	0.0077
			39.28	0.00797
			39.3	0.00787
			39.32	0.00783
			39.34	0.00773
			39.36	0.00765
			39.38	0.00757
			39.4	0.00761
			39.42	0.00732
			39.44	0.00742
			39.46	0.00743
			39.48	0.00764
			39.5	0.00763
			39.52	0.00745
			39.54	0.00746
			39.56	0.00753
			39.58	0.00751
			39.6	0.0072
			39.62	0.00738
			39.64	0.00749
			39.66	0.0076
			39.68	0.00758
			39.7	0.00756
			39.72	0.00762
			39.74	0.00749
			39.76	0.00746
			39.78	0.00758
			39.8	0.0075
			39.82	0.00753
			39.84	0.00745
			39.86	0.00743
			39.88	0.00731
			39.9	0.00765
			39.92	0.00766
			39.94	0.00777
[truncated: 362,261+ more rows]
