# Supplementary material for: Enhancing hydrovoltaic power generation through heat conduction effects
Source: Nat Commun. 2022 Feb 24;13:1043. doi: 10.1038/s41467-022-28689-8 (PMC8873497; doi:10.1038/s41467-022-28689-8)
Supplement: Supplementary file 3 — Source Data [file 41467_2022_28689_MOESM3_ESM.zip › Source data/source-data- Figure 4.xlsx]

## Sheet: Figure 4a
Figure 4a

## Sheet: Figure 4b
Figure 4b
		Time (s)	Voltage (V)	Time (s)	Voltage (V)
		0	--	0	0.03848
		0.3259	--	0.3259	0.03672
		0.6506	--	0.6506	0.03867
		0.976	--	0.976	0.04054
		1.3019	--	1.3019	0.04884
		1.6278	--	1.6278	0.05184
		1.9537	--	1.9537	0.05999
		2.2796	--	2.2796	0.06783
		2.6055	--	2.6055	0.07364
		2.9314	--	2.9314	0.07966
		3.2573	--	3.2573	0.08637
		3.5832	--	3.5832	0.09258
		3.9091	--	3.9091	0.09378
		4.235	--	4.235	0.10129
		4.5609	--	4.5609	0.10609
		4.8868	--	4.8868	0.10887
		5.2127	--	5.2127	0.11588
		5.5386	--	5.5386	0.1205
		5.8645	--	5.8645	0.12919
		6.1904	--	6.1904	0.13314
		6.5163	--	6.5163	0.13768
		6.8422	--	6.8422	0.14091
		7.1681	--	7.1681	0.14639
		7.494	--	7.494	0.14877
		7.8199	--	7.8199	0.15342
		8.1458	--	8.1458	0.15847
		8.4717	--	8.4717	0.16
		8.7976	--	8.7976	0.16374
		9.1235	--	9.1235	0.16825
		9.4494	--	9.4494	0.17216
		9.7753	--	9.7753	0.1753
		10.1012	--	10.1012	0.17765
		10.4271	--	10.4271	0.18029
		10.753	--	10.753	0.17743
		11.0789	--	11.0789	0.1811
		11.4048	--	11.4048	0.17886
		11.7307	--	11.7307	0.18134
		12.0566	--	12.0566	0.18
		12.3825	--	12.3825	0.18223
		12.7084	--	12.7084	0.18219
		13.0343	--	13.0343	0.18426
		13.3602	--	13.3602	0.18707
		13.6861	--	13.6861	0.1877
		14.012	--	14.012	0.19187
		14.3379	--	14.3379	0.19281
		14.6638	--	14.6638	0.19693
		14.9897	--	14.9897	0.19834
		15.3156	--	15.3156	0.20065
		15.6415	--	15.6415	0.20199
		15.9674	--	15.9674	0.2034
		16.2933	--	16.2933	0.20475
		16.6192	--	16.6192	0.20529
		16.9451	--	16.9451	0.2083
		17.271	--	17.271	0.20665
		17.5969	--	17.5969	0.20917
		17.9228	--	17.9228	0.21014
		18.2487	--	18.2487	0.21382
		18.5746	--	18.5746	0.21523
		18.9005	--	18.9005	0.22026
		19.2264	--	19.2264	0.22171
		19.5523	--	19.5523	0.22411
		19.8782	--	19.8782	0.22759
		20.2041	--	20.2041	0.22875
		20.53	--	20.53	0.23019
		20.8559	--	20.8559	0.23245
		21.1818	--	21.1818	0.23337
		21.5077	--	21.5077	0.23495
		21.8336	--	21.8336	0.23667
		22.1595	--	22.1595	0.23848
		22.4854	--	22.4854	0.23762
		22.8113	--	22.8113	0.24276
		23.1372	--	23.1372	0.2407
		23.4631	--	23.4631	0.24514
		23.789	--	23.789	0.24567
		24.1149	--	24.1149	0.24829
		24.4408	--	24.4408	0.24771
		24.7667	--	24.7667	0.25071
		25.0926	--	25.0926	0.25207
		25.4185	--	25.4185	0.25238
		25.7444	--	25.7444	0.25543
		26.0703	--	26.0703	0.25542
		26.3962	--	26.3962	0.25561
		26.7221	--	26.7221	0.25675
		27.048	--	27.048	0.25691
		27.3739	--	27.3739	0.25514
		27.6998	--	27.6998	0.25343
		28.0257	--	28.0257	0.25304
		28.3516	--	28.3516	0.24854
		28.6775	--	28.6775	0.24668
		29.0034	--	29.0034	0.24452
		29.3293	--	29.3293	0.24279
		29.6552	--	29.6552	0.2384
		29.9811	--	29.9811	0.23877
		30.307	--	30.307	0.23568
		30.6329	--	30.6329	0.23352
		30.9588	--	30.9588	0.23161
		31.2847	--	31.2847	0.22982
		31.6106	--	31.6106	0.22722
		31.9365	--	31.9365	0.226
		32.2624	--	32.2624	0.22368
		32.5883	--	32.5883	0.22095
		32.9142	--	32.9142	0.21938
		33.2401	--	33.2401	0.21789
		33.566	--	33.566	0.21367
		33.8919	--	33.8919	0.21281
		34.2178	--	34.2178	0.21071
		34.5437	--	34.5437	0.20996
		34.8696	--	34.8696	0.20714
		35.1955	--	35.1955	0.20919
		35.5214	--	35.5214	0.20729
		35.8473	--	35.8473	0.20965
		36.1732	--	36.1732	0.2101
		36.4991	--	36.4991	0.21313
		36.825	--	36.825	0.21394
		37.1509	--	37.1509	0.21569
		37.4768	--	37.4768	0.21651
		37.8027	--	37.8027	0.21909
		38.1286	--	38.1286	0.22213
		38.4545	--	38.4545	0.22251
		38.7804	--	38.7804	0.22143
		39.1063	--	39.1063	0.22313
		39.4322	--	39.4322	0.22257
		39.7581	--	39.7581	0.22399
		40.084	--	40.084	0.22506
		40.4099	--	40.4099	0.22834
		40.7358	--	40.7358	0.2287
		41.0617	--	41.0617	0.23438
		41.3876	--	41.3876	0.23664
		41.7135	--	41.7135	0.23962
		42.0394	--	42.0394	0.24071
		42.3653	--	42.3653	0.24281
		42.6912	--	42.6912	0.24172
		43.0171	--	43.0171	0.24268
		43.343	--	43.343	0.24257
		43.6689	--	43.6689	0.24188
		43.9948	--	43.9948	0.24147
		44.3207	--	44.3207	0.24225
		44.6466	--	44.6466	0.24079
		44.9725	--	44.9725	0.24213
		45.2984	--	45.2984	0.24234
		45.6243	--	45.6243	0.24357
		45.9502	--	45.9502	0.24347
		46.2761	--	46.2761	0.24655
		46.602	--	46.602	0.24635
		46.9279	--	46.9279	0.24998
		47.2538	--	47.2538	0.25131
		47.5797	--	47.5797	0.25581
		47.9056	--	47.9056	0.25859
		48.2315	--	48.2315	0.26406
		48.5574	--	48.5574	0.26647
		48.8833	--	48.8833	0.27027
		49.2092	--	49.2092	0.27305
		49.5351	--	49.5351	0.27802
		49.861	--	49.861	0.28209
		50.1869	--	50.1869	0.28754
		50.5128	--	50.5128	0.2918
		50.8387	--	50.8387	0.2976
		51.1646	--	51.1646	0.30254
		51.4905	--	51.4905	0.30911
		51.8164	--	51.8164	0.31419
		52.1423	--	52.1423	0.32147
		52.4682	--	52.4682	0.3266
		52.7941	--	52.7941	0.33369
		53.12	--	53.12	0.33939
		53.4459	--	53.4459	0.34737
		53.7718	--	53.7718	0.35235
		54.0977	--	54.0977	0.35899
		54.4236	--	54.4236	0.3615
		54.7495	--	54.7495	0.36632
		55.0754	--	55.0754	0.36666
		55.4013	--	55.4013	0.36929
		55.7272	--	55.7272	0.36958
		56.0531	--	56.0531	0.37185
		56.379	--	56.379	0.37097
		56.7049	--	56.7049	0.37317
		57.0308	--	57.0308	0.37295
		57.3567	--	57.3567	0.37203
		57.6826	--	57.6826	0.37079
		58.0085	--	58.0085	0.37063
		58.3344	--	58.3344	0.36861
		58.6603	--	58.6603	0.36815
		58.9862	--	58.9862	0.36727
		59.3121	--	59.3121	0.36746
		59.638	--	59.638	0.36385
		59.9639	--	59.9639	0.3642
		60.2898	--	60.2898	0.36168
		60.6157	--	60.6157	0.36164
		60.9416	--	60.9416	0.35985
		61.2675	--	61.2675	0.35975
		61.5934	--	61.5934	0.35783
		61.9193	--	61.9193	0.35813
		62.2452	--	62.2452	0.3559
		62.5711	--	62.5711	0.35401
		62.897	--	62.897	0.3509
		63.2229	--	63.2229	0.34962
		63.5488	--	63.5488	0.34605
		63.8747	--	63.8747	0.34487
		64.2006	--	64.2006	0.34123
		64.5265	--	64.5265	0.33994
		64.8524	--	64.8524	0.33697
		65.1783	--	65.1783	0.33747
		65.5042	--	65.5042	0.33426
		65.8301	--	65.8301	0.33399
		66.156	--	66.156	0.32981
		66.4819	--	66.4819	0.32794
		66.8078	--	66.8078	0.32512
		67.1337	--	67.1337	0.32448
		67.4596	--	67.4596	0.32196
		67.7855	--	67.7855	0.32001
		68.1114	--	68.1114	0.31751
		68.4373	--	68.4373	0.3144
		68.7632	--	68.7632	0.31249
		69.0891	--	69.0891	0.31063
		69.415	--	69.415	0.30824
		69.7409	--	69.7409	0.30625
		70.0668	--	70.0668	0.30498
		70.3927	--	70.3927	0.30082
		70.7186	--	70.7186	0.29913
		71.0445	--	71.0445	0.29751
		71.3704	--	71.3704	0.2962
		71.6963	--	71.6963	0.29454
		72.0222	--	72.0222	0.29488
		72.3481	--	72.3481	0.29277
		72.674	--	72.674	0.29162
		72.9999	--	72.9999	0.29108
		73.3258	--	73.3258	0.2902
		73.6517	--	73.6517	0.28795
		73.9776	--	73.9776	0.28844
		74.3035	--	74.3035	0.28583
		74.6294	--	74.6294	0.28484
		74.9553	--	74.9553	0.28403
		75.2812	--	75.2812	0.28256
		75.6071	--	75.6071	0.28224
		75.933	--	75.933	0.28029
		76.2589	--	76.2589	0.28035
		76.5848	--	76.5848	0.27835
		76.9107	--	76.9107	0.27712
		77.2366	--	77.2366	0.27338
		77.5625	--	77.5625	0.27097
		77.8884	--	77.8884	0.26835
		78.2143	--	78.2143	0.26461
		78.5402	--	78.5402	0.26257
		78.8661	--	78.8661	0.26028
		79.192	--	79.192	0.25652
		79.5179	--	79.5179	0.25402
		79.8438	--	79.8438	0.25247
		80.1697	--	80.1697	0.2482
		80.4956	--	80.4956	0.2483
		80.8215	--	80.8215	0.24491
		81.1474	--	81.1474	0.24343
		81.4733	--	81.4733	0.24167
		81.7992	--	81.7992	0.23874
		82.1251	--	82.1251	0.23596
		82.451	--	82.451	0.23469
		82.7769	--	82.7769	0.23455
		83.1028	--	83.1028	0.23226
		83.4287	--	83.4287	0.23267
		83.7546	--	83.7546	0.23269
		84.0805	--	84.0805	0.22988
		84.4064	--	84.4064	0.23261
		84.7323	--	84.7323	0.23133
		85.0582	--	85.0582	0.23241
		85.3841	--	85.3841	0.23152
		85.71	--	85.71	0.23584
		86.0359	--	86.0359	0.23219
		86.3618	--	86.3618	0.23572
		86.6877	--	86.6877	0.23591
		87.0136	--	87.0136	0.23603
		87.3395	--	87.3395	0.23538
		87.6654	--	87.6654	0.23612
		87.9913	--	87.9913	0.23462
		88.3172	--	88.3172	0.23423
		88.6431	--	88.6431	0.23716
		88.969	--	88.969	0.23616
		89.2949	--	89.2949	0.2383
		89.6208	--	89.6208	0.24081
		89.9467	--	89.9467	0.24129
		90.2726	--	90.2726	0.24526
		90.5985	--	90.5985	0.24908
		90.9244	--	90.9244	0.2527
		91.2503	--	91.2503	0.25356
		91.5762	--	91.5762	0.26083
		91.9021	--	91.9021	0.26017
		92.228	--	92.228	0.26292
		92.5539	--	92.5539	0.26426
		92.8798	--	92.8798	0.26773
		93.2057	--	93.2057	0.26836
		93.5316	--	93.5316	0.27299
		93.8575	--	93.8575	0.27561
		94.1834	--	94.1834	0.27741
		94.5093	--	94.5093	0.28084
		94.8352	--	94.8352	0.28319
		95.1611	--	95.1611	0.28655
		95.487	--	95.487	0.2901
		95.8129	--	95.8129	0.29218
		96.1388	--	96.1388	0.29611
		96.4647	--	96.4647	0.29661
		96.7906	--	96.7906	0.29967
		97.1165	--	97.1165	0.29931
		97.4424	--	97.4424	0.30291
		97.7683	--	97.7683	0.30039
		98.0942	--	98.0942	0.3032
		98.4201	--	98.4201	0.30281
		98.746	--	98.746	0.30364
		99.0719	--	99.0719	0.30456
		99.3978	--	99.3978	0.30619
		99.7237	--	99.7237	0.30712
		100.05	--	100.05	0.30715
		100.376	--	100.376	0.3091
		100.701	--	100.701	0.30808
		101.027	--	101.027	0.30845
		101.353	--	101.353	0.30916
		101.679	--	101.679	0.31007
		102.005	--	102.005	0.31053
		102.331	--	102.331	0.30965
		102.657	--	102.657	0.31184
		102.983	--	102.983	0.31126
		103.309	--	103.309	0.3118
		103.635	--	103.635	0.31163
		103.96	--	103.96	0.31252
		104.286	--	104.286	0.3119
		104.612	--	104.612	0.31194
		104.938	--	104.938	0.3137
		105.264	--	105.264	0.31258
		105.59	--	105.59	0.31357
		105.916	--	105.916	0.31429
		106.242	--	106.242	0.31511
		106.568	--	106.568	0.3149
		106.894	--	106.894	0.31619
		107.219	--	107.219	0.31573
		107.545	--	107.545	0.31699
		107.871	--	107.871	0.31731
		108.197	--	108.197	0.31797
		108.523	--	108.523	0.31774
		108.849	--	108.849	0.32192
		109.175	--	109.175	0.32116
		109.501	--	109.501	0.32351
		109.827	--	109.827	0.32455
		110.153	--	110.153	0.32885
		110.478	--	110.478	0.32708
		110.804	--	110.804	0.33112
		111.13	--	111.13	0.33342
		111.456	--	111.456	0.33522
		111.782	--	111.782	0.33782
		112.108	--	112.108	0.34063
		112.434	--	112.434	0.34257
		112.76	--	112.76	0.34761
		113.086	--	113.086	0.34902
		113.412	--	113.412	0.35198
		113.737	--	113.737	0.35399
		114.063	--	114.063	0.35865
		114.389	--	114.389	0.35778
		114.715	--	114.715	0.36501
		115.041	--	115.041	0.36305
		115.367	--	115.367	0.3678
		115.693	--	115.693	0.36681
		116.019	--	116.019	0.37046
		116.345	--	116.345	0.36849
		116.671	--	116.671	0.37213
		116.996	--	116.996	0.3714
		117.322	--	117.322	0.37404
		117.648	--	117.648	0.37396
		117.974	--	117.974	0.37424
		118.3	--	118.3	0.37567
		118.626	--	118.626	0.37685
		118.952	--	118.952	0.37503
		119.278	--	119.278	0.37853
		119.604	--	119.604	0.3761
		119.93	--	119.93	0.37794
		120.255	--	120.255	0.37651
		120.581	--	120.581	0.37937
		120.907	--	120.907	0.37485
		121.233	--	121.233	0.37794
		121.559	--	121.559	0.37576
		121.885	--	121.885	0.37581
		122.211	--	122.211	0.37497
		122.537	--	122.537	0.37457
		122.863	--	122.863	0.37184
		123.189	--	123.189	0.37305
		123.514	--	123.514	0.37218
		123.84	--	123.84	0.3708
		124.166	--	124.166	0.37017
		124.492	--	124.492	0.37133
		124.818	--	124.818	0.36718
		125.144	--	125.144	0.3696
		125.47	--	125.47	0.36664
		125.796	--	125.796	0.36636
		126.122	--	126.122	0.36278
		126.448	--	126.448	0.36487
		126.773	--	126.773	0.35997
		127.099	--	127.099	0.36033
		127.425	--	127.425	0.35987
		127.751	--	127.751	0.36026
		128.077	--	128.077	0.35798
		128.403	--	128.403	0.35992
		128.729	--	128.729	0.35939
		129.055	--	129.055	0.3583
		129.381	--	129.381	0.36031
		129.707	--	129.707	0.35975
		130.032	--	130.032	0.35808
		130.358	--	130.358	0.36083
		130.684	--	130.684	0.35951
		131.01	--	131.01	0.36118
		131.336	--	131.336	0.36171
		131.662	--	131.662	0.36434
		131.988	--	131.988	0.3626
		132.314	--	132.314	0.36792
		132.64	--	132.64	0.3652
		132.965	--	132.965	0.36756
		133.291	--	133.291	0.36881
		133.617	--	133.617	0.3686
		133.943	--	133.943	0.36879
		134.269	--	134.269	0.36992
		134.595	--	134.595	0.37061
		134.921	--	134.921	0.36819
		135.247	--	135.247	0.37094
		135.573	--	135.573	0.3688
		135.899	--	135.899	0.36926
		136.225	--	136.225	0.37091
		136.55	--	136.55	0.36957
		136.876	--	136.876	0.37086
		137.202	--	137.202	0.37102
		137.528	--	137.528	0.37259
		137.854	--	137.854	0.3728
		138.18	--	138.18	0.37494
		138.506	--	138.506	0.37415
		138.832	--	138.832	0.37598
		139.158	--	139.158	0.37677
		139.483	--	139.483	0.37606
		139.809	--	139.809	0.37834
		140.135	--	140.135	0.37828
		140.461	--	140.461	0.38006
		140.787	--	140.787	0.38021
		141.113	--	141.113	0.38389
		141.439	--	141.439	0.38375
		141.765	--	141.765	0.3862
		142.091	--	142.091	0.38915
		142.417	--	142.417	0.38904
		142.743	--	142.743	0.39215
		143.068	--	143.068	0.39318
		143.394	--	143.394	0.39397
		143.72	--	143.72	0.39466
		144.046	--	144.046	0.39807
		144.372	--	144.372	0.39788
		144.698	--	144.698	0.39909
		145.024	--	145.024	0.40133
		145.35	--	145.35	0.40144
		145.676	--	145.676	0.40399
		146.001	--	146.001	0.40832
		146.327	--	146.327	0.41241
		146.653	--	146.653	0.41581
		146.979	--	146.979	0.42111
		147.305	--	147.305	0.42534
		147.631	--	147.631	0.42671
		147.957	--	147.957	0.43089
		148.283	--	148.283	0.43269
		148.609	--	148.609	0.43416
		148.935	--	148.935	0.43628
		149.261	--	149.261	0.43823
		149.586	--	149.586	0.43809
		149.912	--	149.912	0.44046
		150.238	--	150.238	0.44089
		150.564	--	150.564	0.43972
		150.89	--	150.89	0.43991
		151.216	--	151.216	0.44011
		151.542	--	151.542	0.43846
		151.868	--	151.868	0.43828
		152.194	--	152.194	0.43857
		152.519	--	152.519	0.4364
		152.845	--	152.845	0.43606
		153.171	--	153.171	0.43632
		153.497	--	153.497	0.43495
		153.823	--	153.823	0.43508
		154.149	--	154.149	0.43535
		154.475	--	154.475	0.43395
		154.801	--	154.801	0.4329
		155.127	--	155.127	0.43336
		155.453	--	155.453	0.43148
		155.779	--	155.779	0.42998
		156.104	--	156.104	0.42984
		156.43	--	156.43	0.42772
		156.756	--	156.756	0.42639
		157.082	--	157.082	0.42535
		157.408	--	157.408	0.42349
		157.734	--	157.734	0.42218
		158.06	--	158.06	0.42246
		158.386	--	158.386	0.42104
		158.712	--	158.712	0.42073
		159.037	--	159.037	0.42112
		159.363	--	159.363	0.4199
		159.689	--	159.689	0.41927
		160.015	--	160.015	0.42012
		160.341	--	160.341	0.41849
		160.667	--	160.667	0.41909
		160.993	--	160.993	0.41885
		161.319	--	161.319	0.41898
		161.645	--	161.645	0.41773
		161.971	--	161.971	0.41937
		162.297	--	162.297	0.41843
		162.622	--	162.622	0.4175
		162.948	--	162.948	0.41719
		163.274	--	163.274	0.41677
		163.6	--	163.6	0.41481
		163.926	--	163.926	0.4149
		164.252	--	164.252	0.41454
		164.578	--	164.578	0.41369
		164.904	--	164.904	0.41347
		165.23	--	165.23	0.41439
		165.555	--	165.555	0.41219
		165.881	--	165.881	0.41246
		166.207	--	166.207	0.41105
		166.533	--	166.533	0.41075
		166.859	--	166.859	0.40855
		167.185	--	167.185	0.41011
		167.511	--	167.511	0.40688
		167.837	--	167.837	0.40717
		168.163	--	168.163	0.40515
		168.489	--	168.489	0.40354
		168.815	--	168.815	0.40236
		169.14	--	169.14	0.40211
		169.466	--	169.466	0.39964
		169.792	--	169.792	0.39986
		170.118	--	170.118	0.39974
		170.444	--	170.444	0.39822
		170.77	--	170.77	0.39808
		171.096	--	171.096	0.39854
		171.422	--	171.422	0.39764
		171.748	--	171.748	0.39705
		172.073	--	172.073	0.39781
		172.399	--	172.399	0.39739
		172.725	--	172.725	0.39552
		173.051	--	173.051	0.39654
		173.377	--	173.377	0.39464
		173.703	--	173.703	0.39465
		174.029	--	174.029	0.39489
		174.355	--	174.355	0.39456
		174.681	--	174.681	0.39349
		175.007	--	175.007	0.39464
		175.333	--	175.333	0.39295
		175.658	--	175.658	0.39349
		175.984	--	175.984	0.39406
		176.31	--	176.31	0.39358
		176.636	--	176.636	0.39325
		176.962	--	176.962	0.39507
		177.288	--	177.288	0.39454
		177.614	--	177.614	0.39496
		177.94	--	177.94	0.39543
		178.266	--	178.266	0.39683
		178.591	--	178.591	0.39584
		178.917	--	178.917	0.3993
		179.243	--	179.243	0.39792
		179.569	--	179.569	0.39969
		179.895	--	179.895	0.40083
		180.221	--	180.221	0.40239
		180.547	--	180.547	0.40238
		180.873	--	180.873	0.405
		181.199	--	181.199	0.40426
		181.525	--	181.525	0.40496
		181.851	--	181.851	0.40508
		182.176	--	182.176	0.40654
		182.502	--	182.502	0.4051
		182.828	--	182.828	0.40668
		183.154	--	183.154	0.40638
		183.48	--	183.48	0.40776
		183.806	--	183.806	0.40657
		184.132	--	184.132	0.40941
		184.458	--	184.458	0.40676
		184.784	--	184.784	0.40932
		185.109	--	185.109	0.40812
		185.435	--	185.435	0.40882
		185.761	--	185.761	0.40734
		186.087	--	186.087	0.40878
		186.413	--	186.413	0.4066
		186.739	--	186.739	0.40772
		187.065	--	187.065	0.40779
		187.391	--	187.391	0.40714
		187.717	--	187.717	0.40664
		188.043	--	188.043	0.40829
		188.369	--	188.369	0.40633
		188.694	--	188.694	0.40789
		189.02	--	189.02	0.40666
		189.346	--	189.346	0.40543
		189.672	--	189.672	0.40355
		189.998	--	189.998	0.40483
		190.324	--	190.324	0.40132
		190.65	--	190.65	0.40127
		190.976	--	190.976	0.39904
		191.302	--	191.302	0.39829
		191.627	--	191.627	0.39609
		191.953	--	191.953	0.39784
		192.279	--	192.279	0.39454
		192.605	--	192.605	0.39544
		192.931	--	192.931	0.3935
		193.257	--	193.257	0.39308
		193.583	--	193.583	0.39199
		193.909	--	193.909	0.39386
		194.235	--	194.235	0.39149
		194.561	--	194.561	0.39405
		194.887	--	194.887	0.39255
		195.212	--	195.212	0.39402
		195.538	--	195.538	0.3925
		195.864	--	195.864	0.39526
		196.19	--	196.19	0.39194
		196.516	--	196.516	0.39489
		196.842	--	196.842	0.39334
		197.168	--	197.168	0.39381
		197.494	--	197.494	0.39192
		197.82	--	197.82	0.39328
		198.145	--	198.145	0.39192
		198.471	--	198.471	0.39059
		198.797	--	198.797	0.39132
		199.123	--	199.123	0.39058
		199.449	--	199.449	0.38873
		199.775	--	199.775	0.39059
		200.101	--	200.101	0.38907
		200.427	--	200.427	0.38954
		200.753	--	200.753	0.38863
		201.079	--	201.079	0.38934
		201.405	--	201.405	0.38595
		201.73	--	201.73	0.38925
		202.056	--	202.056	0.38631
		202.382	--	202.382	0.38811
		202.708	--	202.708	0.3889
		203.034	--	203.034	0.3919
		203.36	--	203.36	0.39239
		203.686	--	203.686	0.39697
		204.012	--	204.012	0.39924
		204.338	--	204.338	0.40318
		204.663	--	204.663	0.40849
		204.989	--	204.989	0.41282
		205.315	--	205.315	0.41636
		205.641	--	205.641	0.42249
		205.967	--	205.967	0.42355
		206.293	--	206.293	0.42792
		206.619	--	206.619	0.43033
		206.945	--	206.945	0.43285
		207.271	--	207.271	0.43246
		207.597	--	207.597	0.43723
		207.923	--	207.923	0.43709
		208.248	--	208.248	0.43891
		208.574	--	208.574	0.44137
		208.9	--	208.9	0.44356
		209.226	--	209.226	0.44272
		209.552	--	209.552	0.44617
		209.878	--	209.878	0.4469
		210.204	--	210.204	0.44721
		210.53	--	210.53	0.44911
		210.856	--	210.856	0.45047
		211.181	--	211.181	0.45047
		211.507	--	211.507	0.45318
		211.833	--	211.833	0.4542
		212.159	--	212.159	0.4559
		212.485	--	212.485	0.45785
		212.811	--	212.811	0.46187
		213.137	--	213.137	0.46175
		213.463	--	213.463	0.46396
		213.789	--	213.789	0.46619
		214.115	--	214.115	0.46914
		214.44	--	214.44	0.46821
		214.766	--	214.766	0.47291
		215.092	--	215.092	0.47291
		215.418	--	215.418	0.47508
		215.744	--	215.744	0.47651
		216.07	--	216.07	0.47827
		216.396	--	216.396	0.47775
		216.722	--	216.722	0.48161
		217.048	--	217.048	0.48119
		217.374	--	217.374	0.48269
		217.7	--	217.7	0.48328
		218.025	--	218.025	0.48525
		218.351	--	218.351	0.48326
		218.677	--	218.677	0.48641
		219.003	--	219.003	0.48609
		219.329	--	219.329	0.48716
		219.655	--	219.655	0.48718
		219.981	--	219.981	0.49007
		220.307	--	220.307	0.48697
		220.633	--	220.633	0.49066
		220.958	--	220.958	0.48975
		221.284	--	221.284	0.49034
		221.61	--	221.61	0.49096
		221.936	--	221.936	0.49192
		222.262	--	222.262	0.48946
		222.588	--	222.588	0.49193
		222.914	--	222.914	0.49221
		223.24	--	223.24	0.49251
		223.566	--	223.566	0.49223
		223.892	--	223.892	0.4949
		224.218	--	224.218	0.49301
		224.543	--	224.543	0.4976
		224.869	--	224.869	0.49729
		225.195	--	225.195	0.50038
		225.521	--	225.521	0.50065
		225.847	--	225.847	0.50261
		226.173	--	226.173	0.50219
		226.499	--	226.499	0.50547
		226.825	--	226.825	0.50494
		227.151	--	227.151	0.50703
		227.476	--	227.476	0.50782
		227.802	--	227.802	0.51027
		228.128	--	228.128	0.50941
		228.454	--	228.454	0.51138
		228.78	--	228.78	0.51286
		229.106	--	229.106	0.5141
		229.432	--	229.432	0.51292
		229.758	--	229.758	0.5157
		230.084	--	230.084	0.5161
		230.41	--	230.41	0.51759
		230.736	--	230.736	0.51715
		231.061	--	231.061	0.52111
		231.387	--	231.387	0.52031
		231.713	--	231.713	0.52228
		232.039	--	232.039	0.52314
		232.365	--	232.365	0.52516
		232.691	--	232.691	0.52493
		233.017	--	233.017	0.52946
		233.343	--	233.343	0.53251
		233.669	--	233.669	0.53708
		233.994	--	233.994	0.541
		234.32	--	234.32	0.54628
		234.646	--	234.646	0.54682
		234.972	--	234.972	0.55271
		235.298	--	235.298	0.5537
		235.624	--	235.624	0.55688
		235.95	--	235.95	0.55848
		236.276	--	236.276	0.56171
		236.602	--	236.602	0.56002
		236.928	--	236.928	0.56383
		237.254	--	237.254	0.56227
		237.579	--	237.579	0.56342
		237.905	--	237.905	0.56429
		238.231	--	238.231	0.56597
		238.557	--	238.557	0.56459
		238.883	--	238.883	0.56635
		239.209	--	239.209	0.56671
		239.535	--	239.535	0.56767
		239.861	--	239.861	0.56647
		240.187	--	240.187	0.56976
		240.512	--	240.512	0.56685
		240.838	--	240.838	0.56986
		241.164	--	241.164	0.5689
		241.49	--	241.49	0.57043
		241.816	--	241.816	0.56894
		242.142	--	242.142	0.57129
		242.468	--	242.468	0.56851
		242.794	--	242.794	0.57062
		243.12	--	243.12	0.56983
		243.446	--	243.446	0.56932
		243.772	--	243.772	0.5682
		244.097	--	244.097	0.56876
		244.423	--	244.423	0.56601
		244.749	--	244.749	0.56766
		245.075	--	245.075	0.56399
		245.401	--	245.401	0.5649
		245.727	--	245.727	0.56189
		246.053	--	246.053	0.56343
		246.379	--	246.379	0.55969
		246.705	--	246.705	0.56028
		247.03	--	247.03	0.55848
		247.356	--	247.356	0.55815
		247.682	--	247.682	0.55669
		248.008	--	248.008	0.55733
		248.334	--	248.334	0.55451
		248.66	--	248.66	0.55598
		248.986	--	248.986	0.55464
		249.312	--	249.312	0.55448
		249.638	--	249.638	0.55349
		249.964	--	249.964	0.55467
		250.29	--	250.29	0.55263
		250.615	--	250.615	0.55373
		250.941	--	250.941	0.55375
		251.267	--	251.267	0.55427
		251.593	--	251.593	0.55302
		251.919	--	251.919	0.55515
		252.245	--	252.245	0.55372
		252.571	--	252.571	0.55418
		252.897	--	252.897	0.55353
		253.223	--	253.223	0.55482
		253.548	--	253.548	0.55234
		253.874	--	253.874	0.55371
		254.2	--	254.2	0.55291
		254.526	--	254.526	0.55307
		254.852	--	254.852	0.55093
		255.178	--	255.178	0.55189
		255.504	--	255.504	0.55019
		255.83	--	255.83	0.54971
		256.156	--	256.156	0.55013
		256.482	--	256.482	0.54868
		256.808	--	256.808	0.54728
		257.133	--	257.133	0.54807
		257.459	--	257.459	0.54654
		257.785	--	257.785	0.5469
		258.111	--	258.111	0.54723
		258.437	--	258.437	0.54633
		258.763	--	258.763	0.54566
		259.089	--	259.089	0.54751
		259.415	--	259.415	0.5448
		259.741	--	259.741	0.54567
		260.067	--	260.067	0.54542
		260.392	--	260.392	0.54534
		260.718	--	260.718	0.54397
		261.044	--	261.044	0.5464
		261.37	--	261.37	0.54457
		261.696	--	261.696	0.54626
		262.022	--	262.022	0.54608
		262.348	--	262.348	0.54722
		262.674	--	262.674	0.54609
		263	--	263	0.54949
		263.325	--	263.325	0.54764
		263.651	--	263.651	0.55101
		263.977	--	263.977	0.55148
		264.303	--	264.303	0.55333
		264.629	--	264.629	0.55366
		264.955	--	264.955	0.557
		265.281	--	265.281	0.55642
		265.607	--	265.607	0.55703
		265.933	--	265.933	0.5576
		266.259	--	266.259	0.55786
		266.584	--	266.584	0.55599
		266.91	--	266.91	0.55697
		267.236	--	267.236	0.55596
		267.562	--	267.562	0.5555
		267.888	--	267.888	0.55425
		268.214	--	268.214	0.55577
		268.54	--	268.54	0.55282
		268.866	--	268.866	0.55396
		269.192	--	269.192	0.55267
		269.518	--	269.518	0.55285
		269.844	--	269.844	0.55074
		270.169	--	270.169	0.55194
		270.495	--	270.495	0.55139
		270.821	--	270.821	0.55046
		271.147	--	271.147	0.55167
		271.473	--	271.473	0.55312
		271.799	--	271.799	0.55341
		272.125	--	272.125	0.55236
		272.451	--	272.451	0.55387
		272.777	--	272.777	0.55362
		273.103	--	273.103	0.55269
		273.428	--	273.428	0.5542
		273.754	--	273.754	0.5518
		274.08	--	274.08	0.55328
		274.406	--	274.406	0.55159
		274.732	--	274.732	0.55249
		275.058	--	275.058	0.55149
		275.384	--	275.384	0.55371
		275.71	--	275.71	0.55348
		276.036	--	276.036	0.55449
		276.361	--	276.361	0.55608
		276.687	--	276.687	0.55693
		277.013	--	277.013	0.5581
		277.339	--	277.339	0.55959
		277.665	--	277.665	0.56056
		277.991	--	277.991	0.56051
		278.317	--	278.317	0.56099
		278.643	--	278.643	0.56222
		278.969	--	278.969	0.56097
		279.295	--	279.295	0.5626
		279.62	--	279.62	0.56149
		279.946	--	279.946	0.56317
		280.272	--	280.272	0.56117
		280.598	--	280.598	0.5629
		280.924	--	280.924	0.56195
		281.25	--	281.25	0.56195
		281.576	--	281.576	0.56249
		281.902	--	281.902	0.56133
		282.228	--	282.228	0.56192
		282.554	--	282.554	0.56069
		282.88	--	282.88	0.56275
		283.205	--	283.205	0.56158
		283.531	--	283.531	0.56288
		283.857	--	283.857	0.56361
		284.183	--	284.183	0.56416
		284.509	--	284.509	0.56476
		284.835	--	284.835	0.56497
		285.161	--	285.161	0.56665
		285.487	--	285.487	0.56589
		285.813	--	285.813	0.56851
		286.139	--	286.139	0.56815
		286.464	--	286.464	0.56976
		286.79	--	286.79	0.57136
		287.116	--	287.116	0.57144
		287.442	--	287.442	0.5735
		287.768	--	287.768	0.57462
		288.094	--	288.094	0.57731
		288.42	--	288.42	0.57828
		288.746	--	288.746	0.5814
		289.072	--	289.072	0.58255
		289.397	--	289.397	0.5829
		289.723	--	289.723	0.58598
		290.049	--	290.049	0.58556
		290.375	--	290.375	0.58819
		290.701	--	290.701	0.58853
		291.027	--	291.027	0.58988
		291.353	--	291.353	0.59034
		291.679	--	291.679	0.59219
		292.005	--	292.005	0.5921
		292.331	--	292.331	0.59224
		292.656	--	292.656	0.59433
		292.982	--	292.982	0.59316
		293.308	--	293.308	0.59541
		293.634	--	293.634	0.59648
		293.96	--	293.96	0.59773
		294.286	--	294.286	0.59923
		294.612	--	294.612	0.60169
		294.938	--	294.938	0.60109
		295.264	--	295.264	0.60255
		295.59	--	295.59	0.60359
		295.916	--	295.916	0.60238
		296.241	--	296.241	0.603
		296.567	--	296.567	0.60384
		296.893	--	296.893	0.60339
		297.219	--	297.219	0.60421
		297.545	--	297.545	0.60526
		297.871	--	297.871	0.60791
		298.197	--	298.197	0.60726
		298.523	--	298.523	0.61083
		298.849	--	298.849	0.61132
		299.175	--	299.175	0.61387
		299.5	--	299.5	0.61442
		299.826	--	299.826	0.61721
		300.152	--	300.152	0.61722
		300.478	--	300.478	0.61845
		300.804	--	300.804	0.61944
		301.13	--	301.13	0.6193
		301.456	--	301.456	0.62073
		301.782	--	301.782	0.62135
		302.108	--	302.108	0.62171
		302.433	--	302.433	0.62328
		302.759	--	302.759	0.62307
		303.085	--	303.085	0.62426
		303.411	--	303.411	0.62416
		303.737	--	303.737	0.62633
		304.063	--	304.063	0.62454
		304.389	--	304.389	0.62646
		304.715	--	304.715	0.62515
		305.041	--	305.041	0.62524
		305.367	--	305.367	0.62504
		305.692	--	305.692	0.62678
		306.018	--	306.018	0.62709
		306.344	--	306.344	0.62965
		306.67	--	306.67	0.63187
		306.996	--	306.996	0.63256
		307.322	--	307.322	0.63528
		307.648	--	307.648	0.63643
		307.974	--	307.974	0.63726
		308.3	--	308.3	0.63996
		308.626	--	308.626	0.6407
		308.952	--	308.952	0.6427
		309.277	--	309.277	0.6434
		309.603	--	309.603	0.64638
		309.929	--	309.929	0.64576
		310.255	--	310.255	0.64939
		310.581	--	310.581	0.64946
		310.907	--	310.907	0.65117
		311.233	--	311.233	0.65136
		311.559	--	311.559	0.65345
		311.885	--	311.885	0.65289
		312.211	--	312.211	0.65424
		312.536	--	312.536	0.65518
		312.862	--	312.862	0.65555
		313.188	--	313.188	0.65542
		313.514	--	313.514	0.65649
		313.84	--	313.84	0.65547
		314.166	--	314.166	0.65695
		314.492	--	314.492	0.65671
		314.818	--	314.818	0.65874
		315.144	--	315.144	0.65722
		315.469	--	315.469	0.66119
		315.795	--	315.795	0.66034
		316.121	--	316.121	0.66324
		316.447	--	316.447	0.66349
		316.773	--	316.773	0.6662
		317.099	--	317.099	0.66542
		317.425	--	317.425	0.66795
		317.751	--	317.751	0.66798
		318.077	--	318.077	0.66927
		318.403	--	318.403	0.66985
		318.728	--	318.728	0.6722
		319.054	--	319.054	0.67158
		319.38	--	319.38	0.67487
		319.706	--	319.706	0.67493
		320.032	--	320.032	0.67762
		320.358	--	320.358	0.67818
		320.684	--	320.684	0.68182
		321.01	--	321.01	0.68247
		321.336	--	321.336	0.686
		321.662	--	321.662	0.68705
		321.988	--	321.988	0.68927
		322.313	--	322.313	0.69112
		322.639	--	322.639	0.69316
		322.965	--	322.965	0.69399
		323.291	--	323.291	0.69676
		323.617	--	323.617	0.69711
		323.943	--	323.943	0.69944
		324.269	--	324.269	0.69937
		324.595	--	324.595	0.7013
		324.921	--	324.921	0.70026
		325.247	--	325.247	0.70312
		325.572	--	325.572	0.70117
		325.898	--	325.898	0.70368
		326.224	--	326.224	0.70365
		326.55	--	326.55	0.70496
		326.876	--	326.876	0.70469
		327.202	--	327.202	0.70673
		327.528	--	327.528	0.70702
		327.854	--	327.854	0.70871
		328.18	--	328.18	0.71051
		328.505	--	328.505	0.71248
		328.831	--	328.831	0.71288
		329.157	--	329.157	0.71594
		329.483	--	329.483	0.7159
		329.809	--	329.809	0.71736
		330.135	--	330.135	0.71803
		330.461	--	330.461	0.72016
		330.787	--	330.787	0.71949
		331.113	--	331.113	0.72306
		331.439	--	331.439	0.72204
		331.764	--	331.764	0.72397
		332.09	--	332.09	0.7256
		332.416	--	332.416	0.72602
		332.742	--	332.742	0.72733
		333.068	--	333.068	0.72939
		333.394	--	333.394	0.72983
		333.72	--	333.72	0.73239
		334.046	--	334.046	0.73363
		334.372	--	334.372	0.73426
		334.698	--	334.698	0.73634
		335.024	--	335.024	0.73812
		335.349	--	335.349	0.7373
		335.675	--	335.675	0.74041
		336.001	--	336.001	0.73978
		336.327	--	336.327	0.73994
		336.653	--	336.653	0.74063
		336.979	--	336.979	0.74207
		337.305	--	337.305	0.74099
		337.631	--	337.631	0.74195
		337.957	--	337.957	0.74377
		338.283	--	338.283	0.74333
		338.608	--	338.608	0.74463
		338.934	--	338.934	0.74645
		339.26	--	339.26	0.74561
		339.586	--	339.586	0.74685
		339.912	--	339.912	0.74815
		340.238	--	340.238	0.74772
		340.564	--	340.564	0.74758
		340.89	--	340.89	0.75015
		341.216	--	341.216	0.74906
		341.541	--	341.541	0.74983
		341.867	--	341.867	0.75058
		342.193	--	342.193	0.7515
		342.519	--	342.519	0.75094
		342.845	--	342.845	0.75356
		343.171	--	343.171	0.75295
		343.497	--	343.497	0.75364
		343.823	--	343.823	0.75518
		344.149	--	344.149	0.75521
		344.475	--	344.475	0.7558
		344.8	--	344.8	0.75724
		345.126	--	345.126	0.75886
		345.452	--	345.452	0.7585
		345.778	--	345.778	0.76053
		346.104	--	346.104	0.76226
		346.43	--	346.43	0.76224
		346.756	--	346.756	0.76514
		347.082	--	347.082	0.76608
		347.408	--	347.408	0.76773
		347.734	--	347.734	0.7693
		348.06	--	348.06	0.77222
		348.385	--	348.385	0.77165
		348.711	--	348.711	0.77562
		349.037	--	349.037	0.77649
		349.363	--	349.363	0.77728
		349.689	--	349.689	0.77918
		350.015	--	350.015	0.78078
		350.341	--	350.341	0.78158
		350.667	--	350.667	0.78202
		350.993	--	350.993	0.78542
		351.318	--	351.318	0.78387
		351.644	--	351.644	0.78612
		351.97	--	351.97	0.78687
		352.296	--	352.296	0.78638
		352.622	--	352.622	0.78747
		352.948	--	352.948	0.78842
		353.274	--	353.274	0.78895
		353.6	--	353.6	0.78848
		353.926	--	353.926	0.79192
		354.252	--	354.252	0.79136
		354.577	--	354.577	0.79347
		354.903	--	354.903	0.79555
		355.229	--	355.229	0.79649
		355.555	--	355.555	0.79893
		355.881	--	355.881	0.80015
		356.207	--	356.207	0.80125
		356.533	--	356.533	0.80165
		356.859	--	356.859	0.80448
		357.185	--	357.185	0.80454
		357.511	--	357.511	0.80529
		357.837	--	357.837	0.80683
		358.162	--	358.162	0.80587
		358.488	--	358.488	0.80713
		358.814	--	358.814	0.80758
		359.14	--	359.14	0.80802
		359.466	--	359.466	0.80745
		359.792	--	359.792	0.8101
		360.118	--	360.118	0.80911
		360.444	--	360.444	0.80978
		360.77	--	360.77	0.81154
		361.096	--	361.096	0.81223
		361.421	--	361.421	0.81211
		361.747	--	361.747	0.81254
		362.073	--	362.073	0.81448
		362.399	--	362.399	0.81317
		362.725	--	362.725	0.81503
		363.051	--	363.051	0.81635
		363.377	--	363.377	0.81617
		363.703	--	363.703	0.81641
		364.029	--	364.029	0.81677
		364.354	--	364.354	0.81805
		364.68	--	364.68	0.81589
		365.006	--	365.006	0.81793
		365.332	--	365.332	0.81685
		365.658	--	365.658	0.81651
		365.984	--	365.984	0.81715
		366.31	--	366.31	0.81668
		366.636	--	366.636	0.8166
		366.962	--	366.962	0.81679
		367.288	--	367.288	0.81707
		367.613	--	367.613	0.81501
		367.939	--	367.939	0.8167
		368.265	--	368.265	0.81528
		368.591	--	368.591	0.81518
		368.917	--	368.917	0.81635
		369.243	--	369.243	0.81556
		369.569	--	369.569	0.81578
		369.895	--	369.895	0.81658
		370.221	--	370.221	0.81739
		370.547	--	370.547	0.81545
		370.873	--	370.873	0.81719
		371.198	--	371.198	0.81723
		371.524	--	371.524	0.81728
		371.85	--	371.85	0.81872
		372.176	--	372.176	0.81927
		372.502	--	372.502	0.81932
		372.828	--	372.828	0.82076
		373.154	--	373.154	0.8215
		373.48	--	373.48	0.82028
		373.806	--	373.806	0.8223
		374.132	--	374.132	0.82207
		374.457	--	374.457	0.82209
		374.783	--	374.783	0.82229
		375.109	--	375.109	0.82326
		375.435	--	375.435	0.82214
		375.761	--	375.761	0.82251
		376.087	--	376.087	0.8239
		376.413	--	376.413	0.82308
		376.739	--	376.739	0.82455
		377.065	--	377.065	0.82517
		377.39	--	377.39	0.82479
		377.716	--	377.716	0.82584
		378.042	--	378.042	0.82676
		378.368	--	378.368	0.82624
		378.694	--	378.694	0.82692
		379.02	--	379.02	0.82829
		379.346	--	379.346	0.82713
		379.672	--	379.672	0.82755
		379.998	--	379.998	0.82848
		380.324	--	380.324	0.82903
		380.649	--	380.649	0.82824
		380.975	--	380.975	0.82935
		381.301	--	381.301	0.82952
		381.627	--	381.627	0.82897
		381.953	--	381.953	0.82974
		382.279	--	382.279	0.83071
		382.605	--	382.605	0.83049
		382.931	--	382.931	0.83063
		383.257	--	383.257	0.83198
		383.583	--	383.583	0.83167
		383.909	--	383.909	0.83102
		384.234	--	384.234	0.83194
		384.56	--	384.56	0.83129
		384.886	--	384.886	0.83087
		385.212	--	385.212	0.83159
		385.538	--	385.538	0.8304
		385.864	--	385.864	0.83042
		386.19	--	386.19	0.83148
		386.516	--	386.516	0.83032
		386.842	--	386.842	0.8308
		387.168	--	387.168	0.83196
		387.493	--	387.493	0.83114
		387.819	--	387.819	0.83118
		388.145	--	388.145	0.83194
		388.471	--	388.471	0.83167
		388.797	--	388.797	0.83022
		389.123	--	389.123	0.83234
		389.449	--	389.449	0.83094
		389.775	--	389.775	0.83172
		390.101	--	390.101	0.83269
		390.426	--	390.426	0.83338
		390.752	--	390.752	0.8338
		391.078	--	391.078	0.837
		391.404	--	391.404	0.8381
		391.73	--	391.73	0.83881
		392.056	--	392.056	0.84159
		392.382	--	392.382	0.84375
		392.708	--	392.708	0.84423
		393.034	--	393.034	0.84582
		393.36	--	393.36	0.84831
		393.685	--	393.685	0.84889
		394.011	--	394.011	0.8508
		394.337	--	394.337	0.85424
		394.663	--	394.663	0.85446
		394.989	--	394.989	0.8567
		395.315	--	395.315	0.86003
		395.641	--	395.641	0.86107
		395.967	--	395.967	0.86353
		396.293	--	396.293	0.8672
		396.619	--	396.619	0.86883
		396.945	--	396.945	0.87112
		397.27	--	397.27	0.8755
		397.596	--	397.596	0.87768
		397.922	--	397.922	0.87916
		398.248	--	398.248	0.88268
		398.574	--	398.574	0.88532
		398.9	--	398.9	0.88645
		399.226	--	399.226	0.88885
		399.552	--	399.552	0.89093
		399.878	--	399.878	0.8912
		400.204	0.15397	400.204	0.8928
		400.529	0.11274	400.529	0.89471
		400.855	0.12427	400.855	0.89459
		401.181	0.26765	401.181	0.89534
		401.507	0.26952	401.507	0.89806
		401.833	0.17455	401.833	0.89732
		402.159	0.18058	402.159	0.89853
		402.485	0.29498	402.485	0.89935
		402.811	0.34219	402.811	0.89964
		403.137	0.3405	403.137	0.89912
		403.462	0.32119	403.462	0.9012
		403.788	0.22702	403.788	0.90126
		404.114	0.13887	404.114	0.90041
		404.44	0.51067	404.44	0.90077
		404.766	0.88939	404.766	0.90205
		405.092	0.87755	405.092	0.90171
		405.418	0.86494	405.418	0.90141
		405.744	0.85448	405.744	0.90303
		406.07	0.84516	406.07	0.90204
		406.396	0.8337	406.396	0.90214
		406.721	0.8235	406.721	0.90417
		407.047	0.81498	407.047	0.90417
		407.373	0.80578	407.373	0.90431
		407.699	0.79675	407.699	0.90497
		408.025	0.78876	408.025	0.90662
		408.351	0.78003	408.351	0.90521
		408.677	0.77101	408.677	0.90619
		409.003	0.765	409.003	0.90714
		409.329	0.75347	409.329	0.90654
		409.655	0.74369	409.655	0.907
		409.981	0.73556	409.981	0.90767
		410.306	0.72155	410.306	0.90725
		410.632	0.71766	410.632	0.90716
		410.958	0.71542	410.958	0.90881
		411.284	0.71285	411.284	0.90769
		411.61	0.70679	411.61	0.90926
		411.936	0.69091	411.936	0.91154
		412.262	0.66859	412.262	0.91225
		412.588	0.66729	412.588	0.9128
		412.914	0.67937	412.914	0.91502
		413.24	0.67306	413.24	0.91648
		413.565	0.66979	413.565	0.91619
		413.891	0.67644	413.891	0.91704
		414.217	0.66823	414.217	0.91821
		414.543	0.67084	414.543	0.91703
		414.869	0.66055	414.869	0.91766
		415.195	0.63965	415.195	0.91822
		415.521	0.58293	415.521	0.91796
		415.847	0.67587	415.847	0.91775
		416.173	0.7265	416.173	0.91949
		416.498	0.83831	416.498	0.91799
		416.824	0.88675	416.824	0.91903
		417.15	0.4853	417.15	0.92
		417.476	0.45995	417.476	0.91962
		417.802	0.90399	417.802	0.91954
		418.128	0.89176	418.128	0.92065
		418.454	0.87853	418.454	0.91952
		418.78	0.86322	418.78	0.91991
		419.106	0.85653	419.106	0.92018
		419.432	0.84979	419.432	0.91892
		419.757	0.84479	419.757	0.91943
		420.083	0.8302	420.083	0.92071
		420.409	0.81832	420.409	0.91849
		420.735	0.82159	420.735	0.91936
		421.061	0.80416	421.061	0.91973
		421.387	0.68357	421.387	0.92099
		421.713	0.62826	421.713	0.91921
		422.039	0.63499	422.039	0.92238
		422.365	0.66014	422.365	0.92177
		422.691	0.76748	422.691	0.92272
		423.017	0.78674	423.017	0.92399
		423.342	0.7753	423.342	0.92534
		423.668	0.79505	423.668	0.92447
		423.994	0.78698	423.994	0.92656
		424.32	0.77553	424.32	0.9269
		424.646	0.76961	424.646	0.9276
		424.972	0.76234	424.972	0.92798
		425.298	0.75722	425.298	0.93109
		425.624	0.75249	425.624	0.93074
		425.95	0.75212	425.95	0.93166
		426.276	0.74714	426.276	0.93343
		426.601	0.74217	426.601	0.93479
		426.927	0.73836	426.927	0.93458
		427.253	0.73254	427.253	0.93742
		427.579	0.73002	427.579	0.93763
		427.905	0.72374	427.905	0.93808
		428.231	0.71878	428.231	0.93943
		428.557	0.71216	428.557	0.93988
		428.883	0.70863	428.883	0.93915
		429.209	0.70694	429.209	0.94138
		429.534	0.70353	429.534	0.94187
		429.86	0.74483	429.86	0.94172
		430.186	0.7289	430.186	0.94294
		430.512	0.72088	430.512	0.94456
		430.838	0.78123	430.838	0.94323
		431.164	0.78384	431.164	0.94494
		431.49	0.78841	431.49	0.94631
		431.816	0.78618	431.816	0.94603
		432.142	0.78142	432.142	0.94717
		432.468	0.79357	432.468	0.94918
		432.793	0.78317	432.793	0.94869
		433.119	0.78635	433.119	0.9501
		433.445	0.8024	433.445	0.95194
		433.771	0.79405	433.771	0.95186
		434.097	0.78961	434.097	0.95249
		434.423	0.78018	434.423	0.95514
		434.749	0.77537	434.749	0.9552
		435.075	0.76496	435.075	0.95593
		435.401	0.75774	435.401	0.95788
		435.727	0.75279	435.727	0.95956
		436.053	0.7474	436.053	0.9589
		436.378	0.74105	436.378	0.96187
		436.704	0.73521	436.704	0.96226
		437.03	0.72906	437.03	0.96299
		437.356	0.7242	437.356	0.96541
		437.682	0.72037	437.682	0.96706
		438.008	0.71713	438.008	0.96758
		438.334	0.71411	438.334	0.9705
		438.66	0.70878	438.66	0.97209
		438.986	0.70462	438.986	0.97308
		439.312	0.70125	439.312	0.97573
		439.637	0.69891	439.637	0.97849
		439.963	0.69512	439.963	0.97832
		440.289	0.69193	440.289	0.98113
		440.615	0.68968	440.615	0.98262
		440.941	0.68582	440.941	0.98381
		441.267	0.68369	441.267	0.98504
		441.593	0.68199	441.593	0.98837
		441.919	0.68071	441.919	0.98821
		442.245	0.67842	442.245	0.98971
		442.57	0.67567	442.57	0.99206
		442.896	0.67281	442.896	0.99217
		443.222	0.67159	443.222	0.99268
		443.548	0.67105	443.548	0.9948
		443.874	0.67071	443.874	0.99486
		444.2	0.66746	444.2	0.99451
		444.526	0.66485	444.526	0.99582
		444.852	0.66309	444.852	0.99705
		445.178	0.66347	445.178	0.99598
		445.504	0.66303	445.504	0.99798
		445.829	0.66252	445.829	0.9977
		446.155	0.66056	446.155	0.99756
		446.481	0.65852	446.481	0.9984
		446.807	0.65846	446.807	0.99968
		447.133	0.65858	447.133	0.99869
		447.459	0.65834	447.459	1.0002
		447.785	0.65813	447.785	1.0004
		448.111	0.65629	448.111	0.9993
		448.437	0.65491	448.437	1
		448.763	0.65621	448.763	1.0004
		449.089	0.65709	449.089	1.0004
		449.414	0.65644	449.414	0.99954
		449.74	0.65596	449.74	1.0019
		450.066	0.65593	450.066	1.0013
		450.392	0.6554	450.392	1.0017
		450.718	0.65625	450.718	1.0034
		451.044	0.65712	451.044	1.0045
		451.37	0.65684	451.37	1.0043
		451.696	0.65647	451.696	1.004
		452.022	0.65716	452.022	1.006
		452.348	0.65807	452.348	1.0056
		452.673	0.6591	452.673	1.0052
		452.999	0.66002	452.999	1.0056
		453.325	0.6594	453.325	1.0064
		453.651	0.65831	453.651	1.0057
		453.977	0.6597	453.977	1.0059
		454.303	0.66056	454.303	1.0076
		454.629	0.66123	454.629	1.0068
		454.955	0.66195	454.955	1.0076
		455.281	0.66222	455.281	1.0089
		455.606	0.66238	455.606	1.0106
		455.932	0.6632	455.932	1.0095
		456.258	0.6634	456.258	1.0105
		456.584	0.66353	456.584	1.0122
		456.91	0.66475	456.91	1.0113
		457.236	0.66462	457.236	1.012
		457.562	0.66447	457.562	1.0135
		457.888	0.66476	457.888	1.0137
		458.214	0.666	458.214	1.0123
		458.54	0.6673	458.54	1.0148
		458.865	0.66745	458.865	1.0143
		459.191	0.66638	459.191	1.0146
		459.517	0.66551	459.517	1.0156
		459.843	0.66684	459.843	1.0176
		460.169	0.66748	460.169	1.0171
		460.495	0.66847	460.495	1.0178
		460.821	0.66811	460.821	1.0202
		461.147	0.66785	461.147	1.0201
		461.473	0.6679	461.473	1.0203
		461.799	0.66941	461.799	1.0214
		462.125	0.67052	462.125	1.0225
		462.45	0.67073	462.45	1.0221
		462.776	0.66919	462.776	1.0229
		463.102	0.66889	463.102	1.0248
		463.428	0.67031	463.428	1.0255
		463.754	0.67066	463.754	1.0264
		464.08	0.67181	464.08	1.0292
		464.406	0.67149	464.406	1.0313
		464.732	0.67047	464.732	1.032
		465.058	0.6711	465.058	1.0347
		465.384	0.67285	465.384	1.0376
		465.709	0.67308	465.709	1.0383
		466.035	0.67464	466.035	1.0402
		466.361	0.6738	466.361	1.0427
		466.687	0.67307	466.687	1.0442
		467.013	0.67197	467.013	1.0436
		467.339	0.67292	467.339	1.0466
		467.665	0.67593	467.665	1.0486
		467.991	0.67476	467.991	1.0494
		468.317	0.67234	468.317	1.0505
		468.642	0.67458	468.642	1.0534
		468.968	0.67526	468.968	1.0546
		469.294	0.67615	469.294	1.0549
		469.62	0.67593	469.62	1.0582
		469.946	0.67551	469.946	1.0596
		470.272	0.6737	470.272	1.0606
		470.598	0.67552	470.598	1.0617
		470.924	0.67767	470.924	1.0647
		471.25	0.67958	471.25	1.0664
		471.576	0.68034	471.576	1.066
		471.901	0.68014	471.901	1.0694
		472.227	0.68046	472.227	1.0701
		472.553	0.67957	472.553	1.0715
		472.879	0.68165	472.879	1.0731
		473.205	0.68278	473.205	1.0766
		473.531	0.68163	473.531	1.0767
		473.857	0.6814	473.857	1.0788
		474.183	0.68232	474.183	1.0814
		474.509	0.68108	474.509	1.0821
		474.835	0.68307	474.835	1.082
		475.161	0.6841	475.161	1.0832
		475.486	0.68346	475.486	1.0837
		475.812	0.68551	475.812	1.083
		476.138	0.68635	476.138	1.0837
		476.464	0.68669	476.464	1.0848
		476.79	0.68814	476.79	1.0835
		477.116	0.6873	477.116	1.0853
		477.442	0.68776	477.442	1.0857
		477.768	0.68925	477.768	1.085
		478.094	0.68845	478.094	1.0854
		478.42	0.68986	478.42	1.0868
		478.745	0.69382	478.745	1.0853
		479.071	0.69347	479.071	1.0851
		479.397	0.69451	479.397	1.0861
		479.723	0.69649	479.723	1.0845
		480.049	0.6976	480.049	1.0834
		480.375	0.69908	480.375	1.0835
		480.701	0.70047	480.701	1.0834
		481.027	0.69952	481.027	1.0822
		481.353	0.69805	481.353	1.0826
		481.678	0.69909	481.678	1.0828
		482.004	0.70087	482.004	1.0816
		482.33	0.7016	482.33	1.0829
		482.656	0.70213	482.656	1.0831
		482.982	0.70158	482.982	1.0822
		483.308	0.70144	483.308	1.082
		483.634	0.70181	483.634	1.0825
		483.96	0.70337	483.96	1.0806
		484.286	0.70397	484.286	1.0802
		484.612	0.70381	484.612	1.081
		484.938	0.70404	484.938	1.0811
		485.263	0.70516	485.263	1.0798
		485.589	0.70471	485.589	1.0809
		485.915	0.70505	485.915	1.0817
		486.241	0.70671	486.241	1.0814
		486.567	0.70565	486.567	1.0813
		486.893	0.70506	486.893	1.0831
		487.219	0.70577	487.219	1.0841
		487.545	0.70671	487.545	1.0839
		487.871	0.70721	487.871	1.0847
		488.197	0.70754	488.197	1.0859
		488.522	0.70662	488.522	1.0876
		488.848	0.70697	488.848	1.0882
		489.174	0.70837	489.174	1.0896
		489.5	0.70946	489.5	1.0933
		489.826	0.71064	489.826	1.095
		490.152	0.70995	490.152	1.0972
		490.478	0.70954	490.478	1.0992
		490.804	0.71118	490.804	1.1037
		491.13	0.71235	491.13	1.1047
		491.455	0.71279	491.455	1.107
		491.781	0.71491	491.781	1.1103
		492.107	0.7145	492.107	1.1103
		492.433	0.7142	492.433	1.112
		492.759	0.71586	492.759	1.1137
		493.085	0.71751	493.085	1.1153
		493.411	0.71852	493.411	1.1154
		493.737	0.71862	493.737	1.1178
		494.063	0.71758	494.063	1.1188
		494.389	0.71757	494.389	1.1187
		494.714	0.71914	494.714	1.1213
		495.04	0.72132	495.04	1.1225
		495.366	0.72054	495.366	1.1234
		495.692	0.71931	495.692	1.1246
		496.018	0.72045	496.018	1.1268
		496.344	0.72167	496.344	1.1265
		496.67	0.72228	496.67	1.1268
		496.996	0.72362	496.996	1.1291
		497.322	0.72316	497.322	1.1285
		497.648	0.72143	497.648	1.1285
		497.974	0.72279	497.974	1.1296
		498.299	0.7253	498.299	1.13
		498.625	0.72537	498.625	1.1292
		498.951	0.72581	498.951	1.1312
		499.277	0.72443	499.277	1.1328
		499.603	0.72424	499.603	1.1314
		499.929	0.72561	499.929	1.1333
		500.255	0.72671	500.255	1.1336
		500.581	0.7275	500.581	1.1345
		500.907	0.72669	500.907	1.1324
		501.233	0.72534	501.233	1.1352
		501.558	0.72635	501.558	1.1345
		501.884	0.72766	501.884	1.1343
		502.21	0.72789	502.21	1.1359
		502.536	0.72975	502.536	1.1373
		502.862	0.72923	502.862	1.1378
		503.188	0.7292	503.188	1.1385
		503.514	0.7313	503.514	1.1418
		503.84	0.73283	503.84	1.142
		504.166	0.73294	504.166	1.143
		504.491	0.73314	504.491	1.1453
		504.817	0.73432	504.817	1.1459
		505.143	0.73489	505.143	1.1462
		505.469	0.73669	505.469	1.1485
		505.795	0.73781	505.795	1.15
		506.121	0.73859	506.121	1.1497
		506.447	0.7392	506.447	1.1538
		506.773	0.7403	506.773	1.1543
		507.099	0.74123	507.099	1.1562
		507.425	0.74089	507.425	1.1584
		507.75	0.74139	507.75	1.1617
		508.076	0.74257	508.076	1.163
		508.402	0.74297	508.402	1.1645
		508.728	0.74213	508.728	1.168
		509.054	0.74253	509.054	1.1689
		509.38	0.74111	509.38	1.1697
		509.706	0.74059	509.706	1.1717
		510.032	0.74096	510.032	1.1732
		510.358	0.73974	510.358	1.1728
		510.684	0.73924	510.684	1.1747
		511.01	0.74168	511.01	1.1753
		511.335	0.74516	511.335	1.1747
		511.661	0.74676	511.661	1.1768
		511.987	0.74748	511.987	1.1775
		512.313	0.74673	512.313	1.1778
		512.639	0.74466	512.639	1.1777
		512.965	0.74596	512.965	1.1799
		513.291	0.74705	513.291	1.1793
		513.617	0.74747	513.617	1.1792
		513.943	0.7472	513.943	1.1805
		514.269	0.7458	514.269	1.1797
		514.594	0.7449	514.594	1.1791
		514.92	0.74703	514.92	1.1796
		515.246	0.74844	515.246	1.18
		515.572	0.74845	515.572	1.1782
		515.898	0.74934	515.898	1.1795
		516.224	0.75016	516.224	1.1791
		516.55	0.75065	516.55	1.1781
		516.876	0.75101	516.876	1.1781
		517.202	0.75111	517.202	1.1795
		517.528	0.74972	517.528	1.1782
		517.853	0.74901	517.853	1.1786
		518.179	0.74964	518.179	1.1796
		518.505	0.75032	518.505	1.1795
		518.831	0.7519	518.831	1.1779
		519.157	0.75243	519.157	1.1798
		519.483	0.75157	519.483	1.179
		519.809	0.75023	519.809	1.1793
		520.135	0.75006	520.135	1.1794
		520.461	0.75239	520.461	1.1809
		520.787	0.75296	520.787	1.1792
		521.112	0.75252	521.112	1.1825
		521.438	0.75164	521.438	1.1832
		521.764	0.74987	521.764	1.1853
		522.09	0.75059	522.09	1.1859
		522.416	0.75287	522.416	1.1905
		522.742	0.75429	522.742	1.1919
		523.068	0.75371	523.068	1.1931
		523.394	0.75277	523.394	1.1946
		523.72	0.75177	523.72	1.1979
		524.045	0.75383	524.045	1.1973
		524.371	0.75549	524.371	1.1989
		524.697	0.75522	524.697	1.1998
		525.023	0.75488	525.023	1.2015
		525.349	0.75403	525.349	1.1997
		525.675	0.75459	525.675	1.2019
		526.001	0.75605	526.001	1.202
		526.327	0.75543	526.327	1.2032
		526.653	0.75446	526.653	1.2007
		526.979	0.75564	526.979	1.203
		527.304	0.75651	527.304	1.201
		527.63	0.75705	527.63	1.2005
		527.956	0.75787	527.956	1.2007
		528.282	0.75867	528.282	1.2017
		528.608	0.75872	528.608	1.2005
		528.934	0.75901	528.934	1.2013
		529.26	0.76	529.26	1.203
		529.586	0.75988	529.586	1.203
		529.912	0.75985	529.912	1.2037
		530.238	0.76027	530.238	1.2067
		530.563	0.75992	530.563	1.2057
		530.889	0.75923	530.889	1.2078
		531.215	0.76012	531.215	1.2092
		531.541	0.76011	531.541	1.2121
		531.867	0.76043	531.867	1.2112
		532.193	0.76175	532.193	1.2149
		532.519	0.76212	532.519	1.2149
		532.845	0.76282	532.845	1.2154
		533.171	0.76184	533.171	1.2149
		533.497	0.76302	533.497	1.2164
		533.822	0.76454	533.822	1.2148
		534.148	0.76358	534.148	1.2151
		534.474	0.764	534.474	1.2152
		534.8	0.76386	534.8	1.2148
		535.126	0.76353	535.126	1.2132
		535.452	0.76569	535.452	1.215
		535.778	0.76731	535.778	1.2137
		536.104	0.76559	536.104	1.2136
		536.43	0.76652	536.43	1.2124
		536.756	0.76614	536.756	1.2147
		537.082	0.76601	537.082	1.2111
		537.407	0.77	537.407	1.2126
		537.733	0.76679	537.733	1.2114
		538.059	0.76743	538.059	1.2109
		538.385	0.76733	538.385	1.2101
		538.711	0.76698	538.711	1.2129
		539.037	0.76785	539.037	1.2117
		539.363	0.77006	539.363	1.2135
		539.689	0.76931	539.689	1.2161
		540.015	0.77029	540.015	1.2171
		540.341	0.77018	540.341	1.2173
		540.666	0.77068	540.666	1.2205
		540.992	0.77372	540.992	1.2216
		541.318	0.77434	541.318	1.2218
		541.644	0.77364	541.644	1.2231
		541.97	0.77421	541.97	1.227
		542.296	0.77549	542.296	1.2258
		542.622	0.77732	542.622	1.2302
		542.948	0.77939	542.948	1.2326
		543.274	0.77834	543.274	1.236
		543.6	0.77778	543.6	1.2369
		543.925	0.77876	543.925	1.2424
		544.251	0.77965	544.251	1.2444
		544.577	0.78292	544.577	1.2462
		544.903	0.78478	544.903	1.2488
		545.229	0.78352	545.229	1.2499
		545.555	0.78474	545.555	1.2496
		545.881	0.78524	545.881	1.2513
		546.207	0.78628	546.207	1.2518
		546.533	0.78864	546.533	1.2514
		546.859	0.78844	546.859	1.2511
		547.184	0.78855	547.184	1.2527
		547.51	0.7889	547.51	1.2496
		547.836	0.78861	547.836	1.2511
		548.162	0.78976	548.162	1.2505
		548.488	0.78986	548.488	1.2508
		548.814	0.79207	548.814	1.2491
		549.14	0.79165	549.14	1.2511
		549.466	0.79199	549.466	1.2499
		549.792	0.79283	549.792	1.2492
		550.117	0.7934	550.117	1.2493
		550.443	0.79467	550.443	1.249
		550.769	0.79497	550.769	1.2475
		551.095	0.79582	551.095	1.2475
		551.421	0.79455	551.421	1.2478
		551.747	0.79542	551.747	1.2459
		552.073	0.79579	552.073	1.2464
		552.399	0.79675	552.399	1.2479
		552.725	0.7979	552.725	1.2458
		553.051	0.79689	553.051	1.248
		553.376	0.79747	553.376	1.2474
		553.702	0.79808	553.702	1.248
		554.028	0.80028	554.028	1.2465
		554.354	0.80049	554.354	1.2494
		554.68	0.79966	554.68	1.2485
		555.006	0.79906	555.006	1.2486
		555.332	0.79902	555.332	1.2485
		555.658	0.79956	555.658	1.2496
		555.984	0.80167	555.984	1.2479
		556.31	0.802	556.31	1.248
		556.635	0.80183	556.635	1.2492
		556.961	0.80327	556.961	1.2484
		557.287	0.80499	557.287	1.2493
		557.613	0.80642	557.613	1.2514
		557.939	0.80707	557.939	1.2506
		558.265	0.80717	558.265	1.253
		558.591	0.80767	558.591	1.2535
		558.917	0.80775	558.917	1.2554
		559.243	0.80794	559.243	1.2537
		559.569	0.80934	559.569	1.2573
		559.894	0.80959	559.894	1.2561
		560.22	0.80921	560.22	1.2567
		560.546	0.80908	560.546	1.2568
		560.872	0.80859	560.872	1.258
		561.198	0.80927	561.198	1.2573
		561.524	0.80964	561.524	1.2586
		561.85	0.80978	561.85	1.2605
		562.176	0.81127	562.176	1.2603
		562.502	0.81015	562.502	1.2616
		562.828	0.80952	562.828	1.2633
		563.154	0.81172	563.154	1.2627
		563.479	0.81279	563.479	1.264
		563.805	0.81155	563.805	1.265
		564.131	0.81262	564.131	1.2653
		564.457	0.81178	564.457	1.2641
		564.783	0.8125	564.783	1.2664
		565.109	0.8148	565.109	1.2664
		565.435	0.81546	565.435	1.2664
		565.761	0.8149	565.761	1.2675
		566.087	0.81493	566.087	1.2695
		566.413	0.81513	566.413	1.269
		566.738	0.81495	566.738	1.2718
		567.064	0.8143	567.064	1.2735
		567.39	0.81343	567.39	1.2744
		567.716	0.81426	567.716	1.2758
		568.042	0.81434	568.042	1.279
		568.368	0.81367	568.368	1.2805
		568.694	0.81708	568.694	1.2815
		569.02	0.81737	569.02	1.2838
		569.346	0.8215	569.346	1.285
		569.672	0.8205	569.672	1.2852
		569.997	0.82171	569.997	1.2876
		570.323	0.8212	570.323	1.2879
		570.649	0.82289	570.649	1.2888
		570.975	0.82291	570.975	1.2901
		571.301	0.82359	571.301	1.2916
		571.627	0.82529	571.627	1.2907
		571.953	0.82584	571.953	1.2924
		572.279	0.82582	572.279	1.293
		572.605	0.82475	572.605	1.2926
		572.931	0.8254	572.931	1.2927
		573.256	0.82616	573.256	1.294
		573.582	0.82713	573.582	1.2936
		573.908	0.82741	573.908	1.2943
		574.234	0.82905	574.234	1.2961
		574.56	0.82786	574.56	1.2962
		574.886	0.82939	574.886	1.2963
		575.212	0.82976	575.212	1.2982
		575.538	0.83043	575.538	1.2984
		575.864	0.83181	575.864	1.2982
		576.189	0.8317	576.189	1.2987
		576.515	0.83439	576.515	1.2998
		576.841	0.83612	576.841	1.2983
		577.167	0.83553	577.167	1.3002
		577.493	0.83524	577.493	1.3009
		577.819	0.83578	577.819	1.3008
		578.145	0.83586	578.145	1.3025
		578.471	0.83747	578.471	1.3035
		578.797	0.83871	578.797	1.3035
		579.123	0.83806	579.123	1.3054
		579.448	0.83856	579.448	1.3068
		579.774	0.83853	579.774	1.3068
		580.1	0.83814	580.1	1.3094
		580.426	0.8396	580.426	1.3109
		580.752	0.83995	580.752	1.3111
		581.078	0.84014	581.078	1.3126
		581.404	0.83986	581.404	1.3142
		581.73	0.84066	581.73	1.3146
		582.056	0.84106	582.056	1.3145
		582.382	0.84187	582.382	1.3162
		582.707	0.84289	582.707	1.3162
		583.033	0.84428	583.033	1.3156
		583.359	0.84439	583.359	1.3169
		583.685	0.84452	583.685	1.3179
		584.011	0.84434	584.011	1.3177
		584.337	0.84458	584.337	1.3196
		584.663	0.84549	584.663	1.3203
		584.989	0.84565	584.989	1.3209
		585.315	0.84556	585.315	1.3228
		585.641	0.84553	585.641	1.3244
		585.966	0.84583	585.966	1.3239
		586.292	0.8455	586.292	1.3261
		586.618	0.84731	586.618	1.3265
		586.944	0.84744	586.944	1.3264
		587.27	0.84725	587.27	1.3272
		587.596	0.84671	587.596	1.3278
		587.922	0.84762	587.922	1.3259
		588.248	0.84764	588.248	1.3271
		588.574	0.84828	588.574	1.327
		588.9	0.84785	588.9	1.3272
		589.226	0.84693	589.226	1.3297
		589.551	0.84769	589.551	1.3332
		589.877	0.8493	589.877	1.3349
		590.203	0.85032	590.203	1.3387
		590.529	0.8507	590.529	1.3404
		590.855	0.85044	590.855	1.3401
		591.181	0.85133	591.181	1.3398
		591.507	0.85205	591.507	1.34
		591.833	0.85216	591.833	1.3383
		592.159	0.8532	592.159	1.336
		592.485	0.85257	592.485	1.3372
		592.81	0.85367	592.81	1.3373
		593.136	0.85407	593.136	1.3372
		593.462	0.85376	593.462	1.3408
		593.788	0.85433	593.788	1.3428
		594.114	0.85424	594.114	1.345
		594.44	0.85379	594.44	1.3484
		594.766	0.85409	594.766	1.3502
		595.092	0.85497	595.092	1.3497
		595.418	0.85484	595.418	1.3513
		595.744	0.85501	595.744	1.3522
		596.069	0.85509	596.069	1.3514
		596.395	0.85467	596.395	1.3529
		596.721	0.85455	596.721	1.356
		597.047	0.85513	597.047	1.3568
		597.373	0.85569	597.373	1.3601
		597.699	0.85656	597.699	1.364
		598.025	0.85714	598.025	1.3666
		598.351	0.8565	598.351	1.3691
		598.677	0.85642	598.677	1.3736
		599.003	0.85768	599.003	1.3745
		599.328	0.8593	599.328	1.3771
		599.654	0.86029	599.654	1.3797
		599.98	0.85977	599.98	1.3816
		600.306	0.85902	600.306	1.381
		600.632	0.86008	600.632	1.3823
		600.958	0.86157	600.958	1.3843
		601.284	0.8621	601.284	1.3841
		601.61	0.86201	601.61	1.3862
		601.936	0.86341	601.936	1.389
		602.261	0.86373	602.261	1.39
		602.587	0.86393	602.587	1.3925
		602.913	0.86463	602.913	1.3948
		603.239	0.86517	603.239	1.3951
		603.565	0.86788	603.565	1.3974
		603.891	0.86972	603.891	1.3984
		604.217	0.86924	604.217	1.3975
		604.543	0.86946	604.543	1.3987
		604.869	0.87084	604.869	1.398
		605.195	0.87197	605.195	1.3967
		605.52	0.87192	605.52	1.3962
		605.846	0.87208	605.846	1.3979
		606.172	0.87146	606.172	1.3969
		606.498	0.87415	606.498	1.3978
		606.824	0.87579	606.824	1.3995
		607.15	0.87665	607.15	1.4007
		607.476	0.87723	607.476	1.4005
		607.802	0.87864	607.802	1.4026
		608.128	0.87857	608.128	1.4043
		608.454	0.87979	608.454	1.4039
		608.779	0.88096	608.779	1.4037
		609.105	0.88036	609.105	1.4055
		609.431	0.88098	609.431	1.4051
		609.757	0.88131	609.757	1.4042
		610.083	0.88145	610.083	1.4049
		610.409	0.88237	610.409	1.4062
		610.735	0.88273	610.735	1.4052
		611.061	0.88163	611.061	1.4076
		611.387	0.88189	611.387	1.4095
		611.713	0.8825	611.713	1.4109
		612.038	0.88209	612.038	1.4115
		612.364	0.88362	612.364	1.4136
		612.69	0.88358	612.69	1.4132
		613.016	0.88282	613.016	1.4129
		613.342	0.88304	613.342	1.4131
		613.668	0.88385	613.668	1.4143
		613.994	0.88377	613.994	1.4125
		614.32	0.88512	614.32	1.414
		614.646	0.88515	614.646	1.4136
		614.972	0.88525	614.972	1.4131
		615.298	0.88659	615.298	1.4139
		615.623	0.88631	615.623	1.4163
		615.949	0.88597	615.949	1.416
		616.275	0.88669	616.275	1.4178
		616.601	0.88738	616.601	1.419
		616.927	0.88797	616.927	1.4186
		617.253	0.88905	617.253	1.4187
		617.579	0.88878	617.579	1.4197
		617.905	0.88932	617.905	1.4179
		618.231	0.88967	618.231	1.4171
		618.557	0.88948	618.557	1.417
		618.882	0.89005	618.882	1.416
		619.208	0.89089	619.208	1.4155
		619.534	0.89094	619.534	1.4174
		619.86	0.89197	619.86	1.4179
		620.186	0.89157	620.186	1.4183
		620.512	0.89193	620.512	1.4209
		620.838	0.89425	620.838	1.4211
		621.164	0.89504	621.164	1.4214
		621.49	0.89478	621.49	1.4229
		621.816	0.89507	621.816	1.4229
		622.141	0.89447	622.141	1.4228
		622.467	0.89299	622.467	1.4237
		622.793	0.89554	622.793	1.4233
		623.119	0.89567	623.119	1.4222
		623.445	0.89549	623.445	1.4248
		623.771	0.89555	623.771	1.4238
		624.097	0.8974	624.097	1.4258
		624.423	0.89741	624.423	1.4281
		624.749	0.89935	624.749	1.4296
		625.074	0.90011	625.074	1.43
		625.4	0.89911	625.4	1.4332
		625.726	0.89943	625.726	1.4345
		626.052	0.90005	626.052	1.4345
		626.378	0.89998	626.378	1.4364
		626.704	0.90145	626.704	1.4373
		627.03	0.90065	627.03	1.4373
		627.356	0.9	627.356	1.4378
		627.682	0.90056	627.682	1.44
		628.008	0.90163	628.008	1.4394
		628.333	0.90311	628.333	1.4413
		628.659	0.90331	628.659	1.4434
		628.985	0.90266	628.985	1.4425
		629.311	0.90389	629.311	1.4443
		629.637	0.90354	629.637	1.4453
		629.963	0.90366	629.963	1.4446
		630.289	0.90494	630.289	1.4462
		630.615	0.90464	630.615	1.4456
		630.941	0.90326	630.941	1.4451
		631.267	0.90546	631.267	1.4451
		631.592	0.90628	631.592	1.4462
		631.918	0.90696	631.918	1.4439
		632.244	0.90665	632.244	1.4458
		632.57	0.90629	632.57	1.4456
		632.896	0.90592	632.896	1.4451
		633.222	0.90572	633.222	1.445
		633.548	0.90615	633.548	1.4468
		633.874	0.90517	633.874	1.4455
		634.2	0.904	634.2	1.4458
		634.526	0.90453	634.526	1.4471
		634.851	0.90495	634.851	1.4478
		635.177	0.90468	635.177	1.4466
		635.503	0.90514	635.503	1.4484
		635.829	0.90373	635.829	1.4482
		636.155	0.90368	636.155	1.4481
		636.481	0.90511	636.481	1.4473
		636.807	0.90635	636.807	1.4493
		637.133	0.9067	637.133	1.447
		637.459	0.90606	637.459	1.4476
		637.785	0.90651	637.785	1.4478
		638.111	0.90821	638.111	1.4478
		638.436	0.90845	638.436	1.447
		638.762	0.90926	638.762	1.4489
		639.088	0.90953	639.088	1.4479
		639.414	0.90877	639.414	1.4483
		639.74	0.90864	639.74	1.4494
		640.066	0.90961	640.066	1.4506
		640.392	0.9083	640.392	1.4494
		640.718	0.90758	640.718	1.4518
		641.044	0.9075	641.044	1.4517
		641.37	0.90588	641.37	1.4548
		641.695	0.90599	641.695	1.4531
		642.021	0.9058	642.021	1.4575
		642.347	0.90408	642.347	1.4563
		642.673	0.90417	642.673	1.4594
		642.999	0.90416	642.999	1.459
		643.325	0.90382	643.325	1.4627
		643.651	0.9043	643.651	1.4618
		643.977	0.90417	643.977	1.464
		644.303	0.90526	644.303	1.4643
		644.629	0.90811	644.629	1.4639
		644.954	0.90754	644.954	1.4658
		645.28	0.9083	645.28	1.4666
		645.606	0.9091	645.606	1.4656
		645.932	0.90956	645.932	1.4674
		646.258	0.91026	646.258	1.467
		646.584	0.91121	646.584	1.4681
		646.91	0.90947	646.91	1.4699
		647.236	0.9093	647.236	1.4715
		647.562	0.9104	647.562	1.4718
		647.888	0.91112	647.888	1.4756
		648.213	0.91368	648.213	1.4761
		648.539	0.91487	648.539	1.4778
		648.865	0.91586	648.865	1.4803
		649.191	0.91555	649.191	1.4825
		649.517	0.91572	649.517	1.4827
		649.843	0.91621	649.843	1.4862
		650.169	0.91829	650.169	1.4861
		650.495	0.91867	650.495	1.4874
		650.821	0.91919	650.821	1.4894
[truncated: 20,947 more rows]

## Sheet: Figure 4c
Figure 4c
		Time (s)	Temperature of HG surface (K)	Temperature of TE surface (K)	ΔT
		0	288.25	290.25	2
		3	288.35	290.35	2
		6	288.35	290.85	2.5
		9	288.35	291.05	2.7
		12	288.45	291.15	2.7
		15	288.25	291.25	3
		18	288.35	291.35	3
		21	288.35	291.35	3
		24	288.45	291.45	3
		27	288.55	291.55	3
		30	288.65	291.55	2.9
		33	288.75	291.65	2.9
		36	288.75	291.75	3
		39	288.75	291.75	3
		42	288.85	291.85	3
		45	288.95	291.85	2.9
		48	288.95	291.95	3
		51	289.05	292.05	3
		54	289.05	292.15	3.1
		57	289.35	292.15	2.8
		60	289.45	292.25	2.8
		63	289.45	292.25	2.8
		66	289.55	292.35	2.8
		69	289.65	292.35	2.7
		72	289.55	292.45	2.9
		75	289.65	292.45	2.8
		78	289.75	292.55	2.8
		81	289.75	292.55	2.8
		84	289.85	292.65	2.8
		87	289.95	292.75	2.8
		90	290.05	292.95	2.9
		93	290.15	292.95	2.8
		96	290.35	293.05	2.7
		99	290.35	293.15	2.8
		102	290.45	293.15	2.7
		105	290.55	293.25	2.7
		108	290.55	293.25	2.7
		111	290.65	293.35	2.7
		114	290.65	293.35	2.7
		117	290.75	293.45	2.7
		120	290.85	293.55	2.7
		123	290.85	293.55	2.7
		126	290.95	293.65	2.7
		129	290.95	293.65	2.7
		132	291.05	293.75	2.7
		135	291.05	293.75	2.7
		138	291.15	293.85	2.7
		141	291.25	293.95	2.7
		144	291.25	293.95	2.7
		147	291.45	293.95	2.5
		150	291.55	294.05	2.5
		153	291.75	294.15	2.4
		156	291.75	294.15	2.4
		159	291.75	294.25	2.5
		162	291.85	294.25	2.4
		165	291.85	294.35	2.5
		168	292.05	294.35	2.3
		171	292.05	294.45	2.4
		174	291.95	294.45	2.5
		177	292.05	294.55	2.5
		180	292.15	294.55	2.4
		183	292.35	294.65	2.3
		186	292.25	294.65	2.4
		189	292.25	294.75	2.5
		192	292.35	294.85	2.5
		195	292.45	294.85	2.4
		198	292.45	294.95	2.5
		201	292.45	294.95	2.5
		204	292.55	295.05	2.5
		207	292.65	295.15	2.5
		210	292.65	295.15	2.5
		213	292.65	295.15	2.5
		216	292.65	295.25	2.6
		219	292.85	295.25	2.4
		222	292.85	295.35	2.5
		225	292.85	295.45	2.6
		228	293.05	295.45	2.4
		231	293.15	295.45	2.3
		234	293.15	295.55	2.4
		237	293.15	295.65	2.5
		240	293.25	295.65	2.4
		243	293.25	295.65	2.4
		246	293.25	295.75	2.5
		249	293.35	295.75	2.4
		252	293.35	295.85	2.5
		255	293.35	295.85	2.5
		258	293.45	295.85	2.4
		261	293.45	295.95	2.5
		264	293.55	295.95	2.4
		267	293.35	296.05	2.7
		270	293.45	296.05	2.6
		273	293.55	296.05	2.5
		276	293.65	296.15	2.5
		279	293.65	296.15	2.5
		282	293.65	296.25	2.6
		285	293.75	296.25	2.5
		288	293.85	296.35	2.5
		291	293.95	296.35	2.4
		294	293.95	296.35	2.4
		297	293.85	296.35	2.5
		300	293.85	296.45	2.6
		305	294.15	296.45	2.3
		310	293.95	296.55	2.6
		315	294.05	296.65	2.6
		320	294.15	296.65	2.5
		325	294.15	296.75	2.6
		330	294.25	296.75	2.5
		335	294.35	296.75	2.4
		340	294.45	296.95	2.5
		345	294.35	296.95	2.6
		350	294.35	297.05	2.7
		355	294.55	297.05	2.5
		360	294.45	297.05	2.6
		365	294.65	297.15	2.5
		370	294.65	297.15	2.5
		375	294.55	297.15	2.6
		380	294.65	297.25	2.6
		385	294.75	297.25	2.5
		390	294.85	297.25	2.4
		395	294.75	297.25	2.5
		400	294.85	297.35	2.5
		405	294.85	297.35	2.5
		410	294.95	297.45	2.5
		415	295.05	297.45	2.4
		420	295.05	297.45	2.4
		425	295.05	297.55	2.5
		430	295.05	297.55	2.5
		435	295.05	297.55	2.5
		440	295.15	297.65	2.5
		445	295.05	297.65	2.6
		450	295.15	297.65	2.5
		455	295.15	297.75	2.6
		460	295.15	297.75	2.6
		465	295.15	297.85	2.7
		470	295.25	297.85	2.6
		475	295.15	297.75	2.6
		480	295.25	297.85	2.6
		485	295.25	297.95	2.7
		490	295.15	297.95	2.8
		495	295.05	297.95	2.9
		500	295.25	297.95	2.7
		505	295.25	298.05	2.8
		510	295.35	298.05	2.7
		515	295.35	298.05	2.7
		520	295.25	298.05	2.8
		525	295.45	298.05	2.6
		530	295.65	298.15	2.5
		535	295.55	298.15	2.6
		540	295.35	298.15	2.8
		545	295.45	298.15	2.7
		550	295.45	298.15	2.7
		555	295.55	298.15	2.6
		560	295.55	298.25	2.7
		565	295.45	298.25	2.8
		570	295.65	298.25	2.6
		575	295.55	298.25	2.7
		580	295.75	298.35	2.6
		585	295.65	298.35	2.7
		590	295.45	298.35	2.9
		595	295.45	298.35	2.9
		600	295.45	298.35	2.9
		610	295.55	298.35	2.8
		620	295.55	298.35	2.8
		630	295.75	298.35	2.6
		640	295.75	298.35	2.6
		650	295.95	298.45	2.5
		660	295.95	298.45	2.5
		670	295.75	298.45	2.7
		680	295.75	298.55	2.8
		690	295.85	298.55	2.7
		700	296.05	298.55	2.5
		710	295.95	298.65	2.7
		720	295.85	298.65	2.8
		730	296.05	298.75	2.7
		740	295.65	298.75	3.1
		750	295.85	298.75	2.9
		760	295.95	298.75	2.8
		770	295.95	298.85	2.9
		780	295.95	298.85	2.9
		790	295.75	298.85	3.1
		800	295.95	298.95	3
		810	296.15	298.95	2.8
		820	296.25	298.95	2.7
		830	296.15	298.95	2.8
		840	296.05	298.95	2.9
		850	296.05	298.95	2.9
		860	295.95	298.95	3
		870	296.05	298.95	2.9
		880	296.25	298.95	2.7
		890	296.35	299.05	2.7
		900	296.25	299.05	2.8
		910	296.25	299.05	2.8
		920	296.35	299.15	2.8
		930	296.35	299.15	2.8
		940	296.45	299.15	2.7
		950	296.35	299.15	2.8
		960	296.25	299.15	2.9
		970	296.35	299.25	2.9
		980	296.25	299.25	3
		990	296.55	299.25	2.7
		1000	296.45	299.25	2.8
		1010	296.45	299.25	2.8
		1020	296.65	299.35	2.7
		1030	296.45	299.35	2.9
		1040	296.55	299.35	2.8
		1050	296.45	299.35	2.9
		1060	296.55	299.35	2.8
		1070	296.65	299.45	2.8
		1080	296.55	299.55	3
		1090	296.55	299.45	2.9
		1100	296.35	299.55	3.2
		1110	296.55	299.45	2.9
		1120	296.45	299.45	3
		1130	296.15	299.45	3.3
		1140	296.25	299.55	3.3
		1150	296.65	299.55	2.9
		1160	296.55	299.55	3
		1170	296.55	299.55	3
		1180	296.65	299.55	2.9
		1190	296.55	299.55	3
		1200	296.45	299.55	3.1
		1210	296.55	299.55	3
		1220	296.55	299.55	3
		1230	296.55	299.55	3
		1240	296.55	299.65	3.1
		1250	296.75	299.65	2.9
		1260	296.45	299.65	3.2
		1270	296.45	299.65	3.2
		1280	296.45	299.65	3.2
		1290	296.45	299.75	3.3
		1300	296.65	299.75	3.1
		1310	296.25	299.65	3.4
		1320	296.35	299.65	3.3
		1330	296.25	299.75	3.5
		1340	296.25	299.85	3.6
		1350	296.35	299.85	3.5
		1360	296.35	299.85	3.5
		1370	296.15	299.85	3.7
		1380	296.25	299.85	3.6
		1390	296.25	299.95	3.7
		1400	296.35	299.85	3.5
		1410	296.25	299.95	3.7
		1420	296.45	299.95	3.5
		1430	296.35	299.95	3.6
		1440	296.25	299.95	3.7
		1450	296.35	299.95	3.6
		1460	296.45	299.95	3.5
		1470	296.35	300.05	3.7
		1480	296.45	300.05	3.6
		1490	296.55	300.05	3.5
		1500	295.85	299.95	4.1
		1510	296.25	300.05	3.8
		1520	296.25	300.05	3.8
		1530	296.15	300.05	3.9
		1540	296.25	300.05	3.8
		1550	296.55	300.05	3.5
		1560	296.35	300.05	3.7
		1570	296.45	300.05	3.6
		1580	296.45	300.05	3.6
		1590	296.55	300.05	3.5
		1600	296.45	300.05	3.6
		1610	296.55	300.15	3.6
		1620	296.25	300.15	3.9
		1630	296.25	300.05	3.8
		1640	295.95	300.05	4.1
		1650	295.75	300.15	4.4
		1660	295.75	300.15	4.4
		1670	295.85	300.15	4.3
		1680	296.25	300.15	3.9
		1690	296.25	300.15	3.9
		1700	296.35	300.15	3.8
		1710	296.15	300.15	4
		1720	296.35	300.15	3.8
		1730	296.25	300.15	3.9
		1740	296.45	300.25	3.8
		1750	296.45	300.25	3.8
		1760	296.45	300.25	3.8
		1770	296.05	300.25	4.2
		1780	296.25	300.15	3.9
		1790	296.25	300.25	4
		1800	296.35	300.15	3.8
		1810	296.15	300.25	4.1
		1820	296.65	300.25	3.6
		1830	296.55	300.25	3.7
		1840	296.45	300.25	3.8
		1850	296.25	300.25	4
		1860	296.35	300.25	3.9
		1870	296.55	300.25	3.7
		1880	296.35	300.25	3.9
		1890	296.35	300.25	3.9
		1900	296.45	300.25	3.8
		1910	296.45	300.25	3.8
		1920	296.45	300.25	3.8
		1930	296.65	300.25	3.6
		1940	296.65	300.25	3.6
		1950	296.75	300.25	3.5
		1960	296.65	300.25	3.6
		1970	296.55	300.25	3.7
		1980	296.65	300.25	3.6
		1990	296.75	300.25	3.5
		2000	296.65	300.25	3.6
		2010	296.65	300.25	3.6
		2020	296.55	300.25	3.7
		2030	296.45	300.25	3.8
		2040	296.55	300.35	3.8
		2050	296.55	300.35	3.8
		2060	296.65	300.35	3.7
		2070	296.75	300.35	3.6
		2080	296.85	300.25	3.4
		2090	296.75	300.35	3.6
		2100	296.55	300.35	3.8
		2110	296.85	300.35	3.5
		2120	296.85	300.35	3.5
		2130	296.95	300.25	3.3
		2140	296.85	300.35	3.5
		2150	296.85	300.35	3.5
		2160	296.85	300.35	3.5
		2170	296.65	300.35	3.7
		2180	296.55	300.35	3.8
		2190	296.65	300.35	3.7
		2200	296.85	300.45	3.6
		2210	296.75	300.45	3.7
		2220	296.55	300.35	3.8
		2230	296.55	300.45	3.9
		2240	296.95	300.45	3.5
		2250	296.95	300.35	3.4
		2260	296.95	300.35	3.4
		2270	296.75	300.35	3.6
		2280	296.75	300.45	3.7
		2290	296.55	300.45	3.9
		2300	296.65	300.35	3.7
		2310	296.55	300.45	3.9
		2320	296.45	300.35	3.9
		2330	296.75	300.35	3.6
		2340	296.85	300.35	3.5
		2350	296.85	300.35	3.5
		2360	296.55	300.35	3.8
		2370	296.35	300.35	4
		2380	296.35	300.45	4.1
		2390	296.25	300.35	4.1
		2400	296.05	300.35	4.3
		2403	296.15	300.05	3.9
		2406	296.25	299.75	3.5
		2409	296.25	299.55	3.3
		2412	296.45	299.45	3
		2415	296.35	299.45	3.1
		2418	296.25	299.35	3.1
		2421	296.05	299.25	3.2
		2424	296.05	299.25	3.2
		2427	295.95	299.15	3.2
		2430	295.95	299.15	3.2
		2433	295.95	299.05	3.1
		2436	296.05	299.05	3
		2439	296.15	298.95	2.8
		2442	296.05	298.95	2.9
		2445	296.05	298.85	2.8
		2448	296.05	298.85	2.8
		2451	296.05	298.85	2.8
		2454	295.95	298.75	2.8
		2457	295.75	298.75	3
		2460	295.75	298.65	2.9
		2463	295.65	298.65	3
		2466	295.55	298.55	3
		2469	295.55	298.55	3
		2472	295.45	298.45	3
		2475	295.55	298.35	2.8
		2478	295.65	298.35	2.7
		2481	295.25	298.35	3.1
		2484	295.05	298.25	3.2
		2487	294.95	298.15	3.2
		2490	294.95	298.15	3.2
		2493	294.85	298.05	3.2
		2496	294.75	298.05	3.3
		2499	294.75	298.05	3.3
		2502	294.55	297.95	3.4
		2505	294.75	297.85	3.1
		2508	294.85	297.85	3
		2511	294.85	297.85	3
		2514	294.85	297.85	3
		2517	294.85	297.75	2.9
		2520	294.75	297.65	2.9
		2525	294.65	297.55	2.9
		2530	294.45	297.45	3
		2535	294.35	297.35	3
		2540	294.25	297.25	3
		2545	294.05	297.25	3.2
		2550	293.85	297.15	3.3
		2555	293.85	297.05	3.2
		2560	293.75	296.95	3.2
		2565	293.75	296.95	3.2
		2570	293.65	296.95	3.3
		2575	293.55	296.85	3.3
		2580	293.55	296.85	3.3
		2585	293.45	296.75	3.3
		2590	293.55	296.75	3.2
		2595	293.25	296.65	3.4
		2600	293.05	296.55	3.5
		2605	293.25	296.55	3.3
		2610	293.05	296.45	3.4
		2615	293.05	296.35	3.3
		2620	292.85	296.35	3.5
		2625	292.95	296.25	3.3
		2630	292.95	296.25	3.3
		2635	292.75	296.15	3.4
		2640	292.75	296.15	3.4
		2645	292.85	296.15	3.3
		2650	292.75	296.05	3.3
		2655	292.75	295.95	3.2
		2660	292.45	295.95	3.5
		2665	292.15	295.85	3.7
		2670	292.15	295.85	3.7
		2675	292.05	295.75	3.7
		2680	292.15	295.75	3.6
		2685	291.95	295.65	3.7
		2690	292.05	295.65	3.6
		2695	291.85	295.55	3.7
		2700	291.95	295.55	3.6
		2710	291.85	295.45	3.6
		2720	291.75	295.45	3.7
		2730	291.65	295.35	3.7
		2740	291.75	295.25	3.5
		2750	291.55	295.15	3.6
		2760	291.65	295.15	3.5
		2770	291.55	295.05	3.5
		2780	291.25	294.95	3.7
		2790	291.25	294.85	3.6
		2800	291.45	294.85	3.4
		2810	291.35	294.75	3.4
		2820	291.55	294.75	3.2
		2830	291.35	294.65	3.3
		2840	291.15	294.65	3.5
		2850	291.25	294.55	3.3
		2860	291.15	294.45	3.3
		2870	291.05	294.45	3.4
		2880	291.25	294.35	3.1
		2890	291.15	294.25	3.1
		2900	290.95	294.25	3.3
		2910	291.05	294.15	3.1
		2920	291.15	294.15	3
		2930	291.05	294.05	3
		2940	290.85	294.05	3.2
		2950	290.85	294.05	3.2
		2960	291.05	293.95	2.9
		2970	291.05	293.95	2.9
		2980	291.05	293.95	2.9
		2990	290.95	293.85	2.9
		3000	290.85	293.85	3
		3010	290.85	293.85	3
		3020	291.05	293.75	2.7
		3030	290.95	293.75	2.8
		3040	290.95	293.65	2.7
		3050	290.85	293.65	2.8
		3060	290.85	293.55	2.7
		3070	290.85	293.55	2.7
		3080	291.05	293.45	2.4
		3090	290.85	293.45	2.6
		3100	290.75	293.45	2.7
		3110	290.95	293.45	2.5
		3120	290.85	293.35	2.5
		3140	290.85	293.35	2.5
		3160	290.65	293.25	2.6
		3180	290.65	293.15	2.5
		3200	290.75	293.15	2.4
		3220	290.65	293.05	2.4
		3240	290.55	293.05	2.5
		3260	290.65	293.05	2.4
		3280	290.85	292.95	2.1
		3300	290.75	292.85	2.1
		3320	290.65	292.85	2.2
		3340	290.65	292.75	2.1
		3360	290.65	292.75	2.1
		3380	290.55	292.65	2.1
		3400	290.45	292.65	2.2
		3420	290.65	292.65	2
		3440	290.35	292.55	2.2
		3460	290.45	292.45	2
		3480	290.35	292.45	2.1
		3500	290.45	292.35	1.9
		3520	290.25	292.35	2.1
		3540	290.15	292.25	2.1
		3560	290.25	292.25	2
		3580	290.15	292.15	2
		3600	290.05	292.15	2.1
		3620	290.05	292.15	2.1
		3640	289.95	292.05	2.1
		3660	289.85	292.05	2.2
		3680	289.95	292.05	2.1
		3700	289.85	292.05	2.2
		3720	289.85	291.95	2.1
		3740	289.85	291.95	2.1
		3760	289.85	291.95	2.1
		3780	289.85	291.95	2.1
		3800	289.75	291.95	2.2
		3820	289.95	291.95	2
		3840	289.85	291.95	2.1
		3860	289.75	291.95	2.2
		3880	289.65	291.95	2.3
		3900	289.75	291.95	2.2
		3920	289.75	291.85	2.1
		3940	289.65	291.85	2.2
		3960	289.75	291.85	2.1
		3980	289.75	291.75	2
		4000	289.85	291.75	1.9

## Sheet: Figure 4d-e
Figure 4d-e				Figure 4d								Figure 4e

## Sheet: Figure 4f-g
	Figure 4f-g				Figure 4f								Figure 4g

## Sheet: Figure 4h
Figure 4h
		Vhoc change		Vtoc change
		Time (s)	Voltage (V)	Time (s)	Voltage (V)
		0	3.772	0	0.0008823
		0.3272	3.7716	0.3268	0.0008823
		0.6535	3.7707	0.6539	0.00088202
		0.9794	3.771	0.9792	0.00088057
		1.30615	3.7727	1.306	0.00088411
		1.6326	3.7765	1.6328	0.00088346
		1.95905	3.7779	1.9596	0.00088191
		2.2855	3.7814	2.2864	0.00087499
		2.61195	3.7765	2.6132	0.00087185
		2.9384	3.766	2.94	0.00086541
		3.26485	3.7601	3.2668	0.00086089
		3.5913	3.7594	3.5936	0.00085525
		3.91775	3.7566	3.9204	0.00085354
		4.2442	3.7579	4.2472	0.00085213
		4.57065	3.7545	4.574	0.00085266
		4.8971	3.7542	4.9008	0.00085679
		5.22355	3.7522	5.2276	0.00086097
		5.55	3.754	5.5544	0.00086928
		5.87645	3.7527	5.8812	0.00087283
		6.2029	3.754	6.208	0.00087425
		6.52935	3.7526	6.5348	0.00087737
		6.8558	3.7538	6.8616	0.0008766
		7.18225	3.7532	7.1884	0.00087309
		7.5087	3.7537	7.5152	0.0008712
		7.83515	3.7542	7.842	0.0008678
		8.1616	3.7542	8.1688	0.00086668
		8.48805	3.7539	8.4956	0.00086148
		8.8145	3.7549	8.8224	0.00085582
		9.14095	3.7545	9.1492	0.0008474
		9.4674	3.7538	9.476	0.00084547
		9.79385	3.7526	9.8028	0.00083646
		10.1203	3.7528	10.1296	0.00083005
		10.4467	3.7503	10.4564	0.00082634
		10.7732	3.7512	10.7832	0.00081687
		11.0997	3.7488	11.11	0.00081051
		11.4261	3.7479	11.4368	0.00080234
		11.7525	3.7461	11.7636	0.00079544
		12.079	3.7456	12.0904	0.00079256
		12.4055	3.7439	12.4172	0.00078712
		12.7319	3.7441	12.744	0.00078617
		13.0584	3.7436	13.0708	0.00078313
		13.3848	3.742	13.3976	0.00077889
		13.7112	3.7423	13.7244	0.00077771
		14.0377	3.7403	14.0512	0.00077635
		14.3642	3.7386	14.378	0.00077366
		14.6906	3.7366	14.7048	0.00077026
		15.017	3.7342	15.0316	0.00076689
		15.3435	3.7309	15.3584	0.00076172
		15.67	3.7307	15.6852	0.00075579
		15.9964	3.7296	16.012	0.00075675
		16.3228	3.7268	16.3388	0.00075333
		16.6493	3.7273	16.6656	0.00075432
		16.9758	3.7254	16.9924	0.00075102
		17.3022	3.7244	17.3192	0.00074487
		17.6287	3.7244	17.646	0.00074157
		17.9551	3.7241	17.9728	0.0007407
		18.2815	3.7219	18.2996	0.00073707
		18.608	3.7228	18.6264	0.00073444
		18.9344	3.7212	18.9532	0.00072963
		19.2609	3.7193	19.28	0.00073006
		19.5874	3.7193	19.6068	0.00072823
		19.9138	3.7175	19.9336	0.0007288
		20.2402	3.7162	20.2604	0.0007244
		20.5667	3.7155	20.5872	0.00072452
		20.8931	3.7151	20.914	0.00072179
		21.2196	3.7132	21.2408	0.00072045
		21.5461	3.7135	21.5676	0.00071818
		21.8725	3.7131	21.8944	0.00071969
		22.1989	3.7108	22.2212	0.00071719
		22.5254	3.7127	22.548	0.00072179
		22.8518	3.7122	22.8748	0.00072096
		23.1783	3.7121	23.2016	0.00072083
		23.5048	3.7136	23.5284	0.0007202
		23.8312	3.715	23.8552	0.0007159
		24.1577	3.7154	24.182	0.00071456
		24.4841	3.7178	24.5088	0.00071016
		24.8105	3.7192	24.8356	0.00070401
		25.137	3.7197	25.1624	0.00070189
		25.4635	3.7236	25.4892	0.00070089
		25.7899	3.7239	25.816	0.00069987
		26.1164	3.727	26.1428	0.00069586
		26.4428	3.7297	26.4696	0.00069435
		26.7692	3.7299	26.7964	0.00069722
		27.0957	3.7329	27.1232	0.00069893
		27.4221	3.7362	27.45	0.00070291
		27.7486	3.7381	27.7768	0.00071185
		28.0751	3.7396	28.1036	0.00071898
		28.4015	3.7427	28.4304	0.00072511
		28.7279	3.744	28.7572	0.00073611
		29.0544	3.7435	29.084	0.00074628
		29.3808	3.7458	29.4108	0.00075212
		29.7073	3.7447	29.7376	0.00076135
		30.0338	3.7452	30.0644	0.0007662
		30.3602	3.7446	30.3912	0.00077123
		30.6867	3.7447	30.718	0.00077482
		31.0131	3.7422	31.0448	0.00077647
		31.3395	3.7429	31.3716	0.00078254
		31.666	3.7415	31.6984	0.00078645
		31.9925	3.7415	32.0252	0.00078886
		32.3189	3.7432	32.352	0.00079167
		32.6454	3.7439	32.6788	0.00079431
		32.9718	3.7445	33.0056	0.00079519
		33.2983	3.7467	33.3324	0.00079103
		33.6247	3.7467	33.6592	0.00079158
		33.9511	3.7489	33.986	0.00079283
		34.2776	3.7488	34.3128	0.00079517
		34.6041	3.751	34.6396	0.00080161
		34.9305	3.7503	34.9664	0.00080362
		35.257	3.7527	35.2932	0.00080562
		35.5834	3.7515	35.62	0.00081037
		35.9098	3.7525	35.9468	0.0008102
		36.2363	3.7522	36.2736	0.00080988
		36.5628	3.7526	36.6004	0.00080523
		36.8892	3.7514	36.9272	0.00080195
		37.2156	3.7523	37.254	0.0008011
		37.5421	3.7493	37.5808	0.00079745
		37.8685	3.7495	37.9076	0.00079499
		38.195	3.7477	38.2344	0.0007933
		38.5215	3.7469	38.5612	0.00078855
		38.8479	3.7447	38.888	0.00078694
		39.1743	3.7457	39.2148	0.00077938
		39.5008	3.7426	39.5416	0.00077792
		39.8272	3.7437	39.8684	0.00077612
		40.1537	3.7409	40.1952	0.00077688
		40.4802	3.7407	40.522	0.00077545
		40.8066	3.7382	40.8488	0.00077244
		41.133	3.7384	41.1756	0.00076938
		41.4595	3.7356	41.5024	0.00076757
		41.7859	3.7349	41.8292	0.00076203
		42.1124	3.734	42.156	0.00075767
		42.4389	3.7336	42.4828	0.00075872
		42.7653	3.733	42.8096	0.00075826
		43.0917	3.7344	43.1364	0.00075807
		43.4182	3.7339	43.4632	0.00075883
		43.7447	3.7367	43.79	0.0007604
		44.0711	3.7372	44.1168	0.00076484
		44.3976	3.7413	44.4436	0.00076158
		44.724	3.7409	44.7704	0.00076268
		45.0504	3.7452	45.0972	0.00076581
		45.3769	3.7454	45.424	0.00076683
		45.7034	3.7486	45.7508	0.00076535
		46.0298	3.7496	46.0776	0.00076832
		46.3563	3.7514	46.4044	0.00077496
		46.6827	3.7518	46.7312	0.00078297
		47.0091	3.7538	47.058	0.00079152
		47.3356	3.7542	47.3848	0.00079798
		47.6621	3.7571	47.7116	0.00080261
		47.9885	3.7572	48.0384	0.00080876
		48.315	3.7603	48.3652	0.00081632
		48.6414	3.7597	48.692	0.00081841
		48.9678	3.7634	49.0188	0.00082263
		49.2943	3.7627	49.3456	0.00082713
		49.6208	3.7658	49.6724	0.00082738
		49.9472	3.7647	49.9992	0.00082762
		50.2737	3.7669	50.326	0.00083408
		50.6001	3.766	50.6528	0.00083345
		50.9265	3.768	50.9796	0.00083435
		51.253	3.7678	51.3064	0.00083646
		51.5795	3.77	51.6332	0.00083746
		51.9059	3.7711	51.96	0.00084331
		52.2323	3.7744	52.2868	0.00084991
		52.5588	3.7748	52.6136	0.00084877
		52.8852	3.7774	52.9404	0.0008496
		53.2117	3.7779	53.2672	0.00085384
		53.5382	3.7803	53.594	0.00085268
		53.8646	3.781	53.9208	0.00085219
		54.191	3.7847	54.2476	0.00085354
		54.5175	3.7853	54.5744	0.00085164
		54.8439	3.7886	54.9012	0.00085488
		55.1704	3.789	55.228	0.00085264
		55.4969	3.7913	55.5548	0.00085476
		55.8233	3.792	55.8816	0.00085294
		56.1497	3.7941	56.2084	0.00085215
		56.4762	3.7951	56.5352	0.00084924
		56.8026	3.7957	56.862	0.00084865
		57.1291	3.7969	57.1888	0.00084584
		57.4556	3.7969	57.5156	0.00083842
		57.782	3.7976	57.8424	0.000834
		58.1084	3.7977	58.1692	0.00082728
		58.4349	3.7974	58.496	0.00082284
		58.7614	3.7982	58.8228	0.00081966
		59.0878	3.7979	59.1496	0.00081428
		59.4143	3.7989	59.4764	0.00081088
		59.7407	3.7978	59.8032	0.00080947
		60.0671	3.7996	60.13	0.00080682
		60.3936	3.7975	60.4568	0.0008101
		60.7201	3.7983	60.7836	0.0008146
		61.0465	3.7973	61.1104	0.00081819
		61.373	3.797	61.4372	0.00082281
		61.6994	3.7961	61.764	0.00082648
		62.0258	3.7952	62.0908	0.00083469
		62.3523	3.7939	62.4176	0.00084019
		62.6788	3.7924	62.7444	0.00084329
		63.0052	3.7917	63.0712	0.00084944
		63.3317	3.7891	63.398	0.00085178
		63.6581	3.7872	63.7248	0.00085425
		63.9845	3.7844	64.0516	0.0008547
		64.311	3.7814	64.3784	0.00084946
		64.6375	3.7787	64.7052	0.00085168
		64.9639	3.7751	65.032	0.00085074
		65.2904	3.7735	65.3588	0.00085064
		65.6168	3.7705	65.6856	0.00085077
		65.9433	3.7698	66.0124	0.00085378
		66.2697	3.7683	66.3392	0.00085492
		66.5961	3.7662	66.666	0.00085352
		66.9226	3.7652	66.9928	0.00085419
		67.249	3.7622	67.3196	0.00085427
		67.5755	3.761	67.6464	0.00085647
		67.9019	3.7586	67.9732	0.00085413
		68.2284	3.7564	68.3	0.00085539
		68.5549	3.7533	68.6268	0.00085557
		68.8813	3.7519	68.9536	0.00085521
		69.2078	3.7491	69.2804	0.00085506
		69.5342	3.7468	69.6072	0.00085726
		69.8607	3.7464	69.934	0.00086065
		70.1871	3.7435	70.2608	0.00086698
		70.5135	3.743	70.5876	0.00087281
		70.84	3.7409	70.9144	0.00087372
		71.1664	3.7396	71.2412	0.00087737
		71.4929	3.7374	71.568	0.00088161
		71.8194	3.7357	71.8948	0.00088528
		72.1458	3.7325	72.2216	0.00088693
		72.4723	3.7307	72.5484	0.0008898
		72.7987	3.7289	72.8752	0.00088664
		73.1252	3.7262	73.202	0.00088509
		73.4516	3.7252	73.5288	0.00088841
		73.778	3.7241	73.8556	0.00088631
		74.1045	3.7223	74.1824	0.0008868
		74.4309	3.723	74.5092	0.00089029
		74.7574	3.7212	74.836	0.0008954
		75.0838	3.7219	75.1628	0.00090121
		75.4103	3.7199	75.4896	0.00090349
		75.7368	3.7211	75.8164	0.00090982
		76.0632	3.7177	76.1432	0.00091135
		76.3897	3.72	76.47	0.000913
		76.7161	3.7176	76.7968	0.00091076
		77.0426	3.7184	77.1236	0.00091249
		77.369	3.7188	77.4504	0.00091314
		77.6954	3.7192	77.7772	0.00091534
		78.0219	3.7203	78.104	0.00091893
		78.3483	3.7217	78.4308	0.00091983
		78.6748	3.7209	78.7576	0.00092003
		79.0012	3.7236	79.0844	0.00092139
		79.3277	3.7241	79.4112	0.00091907
		79.6542	3.7266	79.738	0.00091952
		79.9806	3.7268	80.0648	0.00091543
		80.3071	3.7317	80.3916	0.00091483
		80.6335	3.7303	80.7184	0.00091035
		80.96	3.7338	81.0452	0.00090453
		81.2864	3.7333	81.372	0.00090302
		81.6128	3.7355	81.6988	0.00090204
		81.9393	3.734	82.0256	0.0009018
		82.2657	3.737	82.3524	0.00090098
		82.5922	3.7365	82.6792	0.00089772
		82.9186	3.7368	83.006	0.00089289
		83.2451	3.7363	83.3328	0.00088695
		83.5716	3.7384	83.6596	0.00088611
		83.898	3.7364	83.9864	0.00087961
		84.2245	3.7371	84.3132	0.00087491
		84.5509	3.7372	84.64	0.00087167
		84.8774	3.7374	84.9668	0.00086584
		85.2038	3.7363	85.2936	0.00086293
		85.5302	3.7396	85.6204	0.00086415
		85.8567	3.7377	85.9472	0.00086729
		86.1831	3.741	86.274	0.00086888
		86.5096	3.7429	86.6008	0.00087313
		86.8361	3.7457	86.9276	0.00087709
		87.1625	3.7455	87.2544	0.0008845
		87.489	3.7487	87.5812	0.00089163
		87.8154	3.7486	87.908	0.00089351
		88.1419	3.7501	88.2348	0.00089566
		88.4683	3.752	88.5616	0.00090341
		88.7947	3.7516	88.8884	0.00090785
		89.1212	3.7532	89.2152	0.00091219
		89.4476	3.7548	89.542	0.00090915
		89.7741	3.7552	89.8688	0.00091133
		90.1005	3.7573	90.1956	0.0009108
		90.427	3.7585	90.5224	0.00090978
		90.7535	3.7609	90.8492	0.00090791
		91.0799	3.7612	91.176	0.00091158
		91.4064	3.765	91.5028	0.00091172
		91.7328	3.764	91.8296	0.00091571
		92.0593	3.7665	92.1564	0.0009173
		92.3857	3.7677	92.4832	0.00091665
		92.7121	3.7686	92.81	0.00091868
		93.0386	3.7687	93.1368	0.00091726
		93.365	3.7705	93.4636	0.00090709
		93.6915	3.7704	93.7904	0.0009055
		94.0179	3.7699	94.1172	0.00090082
		94.3444	3.7716	94.444	0.00089642
		94.6709	3.7709	94.7708	0.00088858
		94.9973	3.7701	95.0976	0.00088454
		95.3238	3.7705	95.4244	0.00087499
		95.6502	3.7704	95.7512	0.0008726
		95.9767	3.7692	96.078	0.00087175
		96.3031	3.7674	96.4048	0.0008734
		96.6295	3.7677	96.7316	0.00087391
		96.956	3.7658	97.0584	0.00087808
		97.2824	3.7643	97.3852	0.00087922
		97.6089	3.7627	97.712	0.00087772
		97.9353	3.763	98.0388	0.00087523
		98.2618	3.7608	98.3656	0.00087476
		98.5883	3.7595	98.6924	0.00087224
		98.9147	3.7584	99.0192	0.00086653
		99.2412	3.7589	99.346	0.00086492
		99.5676	3.7571	99.6728	0.00086107
		99.894	3.7573	99.9996	0.00085608
		100.221	3.7573	100.326	0.00085388
		100.547	3.7567	100.653	0.00084901
		100.873	3.7554	100.98	0.00084661
		101.2	3.7564	101.307	0.00084046
		101.526	3.7558	101.634	0.00083756
		101.853	3.7558	101.96	0.00083661
		102.179	3.7549	102.287	0.00083418
		102.506	3.7564	102.614	0.00083367
		102.832	3.7538	102.941	0.00083771
		103.159	3.7533	103.268	0.00083985
		103.485	3.752	103.594	0.00084174
		103.811	3.7514	103.921	0.00084508
		104.138	3.7486	104.248	0.00084979
		104.464	3.7467	104.575	0.0008546
		104.791	3.7454	104.902	0.00086197
		105.117	3.7422	105.228	0.00086629
		105.444	3.7396	105.555	0.00087407
		105.77	3.7377	105.882	0.00087806
		106.097	3.7345	106.209	0.00088155
		106.423	3.7315	106.536	0.00088314
		106.749	3.7295	106.862	0.00088153
		107.076	3.7267	107.189	0.00088554
		107.402	3.7229	107.516	0.00088334
		107.729	3.7211	107.843	0.00088444
		108.055	3.7201	108.17	0.00088418
		108.382	3.7184	108.496	0.0008833
		108.708	3.7165	108.823	0.0008824
		109.035	3.7158	109.15	0.00088815
		109.361	3.7146	109.477	0.00088723
		109.688	3.7128	109.804	0.00088943
		110.014	3.7121	110.13	0.00088884
		110.34	3.7112	110.457	0.00089261
		110.667	3.7099	110.784	0.00089709
		110.993	3.7084	111.111	0.00090361
		111.32	3.7077	111.438	0.0009073
		111.646	3.7068	111.764	0.00091162
		111.973	3.7058	112.091	0.00091783
		112.299	3.706	112.418	0.00092133
		112.626	3.7062	112.745	0.00092946
		112.952	3.7065	113.072	0.00093409
		113.278	3.7073	113.398	0.00094058
		113.605	3.7084	113.725	0.00094639
		113.931	3.7093	114.052	0.00095271
		114.258	3.7098	114.379	0.0009546
		114.584	3.7114	114.706	0.00095914
		114.911	3.7115	115.032	0.00095819
		115.237	3.7131	115.359	0.00096004
		115.564	3.714	115.686	0.00096173
		115.89	3.7161	116.013	0.00096073
		116.217	3.7168	116.34	0.00096069
		116.543	3.7195	116.666	0.00096018
		116.869	3.7199	116.993	0.00095829
		117.196	3.7214	117.32	0.0009548
		117.522	3.7222	117.647	0.00095595
		117.849	3.7241	117.974	0.00095132
		118.175	3.7248	118.3	0.0009521
		118.502	3.7259	118.627	0.00095372
		118.828	3.7273	118.954	0.00094928
		119.155	3.7287	119.281	0.00094882
		119.481	3.73	119.608	0.00094757
		119.808	3.7319	119.934	0.000946
		120.134	3.733	120.261	0.00094782
		120.46	3.7348	120.588	0.0009471
		120.787	3.7352	120.915	0.00094684
		121.113	3.7371	121.242	0.00094816
		121.44	3.737	121.568	0.00094743
		121.766	3.7393	121.895	0.00095061
		122.093	3.7399	122.222	0.00095637
		122.419	3.7427	122.549	0.0009622
		122.746	3.7438	122.876	0.0009642
		123.072	3.7465	123.202	0.00096595
		123.398	3.7474	123.529	0.00096603
		123.725	3.7493	123.856	0.00096318
		124.051	3.7506	124.183	0.00095906
		124.378	3.7518	124.51	0.000957
		124.704	3.7521	124.836	0.00095091
		125.031	3.7533	125.163	0.00095059
		125.357	3.7533	125.49	0.00095161
		125.684	3.7543	125.817	0.00095452
		126.01	3.7536	126.144	0.00095711
		126.337	3.755	126.47	0.00095984
		126.663	3.7538	126.797	0.00096246
		126.989	3.7549	127.124	0.00096615
		127.316	3.7541	127.451	0.00096576
		127.642	3.7547	127.778	0.00096595
		127.969	3.7546	128.104	0.0009632
		128.295	3.7556	128.431	0.00096033
		128.622	3.7547	128.758	0.00096161
		128.948	3.7543	129.085	0.0009624
		129.275	3.7547	129.412	0.00096269
		129.601	3.7542	129.738	0.00096159
		129.927	3.7538	130.065	0.00096112
		130.254	3.7534	130.392	0.00095542
		130.58	3.7533	130.719	0.00095226
		130.907	3.7526	131.046	0.00095032
		131.233	3.7521	131.372	0.00094395
		131.56	3.753	131.699	0.00094486
		131.886	3.7517	132.026	0.00094757
		132.213	3.7523	132.353	0.00095083
		132.539	3.7521	132.68	0.00095393
		132.865	3.7525	133.006	0.00095468
		133.192	3.7514	133.333	0.00095358
		133.518	3.7522	133.66	0.00095293
		133.845	3.7517	133.987	0.00095497
		134.171	3.7506	134.314	0.00095495
		134.498	3.7517	134.64	0.00095336
		134.824	3.7509	134.967	0.00095224
		135.151	3.7516	135.294	0.00094924
		135.477	3.7507	135.621	0.00095252
		135.804	3.7524	135.948	0.0009537
		136.13	3.7511	136.274	0.00095279
		136.456	3.7528	136.601	0.00095658
		136.783	3.7533	136.928	0.00095831
		137.109	3.753	137.255	0.00095627
		137.436	3.7537	137.582	0.00095865
		137.762	3.7542	137.908	0.00095827
		138.089	3.7541	138.235	0.00096041
		138.415	3.7539	138.562	0.0009577
		138.742	3.7548	138.889	0.00095755
		139.068	3.7542	139.216	0.00095458
		139.394	3.7539	139.542	0.00095332
		139.721	3.7557	139.869	0.00095008
		140.047	3.7547	140.196	0.00094802
		140.374	3.7553	140.523	0.00094423
		140.7	3.7559	140.85	0.00094501
		141.027	3.7571	141.176	0.00094531
		141.353	3.7556	141.503	0.00094444
		141.68	3.7579	141.83	0.0009425
		142.006	3.7584	142.157	0.00094016
		142.333	3.7577	142.484	0.00093771
		142.659	3.7587	142.81	0.00093256
		142.985	3.7599	143.137	0.00093146
		143.312	3.7592	143.464	0.00092614
		143.638	3.7598	143.791	0.00092233
		143.965	3.7613	144.118	0.00091754
		144.291	3.7607	144.444	0.00091663
		144.618	3.7608	144.771	0.00091779
		144.944	3.7632	145.098	0.00091673
		145.271	3.7621	145.425	0.00091924
		145.597	3.7634	145.752	0.00091699
		145.923	3.7638	146.078	0.00091569
		146.25	3.7639	146.405	0.000912
		146.576	3.7635	146.732	0.00091359
		146.903	3.766	147.059	0.00091532
		147.229	3.7645	147.386	0.00091516
		147.556	3.766	147.712	0.00091335
		147.882	3.7663	148.039	0.0009149
		148.209	3.7655	148.366	0.00091365
		148.535	3.7672	148.693	0.00091394
		148.862	3.7676	149.02	0.00091791
		149.188	3.7671	149.346	0.00091602
		149.514	3.7666	149.673	0.00091708
		149.841	3.767	150	0.00091873
		150.167	3.7649	150.327	0.00091907
		150.494	3.7645	150.654	0.00091981
		150.82	3.7637	150.98	0.0009172
		151.147	3.7615	151.307	0.00091763
		151.473	3.763	151.634	0.00091634
		151.8	3.7617	151.961	0.00091526
		152.126	3.7609	152.288	0.00091323
		152.452	3.7612	152.614	0.000914
		152.779	3.7613	152.941	0.00091585
		153.105	3.7599	153.268	0.00091769
		153.432	3.7591	153.595	0.00091785
		153.758	3.7599	153.922	0.00091966
		154.085	3.757	154.248	0.00092651
		154.411	3.7571	154.575	0.00092624
		154.738	3.7562	154.902	0.00092865
		155.064	3.7553	155.229	0.0009315
		155.391	3.7544	155.556	0.00093217
		155.717	3.7544	155.882	0.00093427
		156.043	3.7527	156.209	0.00092816
		156.37	3.7528	156.536	0.00092628
		156.696	3.7532	156.863	0.00092386
		157.023	3.7512	157.19	0.00092355
		157.349	3.7524	157.516	0.00091783
		157.676	3.7511	157.843	0.00091604
		158.002	3.7507	158.17	0.00091219
		158.329	3.751	158.497	0.00090991
		158.655	3.7485	158.824	0.00091011
		158.982	3.7484	159.15	0.00090748
		159.308	3.7476	159.477	0.0009083
		159.634	3.7469	159.804	0.00090357
		159.961	3.7447	160.131	0.00090182
		160.287	3.7458	160.458	0.00089795
		160.614	3.7438	160.784	0.00089844
		160.94	3.7426	161.111	0.00089994
		161.267	3.7421	161.438	0.00089485
		161.593	3.7406	161.765	0.00088929
		161.92	3.739	162.092	0.00088756
		162.246	3.7395	162.418	0.00088287
		162.572	3.739	162.745	0.000879
		162.899	3.7379	163.072	0.0008765
		163.225	3.7381	163.399	0.00087576
		163.552	3.739	163.726	0.00087969
		163.878	3.7378	164.052	0.00088259
		164.205	3.739	164.379	0.00088358
		164.531	3.7393	164.706	0.00088428
		164.858	3.7395	165.033	0.00088648
		165.184	3.7394	165.36	0.00089145
		165.511	3.742	165.686	0.00089265
		165.837	3.7408	166.013	0.00089395
		166.163	3.7424	166.34	0.00089155
		166.49	3.7434	166.667	0.00089106
		166.816	3.7438	166.994	0.00088911
		167.143	3.7437	167.32	0.00088672
		167.469	3.7456	167.647	0.00088407
		167.796	3.7447	167.974	0.00087925
		168.122	3.7453	168.301	0.00087531
		168.449	3.7462	168.628	0.00087582
		168.775	3.7465	168.954	0.00087269
		169.101	3.746	169.281	0.00087205
		169.428	3.7485	169.608	0.00086678
		169.754	3.7466	169.935	0.00086421
		170.081	3.7491	170.262	0.00086368
		170.407	3.7483	170.588	0.00086042
		170.734	3.7485	170.915	0.0008579
		171.06	3.7484	171.242	0.00085898
		171.387	3.7496	171.569	0.00085647
		171.713	3.7479	171.896	0.00086116
		172.04	3.7485	172.222	0.00087022
		172.366	3.7486	172.549	0.00087242
		172.692	3.7473	172.876	0.00087788
		173.019	3.7471	173.203	0.00088114
		173.345	3.7468	173.53	0.0008843
		173.672	3.7453	173.856	0.00088619
		173.998	3.7444	174.183	0.00088666
		174.325	3.7451	174.51	0.00088792
		174.651	3.7441	174.837	0.00088674
		174.978	3.7427	175.164	0.00088305
		175.304	3.7428	175.49	0.00087739
		175.63	3.7412	175.817	0.00087798
		175.957	3.7391	176.144	0.00086945
		176.283	3.7384	176.471	0.00086822
		176.61	3.736	176.798	0.00086321
		176.936	3.7339	177.124	0.0008592
		177.263	3.7312	177.451	0.00085541
		177.589	3.7279	177.778	0.00085123
		177.916	3.7238	178.105	0.00084749
		178.242	3.7219	178.432	0.00084645
		178.569	3.7182	178.758	0.00083989
		178.895	3.7166	179.085	0.00083919
		179.221	3.7154	179.412	0.00083883
		179.548	3.7139	179.739	0.0008396
		179.874	3.7119	180.066	0.00084158
		180.201	3.7119	180.392	0.00084512
		180.527	3.7101	180.719	0.00084549
		180.854	3.7083	181.046	0.00084791
		181.18	3.7077	181.373	0.00085044
		181.507	3.7077	181.7	0.00085667
		181.833	3.7057	182.026	0.0008612
		182.159	3.7064	182.353	0.00086223
		182.486	3.7063	182.68	0.0008647
		182.812	3.7062	183.007	0.00087106
		183.139	3.7064	183.334	0.00087191
		183.465	3.7077	183.66	0.00087381
		183.792	3.7076	183.987	0.00087413
		184.118	3.7083	184.314	0.00087273
		184.445	3.7087	184.641	0.000877
		184.771	3.7085	184.968	0.0008792
		185.097	3.7084	185.294	0.0008792
		185.424	3.7098	185.621	0.00088028
		185.75	3.7091	185.948	0.00088371
		186.077	3.7101	186.275	0.0008875
		186.403	3.7102	186.602	0.00089159
		186.73	3.7122	186.928	0.00089267
		187.056	3.7101	187.255	0.00089668
		187.383	3.7131	187.582	0.00090365
		187.709	3.7116	187.909	0.00090754
		188.036	3.7127	188.236	0.00091227
		188.362	3.713	188.562	0.00091763
		188.688	3.7154	188.889	0.00091954
		189.015	3.7154	189.216	0.00092388
		189.341	3.7157	189.543	0.00092535
		189.668	3.7181	189.87	0.00092781
		189.994	3.7175	190.196	0.00092747
		190.321	3.7179	190.523	0.00092997
		190.647	3.719	190.85	0.00092814
		190.974	3.7197	191.177	0.00092734
		191.3	3.72	191.504	0.00092575
		191.626	3.7206	191.83	0.0009238
		191.953	3.7228	192.157	0.00092347
		192.279	3.7217	192.484	0.00092264
		192.606	3.7247	192.811	0.00092545
		192.932	3.7248	193.138	0.00092107
		193.259	3.7266	193.464	0.00092178
		193.585	3.7267	193.791	0.00091384
		193.912	3.7285	194.118	0.00091131
		194.238	3.7284	194.445	0.00090544
		194.565	3.7292	194.772	0.00089964
		194.891	3.7304	195.098	0.00089939
		195.217	3.7295	195.425	0.00089573
		195.544	3.7289	195.752	0.00089416
		195.87	3.7294	196.079	0.00089179
		196.197	3.7283	196.406	0.0008921
		196.523	3.7291	196.732	0.00089257
		196.85	3.7288	197.059	0.00089542
		197.176	3.7304	197.386	0.00089884
		197.503	3.728	197.713	0.00090011
		197.829	3.7309	198.04	0.00090518
		198.155	3.7284	198.366	0.00091086
		198.482	3.73	198.693	0.00091577
		198.808	3.7278	199.02	0.00091726
		199.135	3.7289	199.347	0.00092097
		199.461	3.7268	199.674	0.00092205
		199.788	3.7266	200	0.000924
		200.114	3.7263	200.327	0.00092156
		200.441	3.7259	200.654	0.00092771
		200.767	3.7258	200.981	0.00092962
		201.094	3.7266	201.308	0.00093152
		201.42	3.7267	201.634	0.00093574
		201.746	3.7283	201.961	0.00094429
		202.073	3.7285	202.288	0.00095383
		202.399	3.7311	202.615	0.00095878
		202.726	3.7301	202.942	0.00096167
		203.052	3.7344	203.268	0.00096289
		203.379	3.7334	203.595	0.00095874
		203.705	3.7364	203.922	0.00095707
		204.032	3.7367	204.249	0.00095079
		204.358	3.7394	204.576	0.00094537
		204.685	3.7394	204.902	0.00094169
		205.011	3.7423	205.229	0.00093889
		205.337	3.743	205.556	0.00092918
		205.664	3.7444	205.883	0.00092408
		205.99	3.7458	206.21	0.00092121
		206.317	3.748	206.536	0.00091809
		206.643	3.7482	206.863	0.00091532
		206.97	3.7511	207.19	0.0009095
		207.296	3.7511	207.517	0.00090809
		207.623	3.7534	207.844	0.00090502
		207.949	3.7528	208.17	0.00090585
		208.275	3.7559	208.497	0.00090229
		208.602	3.754	208.824	0.00089952
		208.928	3.7577	209.151	0.00089768
		209.255	3.756	209.478	0.00089402
		209.581	3.7589	209.804	0.00088833
		209.908	3.7579	210.131	0.00088047
		210.234	3.7614	210.458	0.00087595
		210.561	3.7604	210.785	0.00086824
		210.887	3.7628	211.112	0.00086118
		211.214	3.7632	211.438	0.00085189
		211.54	3.7652	211.765	0.00084914
		211.866	3.7657	212.092	0.00084251
		212.193	3.7679	212.419	0.0008385
		212.519	3.7684	212.746	0.00083498
		212.846	3.7706	213.072	0.00083606
		213.172	3.7698	213.399	0.00083708
		213.499	3.7729	213.726	0.0008397
		213.825	3.7711	214.053	0.00084264
		214.152	3.7739	214.38	0.00084761
		214.478	3.7726	214.706	0.0008496
		214.804	3.7754	215.033	0.00085464
		215.131	3.7749	215.36	0.0008549
		215.457	3.7774	215.687	0.00085759
		215.784	3.7771	216.014	0.00085841
		216.11	3.7796	216.34	0.00085853
		216.437	3.7802	216.667	0.00086022
		216.763	3.7819	216.994	0.00086211
		217.09	3.7833	217.321	0.00086138
		217.416	3.7858	217.648	0.00086042
		217.743	3.7861	217.974	0.00086189
		218.069	3.7885	218.301	0.00086352
		218.395	3.7888	218.628	0.0008679
		218.722	3.7908	218.955	0.00087205
		219.048	3.7896	219.282	0.00087629
		219.375	3.7927	219.608	0.0008791
		219.701	3.7911	219.935	0.00088617
		220.028	3.7936	220.262	0.00088786
		220.354	3.7935	220.589	0.00089534
		220.681	3.7956	220.916	0.00090108
		221.007	3.7956	221.242	0.00090811
		221.333	3.7977	221.569	0.00091133
		221.66	3.7985	221.896	0.00091545
		221.986	3.7993	222.223	0.00091632
		222.313	3.8012	222.55	0.00091785
		222.639	3.8029	222.876	0.00091644
		222.966	3.804	223.203	0.00091628
		223.292	3.8066	223.53	0.0009097
		223.619	3.8085	223.857	0.00090807
		223.945	3.8108	224.184	0.00090068
		224.272	3.8121	224.51	0.0008985
		224.598	3.8162	224.837	0.00089145
		224.924	3.8172	225.164	0.00088648
		225.251	3.8197	225.491	0.00088016
		225.577	3.8223	225.818	0.00087199
		225.904	3.8241	226.144	0.0008667
		226.23	3.8252	226.471	0.00085857
		226.557	3.8277	226.798	0.00085329
		226.883	3.8291	227.125	0.00084773
		227.21	3.8304	227.452	0.00084836
		227.536	3.8321	227.778	0.00084412
		227.862	3.8339	228.105	0.00084526
		228.189	3.8334	228.432	0.0008438
		228.515	3.8348	228.759	0.00084054
		228.842	3.8354	229.086	0.00083632
		229.168	3.8368	229.412	0.00083276
		229.495	3.8359	229.739	0.00082573
		229.821	3.8381	230.066	0.00082357
		230.148	3.8382	230.393	0.00081929
		230.474	3.8385	230.72	0.00082078
		230.8	3.8397	231.046	0.00082389
		231.127	3.8397	231.373	0.00082732
		231.453	3.8394	231.7	0.00083174
		231.78	3.8411	232.027	0.00083777
		232.106	3.8403	232.354	0.00084665
		232.433	3.8407	232.68	0.00085417
		232.759	3.8398	233.007	0.00086111
		233.086	3.8417	233.334	0.00086613
		233.412	3.8389	233.661	0.00087161
		233.739	3.8406	233.988	0.00087982
		234.065	3.8391	234.314	0.00088356
		234.391	3.8395	234.641	0.00088982
		234.718	3.8387	234.968	0.00089326
		235.044	3.8402	235.295	0.00089642
		235.371	3.8384	235.622	0.00090184
		235.697	3.8386	235.948	0.00090365
		236.024	3.8389	236.275	0.00090182
		236.35	3.8395	236.602	0.00090021
		236.677	3.8376	236.929	0.00089693
		237.003	3.8394	237.256	0.00089239
		237.329	3.8369	237.582	0.00088847
		237.656	3.8383	237.909	0.00088709
		237.982	3.8364	238.236	0.00088468
		238.309	3.8392	238.563	0.00088195
		238.635	3.8358	238.89	0.0008834
		238.962	3.8396	239.216	0.00088318
		239.288	3.8371	239.543	0.00088018
		239.615	3.8392	239.87	0.00087633
		239.941	3.8377	240.197	0.000869
		240.268	3.8402	240.524	0.00086757
		240.594	3.837	240.85	0.00086486
		240.92	3.8406	241.177	0.00086221
		241.247	3.8381	241.504	0.00085965
		241.573	3.8394	241.831	0.00085712
		241.9	3.8376	242.158	0.00085814
		242.226	3.8391	242.484	0.00085643
		242.553	3.8352	242.811	0.00085887
		242.879	3.8373	243.138	0.0008579
		243.206	3.8347	243.465	0.00085488
		243.532	3.8358	243.792	0.00086085
		243.858	3.8335	244.118	0.00085578
		244.185	3.8367	244.445	0.00085484
		244.511	3.834	244.772	0.00085048
		244.838	3.8363	245.099	0.00085081
		245.164	3.8353	245.426	0.00084891
		245.491	3.837	245.752	0.00085052
		245.817	3.835	246.079	0.00085506
		246.144	3.8375	246.406	0.00085643
		246.47	3.8357	246.733	0.00086285
		246.797	3.8371	247.06	0.000869
		247.123	3.8373	247.386	0.00087764
		247.449	3.8374	247.713	0.0008867
		247.776	3.8374	248.04	0.00089367
		248.102	3.8388	248.367	0.00089746
		248.429	3.838	248.694	0.00090114
		248.755	3.839	249.02	0.0009061
		249.082	3.8395	249.347	0.00091031
		249.408	3.8414	249.674	0.0009116
		249.735	3.8416	250.001	0.00091659
		250.061	3.8452	250.328	0.00092184
		250.387	3.845	250.654	0.00092553
		250.714	3.8485	250.981	0.00092632
		251.04	3.8484	251.308	0.00092885
		251.367	3.8512	251.635	0.0009357
		251.693	3.8504	251.962	0.00093714
		252.02	3.854	252.288	0.00093792
		252.346	3.853	252.615	0.000939
		252.673	3.8558	252.942	0.00093867
		252.999	3.8543	253.269	0.00094083
		253.326	3.8567	253.596	0.00094863
		253.652	3.855	253.922	0.0009533
		253.978	3.857	254.249	0.0009576
		254.305	3.855	254.576	0.00096436
		254.631	3.8566	254.903	0.00097027
		254.958	3.854	255.23	0.00097269
		255.284	3.8549	255.556	0.00097432
		255.611	3.8529	255.883	0.00096913
		255.937	3.8541	256.21	0.00096591
		256.264	3.8524	256.537	0.00096426
		256.59	3.8531	256.864	0.00095611
		256.916	3.8517	257.19	0.00095177
		257.243	3.8506	257.517	0.00094142
		257.569	3.8484	257.844	0.00093429
		257.896	3.846	258.171	0.00092639
		258.222	3.8421	258.498	0.00092304
		258.549	3.8399	258.824	0.00091257
		258.875	3.8354	259.151	0.00090976
		259.202	3.8321	259.478	0.0009053
		259.528	3.8291	259.805	0.00090129
		259.855	3.8266	260.132	0.00089487
		260.181	3.8237	260.458	0.00089275
		260.507	3.8217	260.785	0.0008877
		260.834	3.8204	261.112	0.00088381
		261.16	3.8197	261.439	0.00088226
		261.487	3.8187	261.766	0.00087696
		261.813	3.819	262.092	0.00087939
		262.14	3.8175	262.419	0.00088102
		262.466	3.8183	262.746	0.00088312
		262.793	3.8185	263.073	0.00088424
		263.119	3.8174	263.4	0.00088279
		263.445	3.8167	263.726	0.00088921
		263.772	3.8181	264.053	0.00089332
		264.098	3.8175	264.38	0.00089395
		264.425	3.8174	264.707	0.00089428
		264.751	3.8193	265.034	0.00089634
		265.078	3.8187	265.36	0.00089913
		265.404	3.8176	265.687	0.00090139
		265.731	3.8189	266.014	0.0009021
		266.057	3.8183	266.341	0.00090514
		266.384	3.8176	266.668	0.00090294
		266.71	3.8175	266.994	0.00090457
		267.036	3.8179	267.321	0.0009007
		267.363	3.8153	267.648	0.00090153
		267.689	3.8159	267.975	0.00089679
		268.016	3.816	268.302	0.00089397
		268.342	3.8154	268.628	0.00088845
		268.669	3.8152	268.955	0.00088578
		268.995	3.8164	269.282	0.00088383
		269.322	3.8157	269.609	0.00088365
		269.648	3.8159	269.936	0.00088424
		269.974	3.8173	270.262	0.00088464
		270.301	3.8184	270.589	0.00088483
		270.627	3.8168	270.916	0.00088562
		270.954	3.8191	271.243	0.00088255
		271.28	3.8191	271.57	0.00088344
		271.607	3.8192	271.896	0.00088473
		271.933	3.8184	272.223	0.00088943
		272.26	3.8213	272.55	0.00089102
		272.586	3.8203	272.877	0.00089414
		272.913	3.8205	273.204	0.00089896
		273.239	3.8203	273.53	0.00089752
		273.565	3.8224	273.857	0.00090176
		273.892	3.8218	274.184	0.00090367
		274.218	3.8231	274.511	0.00090658
		274.545	3.8246	274.838	0.00091137
		274.871	3.8253	275.164	0.00091728
		275.198	3.8253	275.491	0.00092616
		275.524	3.8276	275.818	0.00093484
		275.851	3.8258	276.145	0.00094362
		276.177	3.8273	276.472	0.00094741
		276.503	3.826	276.798	0.00095177
		276.83	3.827	277.125	0.00095629
		277.156	3.8241	277.452	0.00095747
		277.483	3.8278	277.779	0.00095859
		277.809	3.8258	278.106	0.00096289
		278.136	3.8279	278.432	0.00096583
		278.462	3.8262	278.759	0.00096644
		278.789	3.8299	279.086	0.00096489
		279.115	3.8279	279.413	0.00096689
		279.442	3.8305	279.74	0.00096843
		279.768	3.8293	280.066	0.00096888
		280.094	3.8322	280.393	0.00096831
		280.421	3.8297	280.72	0.00096758
		280.747	3.8332	281.047	0.00096809
		281.074	3.8305	281.374	0.00096976
		281.4	3.8328	281.7	0.00096676
		281.727	3.8304	282.027	0.00096623
		282.053	3.8342	282.354	0.0009634
		282.38	3.8294	282.681	0.00096195
		282.706	3.8325	283.008	0.00095912
		283.033	3.83	283.334	0.00095586
		283.359	3.831	283.661	0.00095181
		283.685	3.8289	283.988	0.00094798
		284.012	3.8321	284.315	0.00094219
		284.338	3.8292	284.642	0.00093806
		284.665	3.8313	284.968	0.00093197
		284.991	3.83	285.295	0.00092771
		285.318	3.832	285.622	0.00092245
		285.644	3.8307	285.949	0.00091834
		285.971	3.832	286.276	0.00091477
		286.297	3.831	286.602	0.00091463
		286.623	3.831	286.929	0.00091451
		286.95	3.829	287.256	0.00091304
		287.276	3.8317	287.583	0.00090995
		287.603	3.8288	287.91	0.00090612
		287.929	3.8312	288.236	0.00090773
		288.256	3.8284	288.563	0.00090438
		288.582	3.8322	288.89	0.00090157
		288.909	3.829	289.217	0.00090002
		289.235	3.8316	289.544	0.00089742
		289.562	3.8305	289.87	0.00089554
		289.888	3.8336	290.197	0.00089108
		290.214	3.8316	290.524	0.00089053
		290.541	3.8335	290.851	0.00089157
		290.867	3.8334	291.178	0.00089188
		291.194	3.8335	291.504	0.00089432
		291.52	3.8319	291.831	0.00090043
		291.847	3.833	292.158	0.00090371
		292.173	3.8299	292.485	0.00091086
		292.5	3.8312	292.812	0.00091587
		292.826	3.8282	293.138	0.00092264
		293.152	3.8295	293.465	0.00092364
		293.479	3.8251	293.792	0.00092514
		293.805	3.828	294.119	0.00092818
		294.132	3.8245	294.446	0.0009302
		294.458	3.8263	294.772	0.00092983
		294.785	3.8241	295.099	0.00092946
		295.111	3.8265	295.426	0.00092869
		295.438	3.8238	295.753	0.00093237
		295.764	3.8252	296.08	0.00093606
		296.091	3.825	296.406	0.00093621
		296.417	3.8243	296.733	0.00093565
		296.743	3.8236	297.06	0.00093464
		297.07	3.8251	297.387	0.00092967
		297.396	3.8236	297.714	0.00092848
		297.723	3.8237	298.04	0.00092971
		298.049	3.8224	298.367	0.00093103
		298.376	3.8222	298.694	0.00093309
		298.702	3.8205	299.021	0.00093207
		299.029	3.8207	299.348	0.00093625
		299.355	3.8194	299.674	0.00093889
		299.681	3.8189	300.001	0.00093743
		300.008	3.8187	300.328	0.00093712
		300.334	3.8185	300.655	0.00093841
		300.661	3.8193	300.982	0.00093578
		300.987	3.8183	301.308	0.00093504
		301.314	3.8205	301.635	0.00093352
		301.64	3.8193	301.962	0.00093079
		301.967	3.8207	302.289	0.0009291
		302.293	3.8204	302.616	0.00093081
		302.62	3.8194	302.942	0.00093244
		302.946	3.8201	303.269	0.0009338
		303.272	3.818	303.596	0.00093779
		303.599	3.8194	303.923	0.00094014
		303.925	3.818	304.25	0.0009436
		304.252	3.8173	304.576	0.00094584
		304.578	3.8173	304.903	0.00095179
		304.905	3.8167	305.23	0.0009524
		305.231	3.8181	305.557	0.00095666
		305.558	3.8158	305.884	0.00096648
		305.884	3.818	306.21	0.00097181
		306.21	3.8153	306.537	0.00097593
		306.537	3.8174	306.864	0.00097984
		306.863	3.8159	307.191	0.00098027
		307.19	3.818	307.518	0.00097821
		307.516	3.8172	307.844	0.00097827
		307.843	3.8174	308.171	0.00097862
		308.169	3.8183	308.498	0.00097685
		308.496	3.8163	308.825	0.00097489
		308.822	3.8183	309.152	0.00097071
		309.149	3.8168	309.478	0.00096625
		309.475	3.8176	309.805	0.00096263
		309.801	3.8183	310.132	0.00095301
		310.128	3.8181	310.459	0.00095079
		310.454	3.8198	310.786	0.00094327
		310.781	3.8184	311.112	0.00093918
		311.107	3.8207	311.439	0.00093097
		311.434	3.8187	311.766	0.00092799
		311.76	3.8212	312.093	0.00092663
		312.087	3.8198	312.42	0.00092742
		312.413	3.8212	312.746	0.00092125
		312.739	3.8215	313.073	0.00091748
		313.066	3.8227	313.4	0.0009138
		313.392	3.8227	313.727	0.0009118
		313.719	3.8239	314.054	0.0009042
		314.045	3.8246	314.38	0.00089972
		314.372	3.825	314.707	0.00089819
		314.698	3.8257	315.034	0.00089815
		315.025	3.8266	315.361	0.00089929
		315.351	3.8263	315.688	0.00089727
		315.678	3.8282	316.014	0.00089562
		316.004	3.8278	316.341	0.00089764
		316.33	3.829	316.668	0.00089556
		316.657	3.8284	316.995	0.00089499
		316.983	3.8295	317.322	0.00089591
		317.31	3.8296	317.648	0.00089049
		317.636	3.8292	317.975	0.00088625
		317.963	3.8299	318.302	0.00088004
		318.289	3.8279	318.629	0.00087576
		318.616	3.8275	318.956	0.00087264
		318.942	3.8272	319.282	0.00086953
		319.268	3.8265	319.609	0.00087012
		319.595	3.825	319.936	0.00086912
		319.921	3.8253	320.263	0.00086623
		320.248	3.8233	320.59	0.00086727
		320.574	3.8237	320.916	0.00086996
		320.901	3.8224	321.243	0.0008733
		321.227	3.8237	321.57	0.00088047
		321.554	3.8214	321.897	0.00088784
		321.88	3.8232	322.224	0.00089316
		322.207	3.8219	322.55	0.00089691
		322.533	3.8205	322.877	0.00090059
		322.859	3.8194	323.204	0.00090249
		323.186	3.8197	323.531	0.00090373
		323.512	3.8177	323.858	0.00091137
		323.839	3.8162	324.184	0.00091023
		324.165	3.815	324.511	0.00091889
		324.492	3.813	324.838	0.00092412
		324.818	3.8106	325.165	0.00092914
		325.145	3.8113	325.492	0.00093286
		325.471	3.8073	325.818	0.00093828
		325.797	3.8081	326.145	0.00094252
		326.124	3.8055	326.472	0.00094138
		326.45	3.8065	326.799	0.00094152
		326.777	3.8027	327.126	0.0009416
		327.103	3.8051	327.452	0.00094146
		327.43	3.802	327.779	0.00094336
		327.756	3.8034	328.106	0.00094494
		328.083	3.8017	328.433	0.00094264
		328.409	3.8026	328.76	0.00093991
		328.736	3.7999	329.086	0.00093912
		329.062	3.8023	329.413	0.00093798
		329.388	3.7994	329.74	0.00093861
		329.715	3.7998	330.067	0.00093788
		330.041	3.7976	330.394	0.00093965
		330.368	3.7996	330.72	0.00093462
		330.694	3.7957	331.047	0.00093388
		331.021	3.798	331.374	0.00093034
		331.347	3.7952	331.701	0.00092997
		331.674	3.7956	332.028	0.00092606
		332	3.7928	332.354	0.00092474
		332.326	3.796	332.681	0.00092129
		332.653	3.7902	333.008	0.00091985
		332.979	3.7948	333.335	0.00092003
		333.306	3.7912	333.662	0.00092233
		333.632	3.7942	333.988	0.00092802
		333.959	3.7909	334.315	0.0009351
		334.285	3.7946	334.642	0.00094056
		334.612	3.7923	334.969	0.00094166
		334.938	3.7938	335.296	0.00094217
		335.264	3.796	335.622	0.00094036
		335.591	3.7953	335.949	0.0009368
		335.917	3.7968	336.276	0.00093101
		336.244	3.798	336.603	0.00093152
		336.57	3.7987	336.93	0.00093237
		336.897	3.7995	337.256	0.00093443
		337.223	3.7997	337.583	0.00093643
		337.55	3.8017	337.91	0.00093879
		337.876	3.7999	338.237	0.00094246
		338.203	3.8013	338.564	0.00094446
		338.529	3.7988	338.89	0.00094802
		338.855	3.8006	339.217	0.00094545
		339.182	3.8013	339.544	0.00094759
		339.508	3.8003	339.871	0.00094778
		339.835	3.8024	340.198	0.00094576
		340.161	3.8026	340.524	0.00094719
		340.488	3.8039	340.851	0.00094977
		340.814	3.8031	341.178	0.00095087
		341.141	3.8059	341.505	0.00095336
		341.467	3.805	341.832	0.00095678
		341.793	3.8059	342.158	0.0009587
		342.12	3.8067	342.485	0.00095778
		342.446	3.8078	342.812	0.00095643
		342.773	3.8075	343.139	0.00095725
		343.099	3.8089	343.466	0.00095495
		343.426	3.8097	343.792	0.00095212
		343.752	3.8116	344.119	0.00094765
		344.079	3.8121	344.446	0.00094672
		344.405	3.8138	344.773	0.00094541
		344.732	3.8142	345.1	0.00094645
		345.058	3.8167	345.426	0.0009489
		345.384	3.8162	345.753	0.00095136
		345.711	3.8191	346.08	0.00095735
		346.037	3.8185	346.407	0.00095719
		346.364	3.8214	346.734	0.00096244
		346.69	3.8201	347.06	0.0009633
		347.017	3.8219	347.387	0.00096931
		347.343	3.8217	347.714	0.00096678
		347.67	3.8244	348.041	0.00096644
		347.996	3.8246	348.368	0.00096566
		348.322	3.8273	348.694	0.00096556
		348.649	3.8286	349.021	0.00096631
		348.975	3.8311	349.348	0.00096503
		349.302	3.8322	349.675	0.00096132
		349.628	3.8335	350.002	0.00095625
		349.955	3.8344	350.328	0.00095592
		350.281	3.835	350.655	0.00095093
		350.608	3.8353	350.982	0.00094209
		350.934	3.8359	351.309	0.00093957
		351.261	3.8362	351.636	0.00093223
		351.587	3.8367	351.962	0.00092659
		351.913	3.8363	352.289	0.00091997
		352.24	3.8379	352.616	0.00091339
		352.566	3.8384	352.943	0.00090754
		352.893	3.8389	353.27	0.00090243
		353.219	3.8392	353.596	0.00089884
		353.546	3.8395	353.923	0.00089778
		353.872	3.839	354.25	0.00089736
		354.199	3.8369	354.577	0.00089444
		354.525	3.836	354.904	0.00090119
		354.851	3.8353	355.23	0.00090013
		355.178	3.8344	355.557	0.00090563
		355.504	3.8334	355.884	0.00090828
		355.831	3.8321	356.211	0.00091292
		356.157	3.8309	356.538	0.00091488
		356.484	3.8295	356.864	0.000914
		356.81	3.8282	357.191	0.00091567
		357.137	3.827	357.518	0.00091361
		357.463	3.825	357.845	0.00091037
		357.79	3.8228	358.172	0.00090422
		358.116	3.8214	358.498	0.00090039
		358.442	3.8189	358.825	0.00089573
		358.769	3.8181	359.152	0.00089644
		359.095	3.815	359.479	0.00089385
		359.422	3.8154	359.806	0.00088919
		359.748	3.8133	360.132	0.00088191
		360.075	3.8124	360.459	0.00088161
		360.401	3.8104	360.786	0.00087383
		360.728	3.8111	361.113	0.00087519
		361.054	3.809	361.44	0.00087108
		361.38	3.8086	361.766	0.00087258
		361.707	3.8071	362.093	0.00087271
		362.033	3.8066	362.42	0.00087639
		362.36	3.8049	362.747	0.00087503
		362.686	3.8033	363.074	0.00087894
		363.013	3.8019	363.4	0.00087949
		363.339	3.8011	363.727	0.00087933
		363.666	3.7991	364.054	0.00087623
		363.992	3.7976	364.381	0.00087381
		364.319	3.7967	364.708	0.00086761
		364.645	3.7955	365.034	0.00086175
		364.971	3.7943	365.361	0.00085794
		365.298	3.7927	365.688	0.00085119
		365.624	3.7914	366.015	0.00084616
		365.951	3.7886	366.342	0.00084561
		366.277	3.7877	366.668	0.00084524
		366.604	3.7857	366.995	0.00084492
		366.93	3.7857	367.322	0.00084592
		367.257	3.7837	367.649	0.00084653
		367.583	3.7838	367.976	0.00084781
		367.909	3.7819	368.302	0.00085327
		368.236	3.7823	368.629	0.00085403
		368.562	3.7811	368.956	0.00085753
		368.889	3.7809	369.283	0.00085975
		369.215	3.7797	369.61	0.00086022
		369.542	3.7804	369.936	0.00086568
		369.868	3.7787	370.263	0.00086505
		370.195	3.7797	370.59	0.00086619
		370.521	3.7801	370.917	0.00086965
		370.848	3.7802	371.244	0.00086653
		371.174	3.779	371.57	0.00086776
		371.5	3.7799	371.897	0.00086867
		371.827	3.7785	372.224	0.00086943
		372.153	3.7794	372.551	0.00087102
		372.48	3.7791	372.878	0.00087362
		372.806	3.7794	373.204	0.00087865
		373.133	3.7782	373.531	0.00088426
		373.459	3.7796	373.858	0.00088772
		373.786	3.7788	374.185	0.00089135
		374.112	3.7801	374.512	0.0008923
		374.438	3.7788	374.838	0.00089723
		374.765	3.7813	375.165	0.00089921
		375.091	3.7792	375.492	0.00090294
		375.418	3.7826	375.819	0.00090253
		375.744	3.7807	376.146	0.00090469
		376.071	3.784	376.472	0.00090314
		376.397	3.7815	376.799	0.00090288
		376.724	3.7844	377.126	0.00089962
		377.05	3.7826	377.453	0.0008966
		377.377	3.7846	377.78	0.00089269
		377.703	3.7846	378.106	0.00088935
		378.029	3.7847	378.433	0.00088534
		378.356	3.7847	378.76	0.00088208
		378.682	3.7855	379.087	0.00087725
		379.009	3.7844	379.414	0.00087448
		379.335	3.7849	379.74	0.00087104
		379.662	3.7833	380.067	0.00086863
		379.988	3.784	380.394	0.00086763
		380.315	3.7807	380.721	0.00086329
		380.641	3.7814	381.048	0.00086228
		380.967	3.7779	381.374	0.00085696
		381.294	3.7792	381.701	0.00085309
		381.62	3.776	382.028	0.00085553
		381.947	3.7775	382.355	0.00085345
		382.273	3.7757	382.682	0.00085246
		382.6	3.7768	383.008	0.00085172
		382.926	3.7766	383.335	0.0008538
		383.253	3.7774	383.662	0.00085898
		383.579	3.7771	383.989	0.00086535
		383.906	3.7781	384.316	0.00087171
		384.232	3.7785	384.642	0.00087246
		384.558	3.7783	384.969	0.00087741
		384.885	3.7785	385.296	0.0008825
		385.211	3.7797	385.623	0.00088678
		385.538	3.7783	385.95	0.00088849
		385.864	3.7793	386.276	0.00089336
		386.191	3.7771	386.603	0.00090055
		386.517	3.7795	386.93	0.00090742
		386.844	3.7774	387.257	0.00091575
		387.17	3.7799	387.584	0.0009248
		387.497	3.7788	387.91	0.00093113
		387.823	3.7802	388.237	0.00093484
		388.149	3.7787	388.564	0.00094309
		388.476	3.7797	388.891	0.00094861
		388.802	3.7777	389.218	0.00095825
		389.129	3.7775	389.544	0.00096198
		389.455	3.7764	389.871	0.00096982
		389.782	3.7753	390.198	0.00097483
		390.108	3.7727	390.525	0.00097683
		390.435	3.7716	390.852	0.00097459
		390.761	3.7692	391.178	0.00097632
		391.087	3.7688	391.505	0.00097636
		391.414	3.7674	391.832	0.00097752
		391.74	3.7678	392.159	0.00098159
		392.067	3.7651	392.486	0.00098544
		392.393	3.7662	392.812	0.00098424
		392.72	3.7624	393.139	0.00098722
		393.046	3.7633	393.466	0.00099508
		393.373	3.7598	393.793	0.00101
		393.699	3.7597	394.12	0.00102
		394.026	3.7566	394.446	0.00103
		394.352	3.7559	394.773	0.00104
		394.678	3.7552	395.1	0.00105
		395.005	3.7544	395.427	0.00107
		395.331	3.7554	395.754	0.00107
		395.658	3.7549	396.08	0.00107
		395.984	3.7567	396.407	0.00108
		396.311	3.7566	396.734	0.00108
		396.637	3.7585	397.061	0.00108
		396.964	3.7591	397.388	0.00108
		397.29	3.7596	397.714	0.00108
		397.616	3.7623	398.041	0.00108
		397.943	3.7611	398.368	0.00108
		398.269	3.764	398.695	0.00108
		398.596	3.7635	399.022	0.00107
		398.922	3.7662	399.348	0.00107
		399.249	3.7664	399.675	0.00106
		399.575	3.7687	400.002	0.00105
		399.902	3.7697	400.329	0.00105
		400.228	3.7719	400.656	0.00105
		400.555	3.7726	400.982	0.00106
		400.881	3.7741	401.309	0.00107
		401.207	3.7741	401.636	0.00107
		401.534	3.775	401.963	0.00108
		401.86	3.7743	402.29	0.00108
		402.187	3.7761	402.616	0.00108
		402.513	3.775	402.943	0.00109
		402.84	3.7763	403.27	0.00109
		403.166	3.7755	403.597	0.00109
		403.493	3.7773	403.924	0.0011
		403.819	3.7756	404.25	0.0011
		404.145	3.7775	404.577	0.0011
		404.472	3.7768	404.904	0.00111
		404.798	3.7789	405.231	0.00111
		405.125	3.7774	405.558	0.00111
		405.451	3.7799	405.884	0.00111
		405.778	3.7784	406.211	0.00111
		406.104	3.7805	406.538	0.0011
		406.431	3.779	406.865	0.0011
		406.757	3.7814	407.192	0.00109
		407.084	3.7809	407.518	0.00109
		407.41	3.7844	407.845	0.00108
		407.736	3.7832	408.172	0.00107
		408.063	3.7865	408.499	0.00107
		408.389	3.785	408.826	0.00106
		408.716	3.7892	409.152	0.00105
		409.042	3.7859	409.479	0.00105
		409.369	3.7911	409.806	0.00104
		409.695	3.7886	410.133	0.00103
		410.022	3.7929	410.46	0.00103
		410.348	3.7908	410.786	0.00102
		410.674	3.7949	411.113	0.00102
		411.001	3.7916	411.44	0.00101
		411.327	3.7953	411.767	0.001
		411.654	3.7944	412.094	0.00099596
		411.98	3.7958	412.42	0.00098773
		412.307	3.7963	412.747	0.00097866
		412.633	3.7975	413.074	0.00097074
		412.96	3.7969	413.401	0.00096024
		413.286	3.7999	413.728	0.00095285
		413.613	3.8002	414.054	0.00094668
		413.939	3.8033	414.381	0.00094063
		414.265	3.8028	414.708	0.0009379
		414.592	3.8077	415.035	0.00093274
		414.918	3.8059	415.362	0.00093472
		415.245	3.8111	415.688	0.00093117
		415.571	3.811	416.015	0.00092991
		415.898	3.8145	416.342	0.00092836
		416.224	3.8145	416.669	0.00092679
		416.551	3.8176	416.996	0.00092284
		416.877	3.8183	417.322	0.0009241
		417.203	3.8189	417.649	0.00092643
		417.53	3.8205	417.976	0.00093056
		417.856	3.8216	418.303	0.00093769
		418.183	3.8213	418.63	0.00094376
		418.509	3.8243	418.956	0.00094971
		418.836	3.8241	419.283	0.00095303
		419.162	3.8275	419.61	0.00095326
		419.489	3.8256	419.937	0.00095501
		419.815	3.8293	420.264	0.00095379
		420.142	3.8251	420.59	0.00095102
		420.468	3.8287	420.917	0.00095081
		420.794	3.8237	421.244	0.00095047
		421.121	3.8258	421.571	0.00095403
		421.447	3.8214	421.898	0.00095707
		421.774	3.8218	422.224	0.00096303
		422.1	3.8195	422.551	0.00096735
		422.427	3.8187	422.878	0.00097442
		422.753	3.817	423.205	0.00097982
		423.08	3.8146	423.532	0.0009908
		423.406	3.8126	423.858	0.001
		423.732	3.8117	424.185	0.00101
		424.059	3.8095	424.512	0.00102
		424.385	3.8075	424.839	0.00103
		424.712	3.8047	425.166	0.00103
		425.038	3.8029	425.492	0.00104
		425.365	3.7978	425.819	0.00104
		425.691	3.7972	426.146	0.00104
		426.018	3.7928	426.473	0.00104
		426.344	3.7935	426.8	0.00104
		426.671	3.7886	427.126	0.00104
		426.997	3.79	427.453	0.00104
		427.323	3.7865	427.78	0.00103
		427.65	3.7871	428.107	0.00103
		427.976	3.7863	428.434	0.00102
		428.303	3.7857	428.76	0.00102
		428.629	3.7848	429.087	0.00101
		428.956	3.7842	429.414	0.00101
		429.282	3.7842	429.741	0.001
		429.609	3.7834	430.068	0.00099779
		429.935	3.7825	430.394	0.00099015
		430.261	3.7822	430.721	0.00098473
		430.588	3.7798	431.048	0.00097809
		430.914	3.7802	431.375	0.00097255
		431.241	3.7764	431.702	0.00096391
		431.567	3.7785	432.028	0.00095747
		431.894	3.7748	432.355	0.00095279
		432.22	3.777	432.682	0.00094647
		432.547	3.7733	433.009	0.00094014
		432.873	3.7762	433.336	0.00093525
		433.2	3.7732	433.662	0.00093431
		433.526	3.7757	433.989	0.00092997
		433.852	3.7744	434.316	0.00092871
		434.179	3.7761	434.643	0.00092838
		434.505	3.7751	434.97	0.00092266
		434.832	3.7747	435.296	0.00091897
		435.158	3.7745	435.623	0.00091724
		435.485	3.7751	435.95	0.0009118
		435.811	3.7746	436.277	0.00090775
		436.138	3.7756	436.604	0.00090722
		436.464	3.7737	436.93	0.00090646
		436.79	3.7764	437.257	0.00090724
		437.117	3.7723	437.584	0.00091062
		437.443	3.7766	437.911	0.0009062
		437.77	3.772	438.238	0.00091115
		438.096	3.7763	438.564	0.00090797
		438.423	3.7729	438.891	0.00091074
		438.749	3.776	439.218	0.00091054
		439.076	3.7738	439.545	0.00090762
		439.402	3.7751	439.872	0.0009073
		439.728	3.7742	440.198	0.00090294
		440.055	3.7734	440.525	0.00090017
		440.381	3.7727	440.852	0.00089925
		440.708	3.7724	441.179	0.00089764
		441.034	3.7706	441.506	0.00089939
		441.361	3.77	441.832	0.00090074
		441.687	3.7678	442.159	0.00090485
		442.014	3.7673	442.486	0.00090475
		442.34	3.7644	442.813	0.00089958
		442.667	3.7656	443.14	0.00090125
		442.993	3.7619	443.466	0.00089483
		443.319	3.7634	443.793	0.00089526
		443.646	3.7609	444.12	0.00089179
		443.972	3.7623	444.447	0.00089012
		444.299	3.76	444.774	0.00088483
		444.625	3.7613	445.1	0.00088316
		444.952	3.7607	445.427	0.00088257
		445.278	3.7603	445.754	0.00088191
		445.605	3.7617	446.081	0.00088731
		445.931	3.76	446.408	0.00088621
		446.257	3.7617	446.734	0.00088809
		446.584	3.7593	447.061	0.00088843
		446.91	3.7618	447.388	0.00088882
		447.237	3.7594	447.715	0.00088658
		447.563	3.7613	448.042	0.0008856
		447.89	3.7605	448.368	0.00088202
		448.216	3.7614	448.695	0.00087743
		448.543	3.7628	449.022	0.00087676
		448.869	3.7637	449.349	0.00087269
		449.196	3.7661	449.676	0.0008714
		449.522	3.7666	450.002	0.00086987
		449.848	3.7689	450.329	0.00086523
		450.175	3.7685	450.656	0.00086609
		450.501	3.7707	450.983	0.00086845
		450.828	3.7719	451.31	0.00086749
		451.154	3.7709	451.636	0.00086863
		451.481	3.7734	451.963	0.00087177
		451.807	3.7716	452.29	0.00087592
		452.134	3.773	452.617	0.00087945
		452.46	3.7716	452.944	0.00088666
		452.786	3.771	453.27	0.00088801
		453.113	3.7711	453.597	0.00088878
		453.439	3.7691	453.924	0.00088782
		453.766	3.7698	454.251	0.00088648
		454.092	3.7668	454.578	0.00088509
		454.419	3.7686	454.904	0.00089
		454.745	3.7653	455.231	0.00089078
		455.072	3.7669	455.558	0.00088705
		455.398	3.7646	455.885	0.00088731
		455.725	3.765	456.212	0.00088259
		456.051	3.7643	456.538	0.00087625
		456.377	3.7638	456.865	0.00087344
		456.704	3.7637	457.192	0.0008803
		457.03	3.7626	457.519	0.00088426
		457.357	3.7623	457.846	0.00088593
		457.683	3.7607	458.172	0.00089281
		458.01	3.7591	458.499	0.00089294
		458.336	3.7589	458.826	0.00089677
		458.663	3.7568	459.153	0.0008977
		458.989	3.7572	459.48	0.00089624
		459.315	3.7556	459.806	0.00089644
		459.642	3.7551	460.133	0.00089049
		459.968	3.7529	460.46	0.00089224
		460.295	3.7515	460.787	0.00088727
		460.621	3.7511	461.114	0.00088456
		460.948	3.7491	461.44	0.00087973
		461.274	3.7481	461.767	0.00087939
		461.601	3.7479	462.094	0.00087495
		461.927	3.7463	462.421	0.00087458
		462.254	3.7467	462.748	0.00087654
		462.58	3.7448	463.074	0.0008844
		462.906	3.7472	463.401	0.00088766
		463.233	3.744	463.728	0.0008909
		463.559	3.7472	464.055	0.00089461
		463.886	3.7467	464.382	0.00089721
		464.212	3.7478	464.708	0.0008977
		464.539	3.7481	465.035	0.00089917
		464.865	3.7484	465.362	0.00089939
		465.192	3.7487	465.689	0.00090062
		465.518	3.7457	466.016	0.00090428
		465.844	3.7474	466.342	0.00090017
		466.171	3.7443	466.669	0.0009006
		466.497	3.7453	466.996	0.00090041
		466.824	3.7441	467.323	0.00090312
		467.15	3.7437	467.65	0.00090023
		467.477	3.7439	467.976	0.00089738
		467.803	3.746	468.303	0.00089522
		468.13	3.7467	468.63	0.00089316
		468.456	3.7474	468.957	0.00089245
		468.783	3.7507	469.284	0.00089029
		469.109	3.7528	469.61	0.00089412
		469.435	3.7554	469.937	0.00089552
		469.762	3.7575	470.264	0.00089243
		470.088	3.7608	470.591	0.00089416
		470.415	3.7634	470.918	0.00089546
		470.741	3.7648	471.244	0.00089314
		471.068	3.7682	471.571	0.00089265
		471.394	3.7686	471.898	0.00088181
		471.721	3.7692	472.225	0.00088028
		472.047	3.7703	472.552	0.00087605
		472.373	3.7709	472.878	0.00087159
		472.7	3.771	473.205	0.00087106
		473.026	3.7719	473.532	0.00087283
		473.353	3.7731	473.859	0.00087181
		473.679	3.7724	474.186	0.00087291
		474.006	3.7734	474.512	0.00086957
		474.332	3.773	474.839	0.00087478
		474.659	3.7728	475.166	0.00087332
		474.985	3.7707	475.493	0.000877
		475.312	3.7718	475.82	0.0008787
		475.638	3.7708	476.146	0.00087564
		475.964	3.7694	476.473	0.0008767
		476.291	3.769	476.8	0.00087888
		476.617	3.7684	477.127	0.00088014
		476.944	3.7661	477.454	0.00088444
		477.27	3.7649	477.78	0.00088662
		477.597	3.7656	478.107	0.00089459
		477.923	3.7639	478.434	0.00089402
		478.25	3.7637	478.761	0.00089383
		478.576	3.7658	479.088	0.00089611
		478.902	3.7659	479.414	0.00089249
		479.229	3.7679	479.741	0.00089666
		479.555	3.7689	480.068	0.00089817
		479.882	3.7701	480.395	0.00089813
		480.208	3.7692	480.722	0.00089931
		480.535	3.77	481.048	0.00090416
		480.861	3.7707	481.375	0.00090233
		481.188	3.7682	481.702	0.00089984
		481.514	3.7695	482.029	0.00089542
		481.841	3.7679	482.356	0.00089381
		482.167	3.7673	482.682	0.00089133
		482.493	3.7673	483.009	0.00088992
		482.82	3.7667	483.336	0.00089465
		483.146	3.7658	483.663	0.00089825
		483.473	3.7658	483.99	0.00090078
		483.799	3.7672	484.316	0.00089766
		484.126	3.7654	484.643	0.00089595
		484.452	3.7667	484.97	0.00089377
		484.779	3.7677	485.297	0.00089133
		485.105	3.7686	485.624	0.00088493
		485.432	3.7695	485.95	0.00087902
		485.758	3.7705	486.277	0.00087556
		486.084	3.7729	486.604	0.00087069
		486.411	3.7725	486.931	0.0008682
		486.737	3.7757	487.258	0.00086399
		487.064	3.7779	487.584	0.00086719
		487.39	3.7794	487.911	0.00087097
		487.717	3.779	488.238	0.00087686
		488.043	3.7819	488.565	0.00088165
		488.37	3.7815	488.892	0.00088733
		488.696	3.7835	489.218	0.0008889
		489.022	3.7842	489.545	0.00089461
		489.349	3.7867	489.872	0.00089752
		489.675	3.7854	490.199	0.00090316
		490.002	3.7876	490.526	0.00091101
		490.328	3.7877	490.852	0.00091632
		490.655	3.7881	491.179	0.00092064
		490.981	3.787	491.506	0.00092245
		491.308	3.7886	491.833	0.00092559
		491.634	3.789	492.16	0.00092802
		491.961	3.7899	492.486	0.00093009
		492.287	3.7904	492.813	0.00092673
		492.613	3.7926	493.14	0.00092345
		492.94	3.7926	493.467	0.00092203
		493.266	3.794	493.794	0.00092097
		493.593	3.7954	494.12	0.00091814
		493.919	3.7964	494.447	0.00091475
		494.246	3.7964	494.774	0.0009117
		494.572	3.7977	495.101	0.00090758
		494.899	3.7987	495.428	0.00090208
		495.225	3.7982	495.754	0.00089807
		495.551	3.7991	496.081	0.00089736
		495.878	3.8006	496.408	0.00089487
		496.204	3.8004	496.735	0.00088841
		496.531	3.801	497.062	0.0008909
		496.857	3.8018	497.388	0.00088941
		497.184	3.8026	497.715	0.00088866
		497.51	3.8016	498.042	0.00089338
		497.837	3.8032	498.369	0.00089518
		498.163	3.8014	498.696	0.00089764
		498.49	3.8015	499.022	0.0009032
		498.816	3.7993	499.349	0.00090569
		499.142	3.8006	499.676	0.00090997
		499.469	3.7975	500.003	0.00091154
		499.795	3.7976	500.33	0.00091451
		500.122	3.7964	500.656	0.00092095
		500.448	3.7955	500.983	0.00092802
		500.775	3.7944	501.31	0.00093203
		501.101	3.7948	501.637	0.00093382
		501.428	3.7937	501.964	0.00093435
		501.754	3.7935	502.29	0.00093818
		502.08	3.7918	502.617	0.00093975
		502.407	3.7933	502.944	0.00094187
		502.733	3.7903	503.271	0.00094213
		503.06	3.7921	503.598	0.00094228
		503.386	3.7899	503.924	0.00094065
		503.713	3.7914	504.251	0.00094433
		504.039	3.7887	504.578	0.00094994
		504.366	3.7899	504.905	0.00094849
		504.692	3.7892	505.232	0.00094737
		505.019	3.7885	505.558	0.00094562
		505.345	3.7885	505.885	0.00094327
		505.671	3.7882	506.212	0.00094038
		505.998	3.7885	506.539	0.0009402
		506.324	3.7872	506.866	0.00093896
		506.651	3.7875	507.192	0.00093425
		506.977	3.7866	507.519	0.00093319
		507.304	3.7846	507.846	0.00093523
		507.63	3.7858	508.173	0.00093242
		507.957	3.7826	508.5	0.00092614
		508.283	3.7838	508.826	0.00092284
		508.609	3.7812	509.153	0.0009162
		508.936	3.7836	509.48	0.00091769
		509.262	3.7816	509.807	0.00091241
		509.589	3.7847	510.134	0.00091052
		509.915	3.7841	510.46	0.00090703
		510.242	3.7861	510.787	0.00090467
		510.568	3.7861	511.114	0.00090098
		510.895	3.7889	511.441	0.00089815
		511.221	3.7895	511.768	0.00089567
		511.548	3.7909	512.094	0.00089701
		511.874	3.7918	512.421	0.00089772
		512.2	3.7933	512.748	0.00089827
		512.527	3.7919	513.075	0.00089699
		512.853	3.7946	513.402	0.00089911
		513.18	3.7925	513.728	0.00089548
		513.506	3.7929	514.055	0.00089422
		513.833	3.7902	514.382	0.00089304
		514.159	3.7919	514.709	0.00089234
		514.486	3.7886	515.036	0.00088935
		514.812	3.7911	515.362	0.0008877
		515.138	3.789	515.689	0.00088625
		515.465	3.7917	516.016	0.00088157
		515.791	3.789	516.343	0.0008769
		516.118	3.7915	516.67	0.0008734
		516.444	3.7895	516.996	0.00086301
		516.771	3.7923	517.323	0.00085985
		517.097	3.7899	517.65	0.00085178
		517.424	3.7928	517.977	0.00084787
		517.75	3.7878	518.304	0.00083966
		518.077	3.793	518.63	0.0008373
		518.403	3.7871	518.957	0.00083196
		518.729	3.7922	519.284	0.0008294
		519.056	3.7871	519.611	0.00082905
		519.382	3.7917	519.938	0.00082707
		519.709	3.7862	520.264	0.00082862
		520.035	3.7898	520.591	0.00082935
		520.362	3.7873	520.918	0.0008316
		520.688	3.7905	521.245	0.0008331
		521.015	3.7876	521.572	0.00083378
		521.341	3.7914	521.898	0.00083241
		521.667	3.7882	522.225	0.00083406
		521.994	3.7914	522.552	0.0008328
		522.32	3.7885	522.879	0.0008316
		522.647	3.7919	523.206	0.0008273
		522.973	3.7879	523.532	0.0008296
		523.3	3.7912	523.859	0.00082222
		523.626	3.788	524.186	0.00082007
		523.953	3.7912	524.513	0.00081528
		524.279	3.7873	524.84	0.00081234
		524.606	3.7914	525.166	0.00081141
		524.932	3.7876	525.493	0.0008097
		525.258	3.7913	525.82	0.00080633
		525.585	3.7879	526.147	0.00080519
		525.911	3.7915	526.474	0.00080228
		526.238	3.7894	526.8	0.00080301
		526.564	3.7924	527.127	0.00079737
		526.891	3.7898	527.454	0.00079729
		527.217	3.7925	527.781	0.00079582
		527.544	3.7898	528.108	0.00079207
		527.87	3.7919	528.434	0.00078712
		528.196	3.7888	528.761	0.00078478
		528.523	3.7914	529.088	0.00078203
		528.849	3.7882	529.415	0.00078503
		529.176	3.7903	529.742	0.0007856
		529.502	3.7886	530.068	0.0007902
		529.829	3.7907	530.395	0.00079372
		530.155	3.7887	530.722	0.00079647
		530.482	3.7918	531.049	0.00080096
		530.808	3.7892	531.376	0.00080395
		531.135	3.7924	531.702	0.00080307
		531.461	3.7902	532.029	0.00079902
		531.787	3.7945	532.356	0.00079696
		532.114	3.7921	532.683	0.00079992
		532.44	3.7967	533.01	0.00079975
		532.767	3.7961	533.336	0.00080224
		533.093	3.7984	533.663	0.00080381
		533.42	3.7973	533.99	0.00080886
		533.746	3.8004	534.317	0.0008122
		534.073	3.7999	534.644	0.00081876
		534.399	3.8008	534.97	0.00082504
		534.725	3.8019	535.297	0.0008332
		535.052	3.8031	535.624	0.00083942
		535.378	3.8032	535.951	0.00084325
		535.705	3.8076	536.278	0.00085148
		536.031	3.8083	536.604	0.00085618
		536.358	3.8116	536.931	0.00086635
		536.684	3.8147	537.258	0.0008679
		537.011	3.8183	537.585	0.00087603
		537.337	3.8174	537.912	0.00087994
		537.663	3.8214	538.238	0.00088379
		537.99	3.8204	538.565	0.00089008
		538.316	3.8215	538.892	0.00089367
		538.643	3.8219	539.219	0.00089923
		538.969	3.821	539.546	0.00090029
		539.296	3.8218	539.872	0.00090326
		539.622	3.8219	540.199	0.00090526
		539.949	3.8221	540.526	0.00090265
		540.275	3.8207	540.853	0.00090416
		540.602	3.824	541.18	0.0009063
		540.928	3.8209	541.506	0.00090616
		541.254	3.8234	541.833	0.00090838
		541.581	3.8224	542.16	0.00090718
		541.907	3.8226	542.487	0.00090475
		542.234	3.8225	542.814	0.00090369
		542.56	3.8238	543.14	0.00090072
		542.887	3.8216	543.467	0.00089907
		543.213	3.8207	543.794	0.00090092
		543.54	3.8199	544.121	0.00090062
		543.866	3.8182	544.448	0.0008999
		544.192	3.8157	544.774	0.00090332
		544.519	3.8164	545.101	0.0009042
		544.845	3.8122	545.428	0.00090117
		545.172	3.8138	545.755	0.00089852
		545.498	3.8113	546.082	0.00089687
		545.825	3.8125	546.408	0.00089145
		546.151	3.8097	546.735	0.00089061
		546.478	3.8119	547.062	0.00088803
		546.804	3.8093	547.389	0.00088106
		547.131	3.8085	547.716	0.00087884
		547.457	3.8076	548.042	0.00087784
		547.783	3.8066	548.369	0.00087615
		548.11	3.8042	548.696	0.00087751
		548.436	3.8048	549.023	0.00087071
		548.763	3.8035	549.35	0.00086837
		549.089	3.803	549.676	0.0008671
		549.416	3.8027	550.003	0.00094571	light on
		549.742	3.8038	550.33	0.00094571
		550.069	3.8007	550.657	0.00102
		550.395	3.804	550.984	0.00101
		550.721	3.801	551.31	0.00102
		551.048	3.804	551.637	0.0011
		551.374	3.8028	551.964	0.00118
		551.701	3.8069	552.291	0.00125
		552.027	3.8052	552.618	0.00132
		552.354	3.8101	552.944	0.00138
		552.68	3.8092	553.271	0.00144
		553.007	3.8123	553.598	0.0015
		553.333	3.8126	553.925	0.00155
		553.66	3.8166	554.252	0.0016
		553.986	3.8158	554.578	0.00165
		554.312	3.8193	554.905	0.0017
		554.639	3.8188	555.232	0.00174
		554.965	3.8209	555.559	0.00178
		555.292	3.8185	555.886	0.00183
		555.618	3.8214	556.212	0.00186
		555.945	3.8161	556.539	0.0019
		556.271	3.8185	556.866	0.00193
		556.598	3.8139	557.193	0.00196
		556.924	3.815	557.52	0.00199
		557.25	3.8095	557.846	0.00201
		557.577	3.8117	558.173	0.00203
		557.903	3.8068	558.5	0.00206
		558.23	3.8073	558.827	0.00208
		558.556	3.8044	559.154	0.0021
		558.883	3.8047	559.48	0.00213
		559.209	3.8009	559.807	0.00215
		559.536	3.802	560.134	0.00217
		559.862	3.7984	560.461	0.00219
		560.189	3.8001	560.788	0.00221
		560.515	3.7971	561.114	0.00222
		560.841	3.8003	561.441	0.00224
		561.168	3.7955	561.768	0.00226
		561.494	3.7996	562.095	0.00227
		561.821	3.7945	562.422	0.00229
		562.147	3.7985	562.748	0.0023
		562.474	3.7934	563.075	0.00232
		562.8	3.7971	563.402	0.00233
		563.127	3.7929	563.729	0.00234
		563.453	3.7958	564.056	0.00235
		563.779	3.7931	564.382	0.00237
		564.106	3.795	564.709	0.00238
		564.432	3.7927	565.036	0.00239
		564.759	3.7944	565.363	0.00241
		565.085	3.7923	565.69	0.00242
		565.412	3.7937	566.016	0.00243
		565.738	3.7902	566.343	0.00244
		566.065	3.7917	566.67	0.00245
		566.391	3.7864	566.997	0.00246
		566.718	3.7887	567.324	0.00247
		567.044	3.783	567.65	0.00249
		567.37	3.785	567.977	0.00249
		567.697	3.7794	568.304	0.0025
		568.023	3.7818	568.631	0.00251
		568.35	3.778	568.958	0.00252
		568.676	3.7802	569.284	0.00253
		569.003	3.7772	569.611	0.00254
		569.329	3.7803	569.938	0.00254
		569.656	3.7786	570.265	0.00255
		569.982	3.7817	570.592	0.00256
		570.308	3.7799	570.918	0.00256
		570.635	3.7838	571.245	0.00257
		570.961	3.7817	571.572	0.00258
		571.288	3.7868	571.899	0.00259
		571.614	3.7835	572.226	0.0026
		571.941	3.7888	572.552	0.00261
		572.267	3.7849	572.879	0.00261
		572.594	3.7898	573.206	0.00262
		572.92	3.7864	573.533	0.00262
		573.247	3.7911	573.86	0.00263
		573.573	3.7882	574.186	0.00264
		573.899	3.7918	574.513	0.00265
		574.226	3.7892	574.84	0.00266
		574.552	3.7935	575.167	0.00267
		574.879	3.791	575.494	0.00268
		575.205	3.7944	575.82	0.00269
		575.532	3.7916	576.147	0.0027
		575.858	3.7963	576.474	0.0027
		576.185	3.7921	576.801	0.00271
		576.511	3.7985	577.128	0.00272
		576.837	3.7945	577.454	0.00272
		577.164	3.8008	577.781	0.00273
		577.49	3.797	578.108	0.00273
		577.817	3.8044	578.435	0.00273
		578.143	3.8003	578.762	0.00273
		578.47	3.8062	579.088	0.00274
		578.796	3.8036	579.415	0.00274
		579.123	3.8072	579.742	0.00274
		579.449	3.8043	580.069	0.00274
		579.776	3.8082	580.396	0.00273
		580.102	3.8056	580.722	0.00273
		580.428	3.8073	581.049	0.00273
		580.755	3.8056	581.376	0.00273
		581.081	3.8083	581.703	0.00273
		581.408	3.8036	582.03	0.00273
		581.734	3.8079	582.356	0.00274
		582.061	3.8032	582.683	0.00275
		582.387	3.8065	583.01	0.00275
		582.714	3.8017	583.337	0.00276
		583.04	3.8069	583.664	0.00277
		583.366	3.8004	583.99	0.00278
		583.693	3.805	584.317	0.00279
		584.019	3.801	584.644	0.00279
		584.346	3.8041	584.971	0.0028
		584.672	3.8003	585.298	0.00281
		584.999	3.805	585.624	0.00283
		585.325	3.8012	585.951	0.00284
		585.652	3.8036	586.278	0.00286
		585.978	3.8026	586.605	0.00287
		586.305	3.8049	586.932	0.00288
		586.631	3.8018	587.258	0.00289
		586.957	3.8063	587.585	0.0029
		587.284	3.8038	587.912	0.0029
		587.61	3.8076	588.239	0.00291
		587.937	3.803	588.566	0.00292
		588.263	3.8089	588.892	0.00293
		588.59	3.805	589.219	0.00293
		588.916	3.8098	589.546	0.00293
		589.243	3.8075	589.873	0.00293
		589.569	3.8132	590.2	0.00294
		589.895	3.8105	590.526	0.00295
		590.222	3.8163	590.853	0.00295
		590.548	3.8153	591.18	0.00296
		590.875	3.8176	591.507	0.00295
		591.201	3.8169	591.834	0.00296
		591.528	3.8209	592.16	0.00296
		591.854	3.819	592.487	0.00296
		592.181	3.8212	592.814	0.00296
		592.507	3.821	593.141	0.00296
		592.834	3.8245	593.468	0.00296
		593.16	3.8211	593.794	0.00295
		593.486	3.8269	594.121	0.00295
		593.813	3.8245	594.448	0.00295
		594.139	3.8281	594.775	0.00294
		594.466	3.8265	595.102	0.00294
		594.792	3.8315	595.428	0.00294
		595.119	3.8281	595.755	0.00294
		595.445	3.8302	596.082	0.00294
		595.772	3.8288	596.409	0.00293
		596.098	3.8309	596.736	0.00293
		596.424	3.8277	597.062	0.00293
		596.751	3.8304	597.389	0.00292
		597.077	3.8291	597.716	0.00291
		597.404	3.8298	598.043	0.0029
		597.73	3.828	598.37	0.0029
		598.057	3.8323	598.696	0.00289
		598.383	3.829	599.023	0.00288
		598.71	3.8329	599.35	0.00288
		599.036	3.8309	599.677	0.00287
		599.363	3.833	600.004	0.00286
		599.689	3.8293	600.33	0.00285
		600.015	3.8331	600.657	0.00285
		600.342	3.8283	600.984	0.00285
		600.668	3.8305	601.311	0.00285
		600.995	3.8287	601.638	0.00285
		601.321	3.8316	601.964	0.00285
		601.648	3.8291	602.291	0.00285
		601.974	3.8335	602.618	0.00285
		602.301	3.8335	602.945	0.00285
		602.627	3.8359	603.272	0.00286
		602.953	3.8364	603.598	0.00286
		603.28	3.8392	603.925	0.00287
		603.606	3.8381	604.252	0.00287
		603.933	3.8409	604.579	0.00288
		604.259	3.8406	604.906	0.00288
		604.586	3.8413	605.232	0.00288
		604.912	3.8413	605.559	0.00289
		605.239	3.8427	605.886	0.00288
		605.565	3.84	606.213	0.00288
		605.892	3.8425	606.54	0.00288
		606.218	3.8419	606.866	0.00288
		606.544	3.8429	607.193	0.00288
		606.871	3.842	607.52	0.00288
		607.197	3.8449	607.847	0.00288
		607.524	3.844	608.174	0.00288
		607.85	3.8447	608.5	0.00287
		608.177	3.8457	608.827	0.00287
		608.503	3.8457	609.154	0.00287
		608.83	3.8459	609.481	0.00286
		609.156	3.8458	609.808	0.00286
		609.482	3.8475	610.134	0.00286
		609.809	3.8464	610.461	0.00286
		610.135	3.8479	610.788	0.00286
		610.462	3.8493	611.115	0.00285
		610.788	3.8493	611.442	0.00285
		611.115	3.8503	611.768	0.00285
		611.441	3.852	612.095	0.00285
		611.768	3.8531	612.422	0.00285
		612.094	3.8539	612.749	0.00284
		612.421	3.8567	613.076	0.00284
		612.747	3.8582	613.402	0.00284
		613.073	3.859	613.729	0.00284
		613.4	3.8613	614.056	0.00283
		613.726	3.862	614.383	0.00283
		614.053	3.8618	614.71	0.00283
		614.379	3.8622	615.036	0.00283
		614.706	3.8625	615.363	0.00282
		615.032	3.861	615.69	0.00282
		615.359	3.8618	616.017	0.00282
		615.685	3.8613	616.344	0.00283
		616.011	3.8604	616.67	0.00283
		616.338	3.8608	616.997	0.00283
		616.664	3.861	617.324	0.00283
		616.991	3.8607	617.651	0.00283
		617.317	3.8605	617.978	0.00283
		617.644	3.8613	618.304	0.00283
		617.97	3.861	618.631	0.00283
		618.297	3.8611	618.958	0.00284
		618.623	3.8621	619.285	0.00284
		618.95	3.8625	619.612	0.00283
		619.276	3.8631	619.938	0.00283
		619.602	3.8649	620.265	0.00283
		619.929	3.8657	620.592	0.00284
		620.255	3.8667	620.919	0.00284
		620.582	3.8683	621.246	0.00284
		620.908	3.8699	621.572	0.00285
		621.235	3.8707	621.899	0.00285
		621.561	3.8726	622.226	0.00286
		621.888	3.8748	622.553	0.00286
		622.214	3.8758	622.88	0.00285
		622.54	3.8762	623.206	0.00285
		622.867	3.8779	623.533	0.00285
		623.193	3.8776	623.86	0.00285
		623.52	3.8778	624.187	0.00285
		623.846	3.8793	624.514	0.00285
		624.173	3.8796	624.84	0.00284
		624.499	3.8795	625.167	0.00284
		624.826	3.8809	625.494	0.00284
		625.152	3.8816	625.821	0.00283
		625.479	3.8812	626.148	0.00282
		625.805	3.8828	626.474	0.00281
		626.131	3.8829	626.801	0.00281
		626.458	3.8838	627.128	0.0028
		626.784	3.8842	627.455	0.0028
		627.111	3.8853	627.782	0.00279
		627.437	3.8852	628.108	0.00279
		627.764	3.886	628.435	0.00279
		628.09	3.8874	628.762	0.00279
		628.417	3.8886	629.089	0.00279
		628.743	3.8898	629.416	0.0028
		629.069	3.8918	629.742	0.0028
		629.396	3.8934	630.069	0.0028
		629.722	3.8949	630.396	0.0028
		630.049	3.8974	630.723	0.0028
		630.375	3.899	631.05	0.0028
		630.702	3.9002	631.376	0.0028
		631.028	3.9024	631.703	0.00281
		631.355	3.9036	632.03	0.00281
		631.681	3.9048	632.357	0.00281
		632.008	3.9059	632.684	0.00281
		632.334	3.9074	633.01	0.00281
		632.66	3.9073	633.337	0.00281
		632.987	3.9091	633.664	0.00282
		633.313	3.9094	633.991	0.00282
		633.64	3.911	634.318	0.00281
		633.966	3.9115	634.644	0.00281
		634.293	3.9124	634.971	0.0028
		634.619	3.9123	635.298	0.0028
		634.946	3.912	635.625	0.0028
		635.272	3.9123	635.952	0.0028
		635.598	3.9116	636.278	0.00281
		635.925	3.9115	636.605	0.0028
		636.251	3.9101	636.932	0.0028
		636.578	3.9102	637.259	0.00281
		636.904	3.9101	637.586	0.00281
		637.231	3.9093	637.912	0.00281
		637.557	3.9091	638.239	0.00282
		637.884	3.9092	638.566	0.00283
		638.21	3.9094	638.893	0.00283
		638.537	3.909	639.22	0.00283
		638.863	3.9101	639.546	0.00282
		639.189	3.9105	639.873	0.00283
		639.516	3.9116	640.2	0.00282
		639.842	3.9133	640.527	0.00282
		640.169	3.914	640.854	0.00283
		640.495	3.9154	641.18	0.00283
		640.822	3.9165	641.507	0.00283
		641.148	3.9194	641.834	0.00283
		641.475	3.9204	642.161	0.00284
		641.801	3.9223	642.488	0.00284
		642.128	3.9249	642.814	0.00285
		642.454	3.9256	643.141	0.00286
		642.78	3.9286	643.468	0.00286
		643.107	3.9301	643.795	0.00286
		643.433	3.9324	644.122	0.00286
		643.76	3.9331	644.448	0.00286
		644.086	3.937	644.775	0.00285
		644.413	3.9389	645.102	0.00286
		644.739	3.9408	645.429	0.00285
		645.066	3.9442	645.756	0.00286
		645.392	3.9466	646.082	0.00286
		645.718	3.9483	646.409	0.00285
		646.045	3.9503	646.736	0.00285
		646.371	3.9526	647.063	0.00286
		646.698	3.9528	647.39	0.00286
		647.024	3.9563	647.716	0.00287
		647.351	3.9566	648.043	0.00288
		647.677	3.9586	648.37	0.00289
		648.004	3.9615	648.697	0.00291
		648.33	3.9616	649.024	0.00292
		648.657	3.9629	649.35	0.00293
		648.983	3.9644	649.677	0.00294
		649.309	3.9651	650.004	0.00295
		649.636	3.9653	650.331	0.00295
		649.962	3.9668	650.658	0.00296
		650.289	3.967	650.984	0.00297
		650.615	3.9694	651.311	0.00297
		650.942	3.9702	651.638	0.00298
		651.268	3.9697	651.965	0.00298
		651.595	3.9697	652.292	0.00297
[truncated: 4,430 more rows]

## Sheet: Figure 4i
Figure 4i
		Ihoc change		Itoc change
		Time (s)	Current (A)	Time (s)	Current (A cm-2)
		0	1.9484e-07	0	1.40124e-06
		0.328	1.90049e-07	0.329	1.41411e-06
		0.657	1.91945e-07	0.659	1.36802e-06
		0.985	1.89805e-07	0.988	1.35524e-06
		1.31	1.89784e-07	1.317	1.40575e-06
		1.638	1.89846e-07	1.646	1.41824e-06
		1.966	1.92536e-07	1.975	1.39603e-06
		2.294	1.90865e-07	2.304	1.41103e-06
		2.622	1.87807e-07	2.633	1.50304e-06
		2.95	1.90233e-07	2.962	1.39401e-06
		3.278	1.87889e-07	3.291	1.5073e-06
		3.606	1.90518e-07	3.62	1.51598e-06
		3.934	1.91171e-07	3.949	1.34462e-06
		4.262	1.92924e-07	4.278	1.38341e-06
		4.59	1.93963e-07	4.607	1.39617e-06
		4.918	1.9647e-07	4.936	1.48706e-06
		5.246	1.96613e-07	5.265	1.41323e-06
		5.574	1.97082e-07	5.594	1.50506e-06
		5.902	1.98468e-07	5.923	1.47367e-06
		6.23	1.95084e-07	6.252	1.61821e-06
		6.558	1.94452e-07	6.581	1.52925e-06
		6.886	1.94228e-07	6.91	1.45151e-06
		7.214	1.96165e-07	7.239	1.50549e-06
		7.542	1.95003e-07	7.568	1.49748e-06
		7.87	1.93046e-07	7.897	1.55141e-06
		8.198	1.91089e-07	8.226	1.55926e-06
		8.526	1.92108e-07	8.555	1.64379e-06
		8.854	1.91599e-07	8.884	1.6123e-06
		9.182	1.91782e-07	9.213	1.57907e-06
		9.51	1.91537e-07	9.542	1.57014e-06
		9.838	1.91415e-07	9.871	1.47858e-06
		10.166	1.93087e-07	10.2	1.44122e-06
		10.494	1.92699e-07	10.529	1.46608e-06
		10.822	1.91313e-07	10.858	1.52571e-06
		11.15	1.91884e-07	11.187	1.44364e-06
		11.478	1.92149e-07	11.516	1.466e-06
		11.806	1.9115e-07	11.845	1.52983e-06
		12.134	1.91191e-07	12.174	1.46922e-06
		12.462	1.91925e-07	12.503	1.45249e-06
		12.79	1.92271e-07	12.832	1.42552e-06
		13.118	1.9113e-07	13.161	1.49868e-06
		13.446	1.90763e-07	13.49	1.40595e-06
		13.774	1.90172e-07	13.819	1.42124e-06
		14.102	1.92373e-07	14.148	1.43143e-06
		14.43	1.92394e-07	14.477	1.4124e-06
		14.758	1.91374e-07	14.806	1.45241e-06
		15.086	1.90152e-07	15.135	1.34918e-06
		15.414	1.93637e-07	15.464	1.29042e-06
		15.742	1.91395e-07	15.793	1.31266e-06
		16.07	1.91517e-07	16.122	1.37234e-06
		16.398	1.93474e-07	16.451	1.35126e-06
		16.726	1.90763e-07	16.78	1.42513e-06
		17.054	1.93943e-07	17.109	1.31608e-06
		17.382	1.9378e-07	17.438	1.26416e-06
		17.71	1.93413e-07	17.767	1.35933e-06
		18.038	1.93148e-07	18.096	1.35055e-06
		18.366	1.93515e-07	18.425	1.26425e-06
		18.694	1.92903e-07	18.754	1.38981e-06
		19.022	1.92455e-07	19.083	1.36879e-06
		19.35	1.91273e-07	19.412	1.34715e-06
		19.678	1.91517e-07	19.741	1.44521e-06
		20.006	1.91048e-07	20.07	1.38318e-06
		20.334	1.91619e-07	20.399	1.25662e-06
		20.662	1.90294e-07	20.728	1.28432e-06
		20.99	1.90274e-07	21.057	1.2691e-06
		21.318	1.90885e-07	21.386	1.22217e-06
		21.646	1.91395e-07	21.715	1.28962e-06
		21.974	1.91782e-07	22.044	1.35446e-06
		22.302	1.89499e-07	22.373	1.24674e-06
		22.63	1.90315e-07	22.702	1.4401e-06
		22.958	1.88908e-07	23.031	1.23092e-06
		23.286	1.87012e-07	23.36	1.43153e-06
		23.614	1.89968e-07	23.689	1.42214e-06
		23.942	1.85667e-07	24.018	1.58572e-06
		24.27	1.87012e-07	24.347	1.41148e-06
		24.598	1.86442e-07	24.676	1.43005e-06
		24.926	1.85728e-07	25.005	1.46303e-06
		25.254	1.86809e-07	25.334	1.56095e-06
		25.582	1.85769e-07	25.663	1.46668e-06
		25.91	1.84179e-07	25.992	1.48033e-06
		26.238	1.85851e-07	26.321	1.49609e-06
		26.566	1.83302e-07	26.65	1.4116e-06
		26.894	1.86401e-07	26.979	1.49106e-06
		27.222	1.88908e-07	27.308	1.3904e-06
		27.55	1.88786e-07	27.637	1.57177e-06
		27.878	1.90865e-07	27.966	1.4595e-06
		28.206	1.91211e-07	28.295	1.47764e-06
		28.534	1.9007e-07	28.624	1.39069e-06
		28.862	1.91232e-07	28.953	1.43445e-06
		29.19	1.92924e-07	29.282	1.45856e-06
		29.518	1.93026e-07	29.611	1.53345e-06
		29.846	1.90722e-07	29.94	1.33068e-06
		30.174	1.93229e-07	30.269	1.46415e-06
		30.502	1.92455e-07	30.598	1.35024e-06
		30.83	1.93413e-07	30.927	1.3468e-06
		31.158	1.89479e-07	31.256	1.29874e-06
		31.486	1.92231e-07	31.585	1.27584e-06
		31.814	1.91354e-07	31.914	1.31229e-06
		32.142	1.92822e-07	32.243	1.39982e-06
		32.47	1.91374e-07	32.572	1.31178e-06
		32.798	1.91721e-07	32.901	1.26738e-06
		33.126	1.90355e-07	33.23	1.36961e-06
		33.454	1.93882e-07	33.559	1.44654e-06
		33.782	1.91517e-07	33.888	1.37128e-06
		34.11	1.94045e-07	34.217	1.46922e-06
		34.438	1.94534e-07	34.546	1.38746e-06
		34.766	1.93984e-07	34.875	1.40347e-06
		35.094	1.96226e-07	35.204	1.38757e-06
		35.422	1.95023e-07	35.533	1.39093e-06
		35.75	1.94901e-07	35.862	1.38879e-06
		36.078	1.94025e-07	36.191	1.34843e-06
		36.406	1.94351e-07	36.52	1.39755e-06
		36.734	1.94493e-07	36.849	1.39395e-06
		37.062	1.90947e-07	37.178	1.20719e-06
		37.39	1.93087e-07	37.507	1.22158e-06
		37.718	1.92068e-07	37.836	1.29203e-06
		38.046	1.91599e-07	38.165	1.35365e-06
		38.374	1.9009e-07	38.494	1.22967e-06
		38.702	1.93168e-07	38.823	1.25678e-06
		39.03	1.92006e-07	39.152	1.3215e-06
		39.358	1.93168e-07	39.481	1.349e-06
		39.686	1.90539e-07	39.81	1.30324e-06
		40.014	1.91884e-07	40.139	1.27254e-06
		40.342	1.89927e-07	40.468	1.3721e-06
		40.67	1.86809e-07	40.797	1.24519e-06
		40.998	1.90783e-07	41.126	1.23577e-06
		41.326	1.91069e-07	41.455	1.36574e-06
		41.654	1.89968e-07	41.784	1.28597e-06
		41.982	1.89825e-07	42.113	1.31659e-06
		42.31	1.89234e-07	42.442	1.28708e-06
		42.638	1.89051e-07	42.771	1.23316e-06
		42.966	1.89581e-07	43.1	1.40493e-06
		43.294	1.90233e-07	43.429	1.32517e-06
		43.622	1.92618e-07	43.758	1.27158e-06
		43.95	1.89601e-07	44.087	1.27721e-06
		44.278	1.89866e-07	44.416	1.34649e-06
		44.606	1.91313e-07	44.745	1.39994e-06
		44.934	1.90009e-07	45.074	1.32252e-06
		45.262	1.92944e-07	45.403	1.54515e-06
		45.59	1.8901e-07	45.732	1.51115e-06
		45.918	1.8793e-07	46.061	1.56338e-06
		46.246	1.90845e-07	46.39	1.51056e-06
		46.574	1.91048e-07	46.719	1.64734e-06
		46.902	1.91721e-07	47.048	1.65131e-06
		47.23	1.90722e-07	47.377	1.71426e-06
		47.558	1.91252e-07	47.706	1.5603e-06
		47.886	1.91578e-07	48.035	1.67053e-06
		48.214	1.91884e-07	48.364	1.54654e-06
		48.542	1.89642e-07	48.693	1.60579e-06
		48.87	1.90722e-07	49.022	1.55194e-06
		49.198	1.88969e-07	49.351	1.68405e-06
		49.526	1.89091e-07	49.68	1.74667e-06
		49.854	1.89255e-07	50.009	1.75107e-06
		50.182	1.8901e-07	50.338	1.79657e-06
		50.51	1.87869e-07	50.667	1.66705e-06
		50.838	1.85973e-07	50.996	1.73959e-06
		51.166	1.88276e-07	51.325	1.77351e-06
		51.494	1.88133e-07	51.654	1.64189e-06
		51.822	1.87706e-07	51.983	1.73721e-06
		52.15	1.88195e-07	52.312	1.81069e-06
		52.478	1.90641e-07	52.641	1.73466e-06
		52.806	1.88725e-07	52.97	1.81159e-06
		53.134	1.87869e-07	53.299	1.74487e-06
		53.462	1.87889e-07	53.628	1.79086e-06
		53.79	1.874e-07	53.957	1.66087e-06
		54.118	1.88562e-07	54.286	1.70207e-06
		54.446	1.89418e-07	54.615	1.75454e-06
		54.774	1.87379e-07	54.944	1.65733e-06
		55.102	1.89418e-07	55.273	1.66684e-06
		55.43	1.8952e-07	55.602	1.72349e-06
		55.758	1.87135e-07	55.931	1.77227e-06
		56.086	1.8848e-07	56.26	1.76548e-06
		56.414	1.89316e-07	56.589	1.61205e-06
		56.742	1.88215e-07	56.918	1.71142e-06
		57.07	1.87094e-07	57.247	1.73939e-06
		57.398	1.90926e-07	57.576	1.80928e-06
		57.726	1.89112e-07	57.905	1.59291e-06
		58.054	1.89886e-07	58.234	1.67135e-06
		58.382	1.87135e-07	58.563	1.67532e-06
		58.71	1.84953e-07	58.892	1.67883e-06
		59.038	1.87522e-07	59.221	1.76075e-06
		59.366	1.87828e-07	59.55	1.61888e-06
		59.694	1.9009e-07	59.879	1.66674e-06
		60.022	1.89316e-07	60.208	1.68676e-06
		60.35	1.8903e-07	60.537	1.51598e-06
		60.678	1.8901e-07	60.866	1.62288e-06
		61.006	1.88072e-07	61.195	1.66026e-06
		61.334	1.87991e-07	61.524	1.68845e-06
		61.662	1.84444e-07	61.853	1.65741e-06
		61.99	1.86177e-07	62.182	1.69469e-06
		62.318	1.85708e-07	62.511	1.75712e-06
		62.646	1.81712e-07	62.84	1.68331e-06
		62.974	1.81651e-07	63.169	1.76691e-06
		63.302	1.83037e-07	63.498	1.7422e-06
		63.63	1.82813e-07	63.827	1.65141e-06
		63.958	1.84566e-07	64.156	1.62426e-06
		64.286	1.82079e-07	64.485	1.75254e-06
		64.614	1.80938e-07	64.814	1.6199e-06
		64.942	1.82834e-07	65.143	1.57151e-06
		65.27	1.86115e-07	65.472	1.72369e-06
		65.598	1.83058e-07	65.801	1.74029e-06
		65.926	1.8104e-07	66.13	1.7855e-06
		66.254	1.8053e-07	66.459	1.64363e-06
		66.582	1.81896e-07	66.788	1.76685e-06
		66.91	1.77575e-07	67.117	1.71163e-06
		67.238	1.83078e-07	67.446	1.67703e-06
		67.566	1.80449e-07	67.775	1.62938e-06
		67.894	1.80775e-07	68.104	1.65622e-06
		68.222	1.81978e-07	68.433	1.73122e-06
		68.55	1.7998e-07	68.762	1.64509e-06
		68.878	1.82181e-07	69.091	1.83364e-06
		69.206	1.80163e-07	69.42	1.842e-06
		69.534	1.80632e-07	69.749	1.71966e-06
		69.862	1.80673e-07	70.078	1.79006e-06
		70.19	1.82181e-07	70.407	1.69742e-06
		70.518	1.80163e-07	70.736	1.75258e-06
		70.846	1.80836e-07	71.065	1.78929e-06
		71.174	1.80571e-07	71.394	1.84569e-06
		71.502	1.81916e-07	71.723	1.77537e-06
		71.83	1.81733e-07	72.052	1.81511e-06
		72.158	1.81978e-07	72.381	1.78815e-06
		72.486	1.8316e-07	72.71	1.84333e-06
		72.814	1.82956e-07	73.039	1.71036e-06
		73.142	1.83873e-07	73.368	1.77429e-06
		73.47	1.84301e-07	73.697	1.7471e-06
		73.798	1.84627e-07	74.026	1.80794e-06
		74.126	1.84322e-07	74.355	1.83829e-06
		74.454	1.84994e-07	74.684	1.741e-06
		74.782	1.84953e-07	75.013	1.82311e-06
		75.11	1.86401e-07	75.342	1.64475e-06
		75.438	1.85422e-07	75.671	1.69614e-06
		75.766	1.86299e-07	76	1.58724e-06
		76.094	1.83221e-07	76.329	1.71238e-06
		76.422	1.83201e-07	76.658	1.72445e-06
		76.75	1.85239e-07	76.987	1.80384e-06
		77.078	1.86625e-07	77.316	1.69234e-06
		77.406	1.85382e-07	77.645	1.79479e-06
		77.734	1.84566e-07	77.974	1.70415e-06
		78.062	1.85035e-07	78.303	1.67247e-06
		78.39	1.86013e-07	78.632	1.76151e-06
		78.718	1.85728e-07	78.961	1.77268e-06
		79.046	1.87787e-07	79.29	1.77955e-06
		79.374	1.85198e-07	79.619	1.75356e-06
		79.702	1.86686e-07	79.948	1.79082e-06
		80.03	1.88215e-07	80.277	1.84428e-06
		80.358	1.86543e-07	80.606	1.65467e-06
		80.686	1.8687e-07	80.935	1.72767e-06
		81.014	1.88195e-07	81.264	1.79701e-06
		81.342	1.86645e-07	81.593	1.71228e-06
		81.67	1.85259e-07	81.922	1.64071e-06
		81.998	1.86217e-07	82.251	1.62394e-06
		82.326	1.84974e-07	82.58	1.73539e-06
		82.654	1.85647e-07	82.909	1.7241e-06
		82.982	1.85871e-07	83.238	1.75197e-06
		83.31	1.82467e-07	83.567	1.69984e-06
		83.638	1.8265e-07	83.896	1.71764e-06
		83.966	1.79919e-07	84.225	1.63189e-06
		84.294	1.853e-07	84.554	1.62296e-06
		84.622	1.80938e-07	84.883	1.64291e-06
		84.95	1.82344e-07	85.212	1.7179e-06
		85.278	1.81509e-07	85.541	1.69471e-06
		85.606	1.82304e-07	85.87	1.65626e-06
		85.934	1.82915e-07	86.199	1.78896e-06
		86.262	1.8104e-07	86.528	1.77559e-06
		86.59	1.85606e-07	86.857	1.72223e-06
		86.918	1.82936e-07	87.186	1.66187e-06
		87.246	1.84852e-07	87.515	1.73429e-06
		87.574	1.83099e-07	87.844	1.71391e-06
		87.902	1.81957e-07	88.173	1.64094e-06
		88.23	1.81549e-07	88.502	1.62129e-06
		88.558	1.78716e-07	88.831	1.64944e-06
		88.886	1.80408e-07	89.16	1.72808e-06
		89.214	1.80653e-07	89.489	1.69073e-06
		89.542	1.82324e-07	89.818	1.62432e-06
		89.87	1.83364e-07	90.147	1.67539e-06
		90.198	1.81162e-07	90.476	1.49126e-06
		90.526	1.83914e-07	90.805	1.63123e-06
		90.854	1.81611e-07	91.134	1.74385e-06
		91.182	1.84383e-07	91.463	1.65818e-06
		91.51	1.81855e-07	91.792	1.67214e-06
		91.838	1.81937e-07	92.121	1.7154e-06
		92.166	1.80571e-07	92.45	1.64736e-06
		92.494	1.84322e-07	92.779	1.68684e-06
		92.822	1.80938e-07	93.108	1.76511e-06
		93.15	1.83302e-07	93.437	1.61599e-06
		93.478	1.83262e-07	93.766	1.70941e-06
		93.806	1.83099e-07	94.095	1.60129e-06
		94.134	1.8208e-07	94.424	1.63617e-06
		94.462	1.81529e-07	94.753	1.59352e-06
		94.79	1.83119e-07	95.082	1.60192e-06
		95.118	1.84872e-07	95.411	1.69257e-06
		95.446	1.80632e-07	95.74	1.62811e-06
		95.774	1.821e-07	96.069	1.62237e-06
		96.102	1.81427e-07	96.398	1.5996e-06
		96.43	1.83119e-07	96.727	1.5901e-06
		96.758	1.8634e-07	97.056	1.45365e-06
		97.086	1.83914e-07	97.385	1.54044e-06
		97.414	1.84057e-07	97.714	1.5442e-06
		97.742	1.85239e-07	98.043	1.51097e-06
		98.07	1.83792e-07	98.372	1.56018e-06
		98.398	1.83323e-07	98.701	1.54658e-06
		98.726	1.83588e-07	99.03	1.59931e-06
		99.054	1.84057e-07	99.359	1.56283e-06
		99.382	1.85667e-07	99.688	1.55808e-06
		99.71	1.83873e-07	100.017	1.52346e-06
		100.038	1.86809e-07	100.346	1.54898e-06
		100.366	1.8583e-07	100.675	1.60669e-06
		100.694	1.85137e-07	101.004	1.58325e-06
		101.022	1.84526e-07	101.333	1.68317e-06
		101.35	1.86564e-07	101.662	1.66481e-06
		101.678	1.87257e-07	101.991	1.64318e-06
		102.006	1.85545e-07	102.32	1.64595e-06
		102.334	1.87746e-07	102.649	1.59332e-06
		102.662	1.87012e-07	102.978	1.68902e-06
		102.99	1.88358e-07	103.307	1.71393e-06
		103.318	1.87848e-07	103.636	1.71371e-06
		103.646	1.88174e-07	103.965	1.58201e-06
		103.974	1.88256e-07	104.294	1.63078e-06
		104.302	1.86197e-07	104.623	1.60278e-06
		104.63	1.87583e-07	104.952	1.61126e-06
		104.958	1.86401e-07	105.281	1.53881e-06
		105.286	1.85851e-07	105.61	1.54725e-06
		105.614	1.89316e-07	105.939	1.51333e-06
		105.942	1.89255e-07	106.268	1.53716e-06
		106.27	1.88541e-07	106.597	1.55217e-06
		106.598	1.89418e-07	106.926	1.63655e-06
		106.926	1.87216e-07	107.255	1.48476e-06
		107.254	1.89581e-07	107.584	1.61264e-06
		107.582	1.88072e-07	107.913	1.60333e-06
		107.91	1.88949e-07	108.242	1.58019e-06
		108.238	1.906e-07	108.571	1.61919e-06
		108.566	1.85463e-07	108.9	1.54519e-06
		108.894	1.88358e-07	109.229	1.51301e-06
		109.222	1.86014e-07	109.558	1.63692e-06
		109.55	1.87338e-07	109.887	1.60459e-06
		109.878	1.89479e-07	110.216	1.63386e-06
		110.206	1.86564e-07	110.545	1.66886e-06
		110.534	1.88928e-07	110.874	1.74074e-06
		110.862	1.87889e-07	111.203	1.61627e-06
		111.19	1.86727e-07	111.532	1.68501e-06
		111.518	1.85239e-07	111.861	1.7136e-06
		111.846	1.88969e-07	112.19	1.73009e-06
		112.174	1.885e-07	112.519	1.75319e-06
		112.502	1.85382e-07	112.848	1.63227e-06
		112.83	1.85137e-07	113.177	1.67545e-06
		113.158	1.88113e-07	113.506	1.75335e-06
		113.486	1.83792e-07	113.835	1.6548e-06
		113.814	1.85851e-07	114.164	1.61694e-06
		114.142	1.86768e-07	114.493	1.63831e-06
		114.47	1.84118e-07	114.822	1.72543e-06
		114.798	1.84301e-07	115.151	1.61215e-06
		115.126	1.85463e-07	115.48	1.75888e-06
		115.454	1.85667e-07	115.809	1.71183e-06
		115.782	1.83303e-07	116.138	1.72025e-06
		116.11	1.83384e-07	116.467	1.59026e-06
		116.438	1.84689e-07	116.796	1.6591e-06
		116.766	1.8369e-07	117.125	1.54407e-06
		117.094	1.85076e-07	117.454	1.73091e-06
		117.422	1.88439e-07	117.783	1.53806e-06
		117.75	1.87318e-07	118.112	1.51788e-06
		118.078	1.85789e-07	118.441	1.55899e-06
		118.406	1.87135e-07	118.77	1.5297e-06
		118.734	1.86279e-07	119.099	1.54744e-06
		119.062	1.86156e-07	119.428	1.52646e-06
		119.39	1.85647e-07	119.757	1.50137e-06
		119.718	1.86177e-07	120.086	1.43861e-06
		120.046	1.8903e-07	120.415	1.60985e-06
		120.374	1.88419e-07	120.744	1.63918e-06
		120.702	1.88562e-07	121.073	1.3967e-06
		121.03	1.89784e-07	121.402	1.4426e-06
		121.358	1.87338e-07	121.731	1.43109e-06
		121.686	1.90437e-07	122.06	1.37417e-06
		122.014	1.90783e-07	122.389	1.3226e-06
		122.342	1.91578e-07	122.718	1.38588e-06
		122.67	1.91273e-07	123.047	1.44321e-06
		122.998	1.91802e-07	123.376	1.33062e-06
		123.326	1.90213e-07	123.705	1.2532e-06
		123.654	1.9111e-07	124.034	1.38706e-06
		123.982	1.88399e-07	124.363	1.27825e-06
		124.31	1.89785e-07	124.692	1.28271e-06
		124.638	1.90416e-07	125.021	1.32169e-06
		124.966	1.89499e-07	125.35	1.34566e-06
		125.294	1.87277e-07	125.679	1.40518e-06
		125.622	1.85218e-07	126.008	1.2598e-06
		125.95	1.86136e-07	126.337	1.32843e-06
		126.278	1.88684e-07	126.666	1.32925e-06
		126.606	1.87094e-07	126.995	1.27564e-06
		126.934	1.87726e-07	127.324	1.2653e-06
		127.262	1.8528e-07	127.653	1.27497e-06
		127.59	1.85749e-07	127.982	1.23544e-06
		127.918	1.85198e-07	128.311	1.20935e-06
		128.246	1.85952e-07	128.64	1.11612e-06
		128.574	1.82467e-07	128.969	1.27366e-06
		128.902	1.83139e-07	129.298	1.19991e-06
		129.23	1.82426e-07	129.627	1.13931e-06
		129.558	1.84566e-07	129.956	1.27654e-06
		129.886	1.85993e-07	130.285	1.22366e-06
		130.214	1.85484e-07	130.614	1.24276e-06
		130.542	1.87379e-07	130.943	1.25972e-06
		130.87	1.86279e-07	131.272	1.19881e-06
		131.198	1.86279e-07	131.601	1.20825e-06
		131.526	1.87706e-07	131.93	1.40481e-06
		131.854	1.85524e-07	132.259	1.33993e-06
		132.182	1.86951e-07	132.588	1.23997e-06
		132.51	1.85137e-07	132.917	1.38123e-06
		132.838	1.84199e-07	133.246	1.30371e-06
		133.166	1.84342e-07	133.575	1.39409e-06
		133.494	1.85667e-07	133.904	1.40092e-06
		133.822	1.85851e-07	134.233	1.33901e-06
		134.15	1.8316e-07	134.562	1.36311e-06
		134.478	1.83425e-07	134.891	1.31007e-06
		134.806	1.84689e-07	135.22	1.37947e-06
		135.134	1.85198e-07	135.549	1.37521e-06
		135.462	1.85219e-07	135.878	1.43396e-06
		135.79	1.87889e-07	136.207	1.41303e-06
		136.118	1.84648e-07	136.536	1.46286e-06
		136.446	1.85606e-07	136.865	1.3444e-06
		136.774	1.8634e-07	137.194	1.42907e-06
		137.102	1.86992e-07	137.523	1.39332e-06
		137.43	1.88133e-07	137.852	1.39784e-06
		137.758	1.88745e-07	138.181	1.39374e-06
		138.086	1.8689e-07	138.51	1.40932e-06
		138.414	1.87991e-07	138.839	1.37175e-06
		138.742	1.87318e-07	139.168	1.44868e-06
		139.07	1.87685e-07	139.497	1.4541e-06
		139.398	1.88684e-07	139.826	1.49858e-06
		139.726	1.87807e-07	140.155	1.39863e-06
		140.054	1.87767e-07	140.484	1.46739e-06
		140.382	1.88276e-07	140.813	1.55954e-06
		140.71	1.84709e-07	141.142	1.49279e-06
		141.038	1.86442e-07	141.471	1.4682e-06
		141.366	1.87175e-07	141.8	1.40316e-06
		141.694	1.83568e-07	142.129	1.41021e-06
		142.022	1.85545e-07	142.458	1.42931e-06
		142.35	1.86808e-07	142.787	1.45571e-06
		142.678	1.86197e-07	143.116	1.50549e-06
		143.006	1.88256e-07	143.445	1.37654e-06
		143.334	1.87767e-07	143.774	1.43514e-06
		143.662	1.87155e-07	144.103	1.49479e-06
		143.99	1.85585e-07	144.432	1.33496e-06
		144.318	1.85504e-07	144.761	1.38506e-06
		144.646	1.86115e-07	145.09	1.32244e-06
		144.974	1.85667e-07	145.419	1.3437e-06
		145.302	1.87746e-07	145.748	1.38897e-06
		145.63	1.86768e-07	146.077	1.28997e-06
		145.958	1.89051e-07	146.406	1.33685e-06
		146.286	1.87746e-07	146.735	1.43753e-06
		146.614	1.89254e-07	147.064	1.41246e-06
		146.942	1.84974e-07	147.393	1.42809e-06
		147.27	1.86727e-07	147.722	1.33416e-06
		147.598	1.85117e-07	148.051	1.34091e-06
		147.926	1.85647e-07	148.38	1.3978e-06
		148.254	1.87379e-07	148.709	1.44462e-06
		148.582	1.87461e-07	149.038	1.41033e-06
		148.91	1.85708e-07	149.367	1.49381e-06
		149.238	1.89662e-07	149.696	1.43223e-06
		149.566	1.89051e-07	150.025	1.35353e-06
		149.894	1.88378e-07	150.354	1.3903e-06
		150.222	1.88928e-07	150.683	1.3722e-06
		150.55	1.86829e-07	151.012	1.37415e-06
		150.878	1.88826e-07	151.341	1.3425e-06
		151.206	1.88011e-07	151.67	1.36162e-06
		151.534	1.87828e-07	151.999	1.3063e-06
		151.862	1.89927e-07	152.328	1.42511e-06
		152.19	1.92434e-07	152.657	1.36392e-06
		152.518	1.90742e-07	152.986	1.57926e-06
		152.846	1.90824e-07	153.315	1.38738e-06
		153.174	1.92822e-07	153.644	1.33826e-06
		153.502	1.91537e-07	153.973	1.42532e-06
		153.83	1.90498e-07	154.302	1.45691e-06
		154.158	1.89234e-07	154.631	1.33577e-06
		154.486	1.90212e-07	154.96	1.34533e-06
		154.814	1.89723e-07	155.289	1.37126e-06
		155.142	1.90315e-07	155.618	1.30071e-06
		155.47	1.88826e-07	155.947	1.38367e-06
		155.798	1.90009e-07	156.276	1.3574e-06
		156.126	1.90742e-07	156.605	1.35756e-06
		156.454	1.90661e-07	156.934	1.47169e-06
		156.782	1.89479e-07	157.263	1.36771e-06
		157.11	1.90131e-07	157.592	1.30522e-06
		157.438	1.906e-07	157.921	1.35167e-06
		157.766	1.8532e-07	158.25	1.37972e-06
		158.094	1.87807e-07	158.579	1.47587e-06
		158.422	1.8689e-07	158.908	1.29755e-06
		158.75	1.85096e-07	159.237	1.28571e-06
		159.078	1.86238e-07	159.566	1.36317e-06
		159.406	1.86279e-07	159.895	1.25827e-06
		159.734	1.87012e-07	160.224	1.39007e-06
		160.062	1.8371e-07	160.553	1.46902e-06
		160.39	1.8477e-07	160.882	1.47715e-06
		160.718	1.83832e-07	161.211	1.49603e-06
		161.046	1.83629e-07	161.54	1.41449e-06
		161.374	1.84342e-07	161.869	1.50877e-06
		161.702	1.82854e-07	162.198	1.45192e-06
		162.03	1.85484e-07	162.527	1.42348e-06
		162.358	1.82589e-07	162.856	1.46786e-06
		162.686	1.83547e-07	163.185	1.54311e-06
		163.014	1.83914e-07	163.514	1.53906e-06
		163.342	1.82691e-07	163.843	1.5657e-06
		163.67	1.81631e-07	164.172	1.54319e-06
		163.998	1.8049e-07	164.501	1.60064e-06
		164.326	1.80143e-07	164.83	1.58945e-06
		164.654	1.81835e-07	165.159	1.62027e-06
		164.982	1.83547e-07	165.488	1.64944e-06
		165.31	1.83608e-07	165.817	1.64336e-06
		165.638	1.8424e-07	166.146	1.6336e-06
		165.966	1.84342e-07	166.475	1.61223e-06
		166.294	1.89357e-07	166.804	1.50971e-06
		166.622	1.87012e-07	167.133	1.5913e-06
		166.95	1.86156e-07	167.462	1.52359e-06
		167.278	1.88745e-07	167.791	1.52636e-06
		167.606	1.87114e-07	168.12	1.65272e-06
		167.934	1.885e-07	168.449	1.56081e-06
		168.262	1.86075e-07	168.778	1.53824e-06
		168.59	1.86931e-07	169.107	1.56091e-06
		168.918	1.86911e-07	169.436	1.47835e-06
		169.246	1.82793e-07	169.765	1.5263e-06
		169.574	1.85402e-07	170.094	1.39794e-06
		169.902	1.83425e-07	170.423	1.52801e-06
		170.23	1.84179e-07	170.752	1.46091e-06
		170.558	1.8475e-07	171.081	1.38608e-06
		170.886	1.84077e-07	171.41	1.25305e-06
		171.214	1.8316e-07	171.739	1.34409e-06
		171.542	1.82181e-07	172.068	1.32701e-06
		171.87	1.84057e-07	172.397	1.26296e-06
		172.198	1.84831e-07	172.726	1.16614e-06
		172.526	1.82467e-07	173.055	1.20658e-06
		172.854	1.83996e-07	173.384	1.0994e-06
		173.182	1.81448e-07	173.713	1.19042e-06
		173.51	1.81468e-07	174.042	1.19074e-06
		173.838	1.85219e-07	174.371	1.07569e-06
		174.166	1.85708e-07	174.7	1.1023e-06
		174.494	1.88521e-07	175.029	1.01522e-06
		174.822	1.88215e-07	175.358	1.01982e-06
		175.15	1.87685e-07	175.687	1.10804e-06
		175.478	1.85117e-07	176.016	1.06008e-06
		175.806	1.84974e-07	176.345	1.08937e-06
		176.134	1.84342e-07	176.674	1.07694e-06
		176.462	1.87053e-07	177.003	1.02826e-06
		176.79	1.86951e-07	177.332	8.94444e-07
		177.118	1.85545e-07	177.661	1.0258e-06
		177.446	1.86115e-07	177.99	9.24224e-07
		177.774	1.82487e-07	178.319	9.46238e-07
		178.102	1.84526e-07	178.648	9.24734e-07
		178.43	1.86217e-07	178.977	8.21654e-07
		178.758	1.84729e-07	179.306	8.94892e-07
		179.086	1.85321e-07	179.635	8.37757e-07
		179.414	1.85422e-07	179.964	8.38695e-07
		179.742	1.82773e-07	180.293	9.66154e-07
		180.07	1.85422e-07	180.622	7.73202e-07
		180.398	1.85484e-07	180.951	7.99375e-07
		180.726	1.86136e-07	181.28	9.50785e-07
		181.054	1.8477e-07	181.609	8.79381e-07
		181.382	1.8634e-07	181.938	8.46358e-07
		181.71	1.87991e-07	182.267	8.45421e-07
		182.038	1.88195e-07	182.596	9.34009e-07
		182.366	1.88419e-07	182.925	8.95259e-07
		182.694	1.90294e-07	183.254	9.58978e-07
		183.022	1.88928e-07	183.583	8.56428e-07
		183.35	1.8899e-07	183.912	8.50884e-07
		183.678	1.89132e-07	184.241	8.11258e-07
		184.006	1.90763e-07	184.57	7.8001e-07
		184.334	1.88725e-07	184.899	7.48741e-07
		184.662	1.89275e-07	185.228	8.24528e-07
		184.99	1.89601e-07	185.557	7.82965e-07
		185.318	1.89642e-07	185.886	8.34068e-07
		185.646	1.91905e-07	186.215	7.76585e-07
		185.974	1.8744e-07	186.544	7.07546e-07
		186.302	1.89316e-07	186.873	7.59443e-07
		186.63	1.88297e-07	187.202	6.79865e-07
		186.958	1.88174e-07	187.531	6.71895e-07
		187.286	1.88195e-07	187.86	7.13029e-07
		187.614	1.88541e-07	188.189	5.67306e-07
		187.942	1.88969e-07	188.518	6.49595e-07
		188.27	1.90559e-07	188.847	5.44904e-07
		188.598	1.885e-07	189.176	5.59376e-07
		188.926	1.9062e-07	189.505	5.3192e-07
		189.254	1.89785e-07	189.834	6.14331e-07
		189.582	1.89764e-07	190.163	4.42496e-07
		189.91	1.91089e-07	190.492	4.46512e-07
		190.238	1.91864e-07	190.821	5.69018e-07
		190.566	1.92863e-07	191.15	4.77291e-07
		190.894	1.90824e-07	191.479	5.59111e-07
		191.222	1.90437e-07	191.808	4.21807e-07
		191.55	1.90885e-07	192.137	4.19524e-07
		191.878	1.89683e-07	192.466	5.40991e-07
		192.206	1.92883e-07	192.795	4.05643e-07
		192.534	1.89621e-07	193.124	3.67444e-07
		192.862	1.93026e-07	193.453	3.71133e-07
		193.19	1.94351e-07	193.782	3.70827e-07
		193.518	1.93719e-07	194.111	5.06991e-07
		193.846	1.9221e-07	194.44	4.91988e-07
		194.174	1.93922e-07	194.769	3.31609e-07
		194.502	1.94412e-07	195.098	4.44168e-07
		194.83	1.93739e-07	195.427	4.42252e-07
		195.158	1.89866e-07	195.756	3.54908e-07
		195.486	1.90213e-07	196.085	4.42863e-07
		195.814	1.92842e-07	196.414	4.49427e-07
		196.142	1.91986e-07	196.743	4.01729e-07
		196.47	1.91273e-07	197.072	4.21175e-07
		196.798	1.91823e-07	197.401	4.66692e-07
		197.126	1.87807e-07	197.73	4.58844e-07
		197.454	1.91232e-07	198.059	5.26253e-07
		197.782	1.87848e-07	198.388	3.80795e-07
		198.11	1.90926e-07	198.717	3.93943e-07
		198.438	1.88663e-07	199.046	4.24212e-07
		198.766	1.90844e-07	199.375	3.067e-07
		199.094	1.91925e-07	199.704	5.1598e-07
		199.422	1.8797e-07	200.033	4.29064e-07
		199.75	1.88765e-07	200.362	4.57397e-07
		200.078	1.8744e-07	200.691	5.08703e-07
		200.406	1.90131e-07	201.02	4.90765e-07
		200.734	1.8691e-07	201.349	4.64592e-07
		201.062	1.8797e-07	201.678	6.02814e-07
		201.39	1.88195e-07	202.007	4.09394e-07
		201.718	1.90722e-07	202.336	4.68588e-07
		202.046	1.90498e-07	202.665	4.03115e-07
		202.374	1.90824e-07	202.994	6.19875e-07
		202.702	1.89418e-07	203.323	5.21035e-07
		203.03	1.8797e-07	203.652	4.65938e-07
		203.358	1.90192e-07	203.981	5.7126e-07
		203.686	1.89927e-07	204.31	5.23868e-07
		204.014	1.89091e-07	204.639	5.57338e-07
		204.342	1.88378e-07	204.968	4.41151e-07
		204.67	1.885e-07	205.297	3.87542e-07
		204.998	1.88133e-07	205.626	3.92087e-07
		205.326	1.90824e-07	205.955	4.12064e-07
		205.654	1.9221e-07	206.284	3.18196e-07
		205.982	1.88867e-07	206.613	3.66404e-07
		206.31	1.88623e-07	206.942	4.13592e-07
		206.638	1.88052e-07	207.271	3.87277e-07
		206.966	1.90213e-07	207.6	4.47307e-07
		207.294	1.88235e-07	207.929	2.91229e-07
		207.622	1.89988e-07	208.258	3.94268e-07
		207.95	1.89254e-07	208.587	4.13388e-07
		208.278	1.87196e-07	208.916	4.10576e-07
		208.606	1.86605e-07	209.245	4.26251e-07
		208.934	1.85952e-07	209.574	3.9064e-07
		209.262	1.85565e-07	209.903	4.14265e-07
		209.59	1.86177e-07	210.232	3.53481e-07
		209.918	1.86258e-07	210.561	4.08252e-07
		210.246	1.87603e-07	210.89	4.00506e-07
		210.574	1.86605e-07	211.219	4.13164e-07
		210.902	1.86747e-07	211.548	5.58989e-07
		211.23	1.85748e-07	211.877	5.35711e-07
		211.558	1.83873e-07	212.206	5.47656e-07
		211.886	1.84505e-07	212.535	5.91644e-07
		212.214	1.84627e-07	212.864	6.38485e-07
		212.542	1.86075e-07	213.193	8.26036e-07
		212.87	1.86136e-07	213.522	7.41586e-07
		213.198	1.85912e-07	213.851	7.37041e-07
		213.526	1.86034e-07	214.18	7.53205e-07
		213.854	1.88052e-07	214.509	8.61402e-07
		214.182	1.86747e-07	214.838	9.39471e-07
		214.51	1.85483e-07	215.167	1.01434e-06
		214.838	1.85382e-07	215.496	1.00019e-06
		215.166	1.85728e-07	215.825	1.00101e-06
		215.494	1.85708e-07	216.154	1.06061e-06
		215.822	1.87909e-07	216.483	1.1748e-06
		216.15	1.88561e-07	216.812	1.15128e-06
		216.478	1.86462e-07	217.141	1.24025e-06
		216.806	1.88541e-07	217.47	1.2142e-06
		217.134	1.87033e-07	217.799	1.34819e-06
		217.462	1.88337e-07	218.128	1.4008e-06
		217.79	1.86727e-07	218.457	1.22621e-06
		218.118	1.8899e-07	218.786	1.36172e-06
		218.446	1.8899e-07	219.115	1.47379e-06
		218.774	1.89703e-07	219.444	1.39024e-06
		219.102	1.87909e-07	219.773	1.3531e-06
		219.43	1.85585e-07	220.102	1.38496e-06
		219.758	1.85382e-07	220.431	1.38021e-06
		220.086	1.86462e-07	220.76	1.36959e-06
		220.414	1.87624e-07	221.089	1.54905e-06
		220.742	1.86931e-07	221.418	1.54051e-06
		221.07	1.86176e-07	221.747	1.54693e-06
		221.398	1.86177e-07	222.076	1.54503e-06
		221.726	1.86217e-07	222.405	1.44454e-06
		222.054	1.84383e-07	222.734	1.52615e-06
		222.382	1.84016e-07	223.063	1.52289e-06
		222.71	1.82997e-07	223.392	1.35444e-06
		223.038	1.84913e-07	223.721	1.38471e-06
		223.366	1.83058e-07	224.05	1.38987e-06
		223.694	1.84831e-07	224.379	1.3755e-06
		224.022	1.83567e-07	224.708	1.53339e-06
		224.35	1.82609e-07	225.037	1.31017e-06
		224.678	1.81509e-07	225.366	1.36384e-06
		225.006	1.81386e-07	225.695	1.31396e-06
		225.334	1.82222e-07	226.024	1.37774e-06
		225.662	1.79776e-07	226.353	1.33681e-06
		225.99	1.77921e-07	226.682	1.26922e-06
		226.318	1.79695e-07	227.011	1.39101e-06
		226.646	1.82079e-07	227.34	1.35086e-06
		226.974	1.79735e-07	227.669	1.29574e-06
		227.302	1.8051e-07	227.998	1.34558e-06
		227.63	1.82079e-07	228.327	1.2535e-06
		227.958	1.78125e-07	228.656	1.38608e-06
		228.286	1.78329e-07	228.985	1.29916e-06
		228.614	1.80775e-07	229.314	1.53445e-06
		228.942	1.83078e-07	229.643	1.34256e-06
		229.27	1.8106e-07	229.972	1.36808e-06
		229.598	1.81244e-07	230.301	1.3828e-06
		229.926	1.80204e-07	230.63	1.48651e-06
		230.254	1.79348e-07	230.959	1.41235e-06
		230.582	1.79307e-07	231.288	1.49802e-06
		230.91	1.81366e-07	231.617	1.35194e-06
		231.238	1.79633e-07	231.946	1.40601e-06
		231.566	1.78859e-07	232.275	1.55121e-06
		231.894	1.80306e-07	232.604	1.47465e-06
		232.222	1.80979e-07	232.933	1.51794e-06
		232.55	1.77411e-07	233.262	1.45948e-06
		232.878	1.76168e-07	233.591	1.40999e-06
		233.206	1.79409e-07	233.92	1.49536e-06
		233.534	1.79368e-07	234.249	1.36953e-06
		233.862	1.78594e-07	234.578	1.42664e-06
		234.19	1.81244e-07	234.907	1.54988e-06
		234.518	1.78675e-07	235.236	1.37799e-06
		234.846	1.78166e-07	235.565	1.48836e-06
		235.174	1.79878e-07	235.894	1.3255e-06
		235.502	1.81957e-07	236.223	1.51429e-06
		235.83	1.81916e-07	236.552	1.54819e-06
		236.158	1.81753e-07	236.881	1.54389e-06
		236.486	1.81998e-07	237.21	1.48537e-06
		236.814	1.82018e-07	237.539	1.44175e-06
		237.142	1.81896e-07	237.868	1.42815e-06
		237.47	1.82976e-07	238.197	1.52277e-06
		237.798	1.82141e-07	238.526	1.55441e-06
		238.126	1.80775e-07	238.855	1.36606e-06
		238.454	1.80917e-07	239.184	1.40183e-06
		238.782	1.80367e-07	239.513	1.30085e-06
		239.11	1.80632e-07	239.842	1.39223e-06
		239.438	1.80184e-07	240.171	1.26414e-06
		239.766	1.8159e-07	240.5	1.2872e-06
		240.094	1.80021e-07	240.829	1.37882e-06
		240.422	1.79593e-07	241.158	1.31465e-06
		240.75	1.81672e-07	241.487	1.18732e-06
		241.078	1.81977e-07	241.816	1.25583e-06
		241.406	1.8159e-07	242.145	1.21899e-06
		241.734	1.79429e-07	242.474	1.25634e-06
		242.062	1.81672e-07	242.803	1.19643e-06
		242.39	1.79898e-07	243.132	1.21518e-06
		242.718	1.80795e-07	243.461	1.1556e-06
		243.046	1.82242e-07	243.79	1.18122e-06
		243.374	1.82243e-07	244.119	1.18222e-06
		243.702	1.83425e-07	244.448	1.19082e-06
		244.03	1.84831e-07	244.777	1.14351e-06
		244.358	1.84933e-07	245.106	1.26425e-06
		244.686	1.84485e-07	245.435	1.18306e-06
		245.014	1.84424e-07	245.764	1.22448e-06
		245.342	1.83914e-07	246.093	1.22965e-06
		245.67	1.84464e-07	246.422	1.23972e-06
		245.998	1.87624e-07	246.751	1.10397e-06
		246.326	1.83649e-07	247.08	1.19465e-06
		246.654	1.84077e-07	247.409	1.17523e-06
		246.982	1.82304e-07	247.738	1.17918e-06
		247.31	1.81142e-07	248.067	1.16202e-06
		247.638	1.81794e-07	248.396	1.13858e-06
		247.966	1.82507e-07	248.725	1.21465e-06
		248.294	1.83078e-07	249.054	1.21814e-06
		248.622	1.8475e-07	249.383	1.1789e-06
		248.95	1.81183e-07	249.712	1.30352e-06
		249.278	1.84159e-07	250.041	1.2979e-06
		249.606	1.82691e-07	250.37	1.31353e-06
		249.934	1.82589e-07	250.699	1.11347e-06
		250.262	1.84057e-07	251.028	1.28628e-06
		250.59	1.84729e-07	251.357	1.34998e-06
		250.918	1.85178e-07	251.686	1.37018e-06
		251.246	1.84811e-07	252.015	1.32774e-06
		251.574	1.84709e-07	252.344	1.43855e-06
		251.902	1.84913e-07	252.673	1.47479e-06
		252.23	1.85259e-07	253.002	1.40136e-06
		252.558	1.85565e-07	253.331	1.38408e-06
		252.886	1.84057e-07	253.66	1.43465e-06
		253.214	1.85219e-07	253.989	1.45236e-06
		253.542	1.84179e-07	254.318	1.41054e-06
		253.87	1.8426e-07	254.647	1.30497e-06
		254.198	1.83996e-07	254.976	1.35503e-06
		254.526	1.84872e-07	255.305	1.33999e-06
		254.854	1.86013e-07	255.634	1.41433e-06
		255.182	1.85035e-07	255.963	1.44868e-06
		255.51	1.84118e-07	256.292	1.4924e-06
		255.838	1.83629e-07	256.621	1.42175e-06
		256.166	1.82956e-07	256.95	1.33072e-06
		256.494	1.81835e-07	257.279	1.36237e-06
		256.822	1.82813e-07	257.608	1.44022e-06
		257.15	1.83832e-07	257.937	1.38861e-06
		257.478	1.8159e-07	258.266	1.31045e-06
		257.806	1.80979e-07	258.595	1.25662e-06
		258.134	1.81549e-07	258.924	1.30016e-06
		258.462	1.8157e-07	259.253	1.22364e-06
		258.79	1.80693e-07	259.582	1.13049e-06
		259.118	1.83058e-07	259.911	1.30878e-06
		259.446	1.81692e-07	260.24	1.26628e-06
		259.774	1.83486e-07	260.569	1.13731e-06
		260.102	1.81692e-07	260.898	1.23448e-06
		260.43	1.83934e-07	261.227	1.07665e-06
		260.758	1.81977e-07	261.556	1.02072e-06
		261.086	1.83995e-07	261.885	1.02523e-06
		261.414	1.8318e-07	262.214	9.83826e-07
		261.742	1.83241e-07	262.543	9.01659e-07
		262.07	1.85545e-07	262.872	8.75222e-07
		262.398	1.87073e-07	263.201	9.34782e-07
		262.726	1.85035e-07	263.53	8.55226e-07
		263.054	1.86095e-07	263.859	6.80639e-07
		263.382	1.85565e-07	264.188	6.99739e-07
		263.71	1.85871e-07	264.517	6.79416e-07
		264.038	1.88072e-07	264.846	6.60949e-07
		264.366	1.83771e-07	265.175	5.57195e-07
		264.694	1.87053e-07	265.504	5.47228e-07
		265.022	1.86809e-07	265.833	3.77472e-07
		265.35	1.853e-07	266.162	4.44963e-07
		265.678	1.82161e-07	266.491	4.20196e-07
		266.006	1.85545e-07	266.82	4.18973e-07
		266.334	1.81896e-07	267.149	3.78654e-07
		266.662	1.85891e-07	267.478	3.44553e-07
		266.99	1.84627e-07	267.807	3.88255e-07
		267.318	1.84444e-07	268.136	2.4561e-07
		267.646	1.83751e-07	268.465	2.75044e-07
		267.974	1.83751e-07	268.794	2.96672e-07
		268.302	1.86075e-07	269.123	1.20536e-07
		268.63	1.85504e-07	269.452	2.26062e-07
		268.958	1.83241e-07	269.781	1.8238e-07
		269.286	1.88011e-07	270.11	7.58343e-08
		269.614	1.86299e-07	270.439	2.1838e-08
		269.942	1.87155e-07	270.768	1.75246e-07
		270.27	1.85769e-07	271.097	-4.71812e-08
		270.598	1.87848e-07	271.426	2.98692e-08
		270.926	1.89927e-07	271.755	4.16529e-09
		271.254	1.88867e-07	272.084	-2.92826e-09
		271.582	1.8848e-07	272.413	5.06809e-08
		271.91	1.88235e-07	272.742	-2.73684e-08
		272.238	1.88765e-07	273.071	-7.29463e-08
		272.566	1.90396e-07	273.4	-6.60158e-08
		272.894	1.88195e-07	273.729	-5.12988e-08
		273.222	1.8846e-07	274.058	9.8766e-08
		273.55	1.93087e-07	274.387	1.3085e-07
		273.878	1.90763e-07	274.716	2.08471e-07
		274.206	1.90416e-07	275.045	1.57308e-07
		274.534	1.92475e-07	275.374	1.42285e-07
		274.862	1.89214e-07	275.703	3.46795e-08
		275.19	1.92353e-07	276.032	1.72861e-07
		275.518	1.92149e-07	276.361	1.26468e-07
		275.846	1.93739e-07	276.69	2.66625e-07
		276.174	1.938e-07	277.019	3.00177e-07
		276.502	1.9431e-07	277.348	2.42695e-07
		276.83	1.9486e-07	277.677	2.28508e-07
		277.158	1.95859e-07	278.006	3.02297e-07
		277.486	1.93372e-07	278.335	2.6901e-07
		277.814	1.93535e-07	278.664	3.39558e-07
		278.142	1.93392e-07	278.993	2.05882e-07
		278.47	1.92495e-07	279.322	2.21924e-07
		278.798	1.9325e-07	279.651	2.84054e-07
		279.126	1.92597e-07	279.98	3.7046e-07
		279.454	1.92618e-07	280.309	3.80897e-07
		279.782	1.93127e-07	280.638	3.36134e-07
		280.11	1.92781e-07	280.967	2.8334e-07
		280.438	1.90274e-07	281.296	3.65711e-07
		280.766	1.89927e-07	281.625	4.03971e-07
		281.094	1.91619e-07	281.954	4.03461e-07
		281.422	1.91456e-07	282.283	4.76883e-07
		281.75	1.89234e-07	282.612	4.57723e-07
		282.078	1.92414e-07	282.941	5.45658e-07
		282.406	1.89377e-07	283.27	5.34203e-07
		282.734	1.92455e-07	283.599	5.62209e-07
		283.062	1.90335e-07	283.928	6.08154e-07
		283.39	1.92292e-07	284.257	6.29965e-07
		283.718	1.88113e-07	284.586	7.02918e-07
		284.046	1.90478e-07	284.915	6.97129e-07
		284.374	1.88561e-07	285.244	6.743e-07
		284.702	1.86666e-07	285.573	5.99267e-07
		285.03	1.91313e-07	285.902	6.7328e-07
		285.358	1.91273e-07	286.231	7.34493e-07
		285.686	1.9325e-07	286.56	7.4395e-07
		286.014	1.89744e-07	286.889	6.79456e-07
		286.342	1.93352e-07	287.218	6.87304e-07
		286.67	1.90661e-07	287.547	5.82634e-07
		286.998	1.90416e-07	287.876	7.83597e-07
		287.326	1.89458e-07	288.205	8.56061e-07
		287.654	1.92761e-07	288.534	7.47559e-07
		287.982	1.90865e-07	288.863	8.02553e-07
		288.31	1.89642e-07	289.192	7.56792e-07
		288.638	1.92985e-07	289.521	7.39039e-07
		288.966	1.89886e-07	289.85	7.75566e-07
		289.294	1.90559e-07	290.179	8.05754e-07
		289.622	1.88725e-07	290.508	7.75443e-07
		289.95	1.88562e-07	290.837	7.61603e-07
		290.278	1.90253e-07	291.166	7.84025e-07
		290.606	1.9115e-07	291.495	8.04837e-07
		290.934	1.91171e-07	291.824	7.95134e-07
		291.262	1.91864e-07	292.153	8.645e-07
		291.59	1.93331e-07	292.482	8.90367e-07
		291.918	1.86849e-07	292.811	8.17923e-07
		292.246	1.90885e-07	293.14	7.67555e-07
		292.574	1.88786e-07	293.469	7.9226e-07
		292.902	1.88602e-07	293.798	8.02676e-07
		293.23	1.8848e-07	294.127	8.10769e-07
		293.558	1.91089e-07	294.456	7.72814e-07
		293.886	1.92842e-07	294.785	8.52677e-07
		294.214	1.906e-07	295.114	8.24405e-07
		294.542	1.88888e-07	295.443	7.29906e-07
		294.87	1.89968e-07	295.772	6.11987e-07
		295.198	1.90396e-07	296.101	8.11706e-07
		295.526	1.88602e-07	296.43	6.50349e-07
		295.854	1.906e-07	296.759	5.93152e-07
		296.182	1.90212e-07	297.088	6.47985e-07
		296.51	1.9115e-07	297.417	6.79538e-07
		296.838	1.9272e-07	297.746	6.66635e-07
		297.166	1.90111e-07	298.075	6.45457e-07
		297.494	1.92067e-07	298.404	7.47803e-07
		297.822	1.8901e-07	298.733	7.14007e-07
		298.15	1.89723e-07	299.062	7.32719e-07
		298.478	1.90192e-07	299.391	7.41545e-07
		298.806	1.92088e-07	299.72	6.89954e-07
		299.134	1.9166e-07	300.049	6.97252e-07
		299.462	1.90212e-07	300.378	7.24831e-07
		299.79	1.89988e-07	300.707	6.00001e-07
		300.118	1.91762e-07	301.036	6.13617e-07
		300.446	1.90315e-07	301.365	6.94031e-07
		300.774	1.86421e-07	301.694	6.52877e-07
		301.102	1.86666e-07	302.023	6.73647e-07
		301.43	1.87828e-07	302.352	5.46107e-07
		301.758	1.88949e-07	302.681	5.63331e-07
		302.086	1.89132e-07	303.01	6.46924e-07
		302.414	1.885e-07	303.339	5.97963e-07
		302.742	1.83731e-07	303.668	6.24176e-07
		303.07	1.8687e-07	303.997	7.3594e-07
		303.398	1.87767e-07	304.326	7.44318e-07
		303.726	1.88867e-07	304.655	7.63621e-07
		304.054	1.88582e-07	304.984	7.72794e-07
		304.382	1.88276e-07	305.313	8.78911e-07
		304.71	1.90702e-07	305.642	8.04021e-07
		305.038	1.90009e-07	305.971	8.7039e-07
		305.366	1.8793e-07	306.3	8.83803e-07
		305.694	1.87318e-07	306.629	8.31397e-07
		306.022	1.89479e-07	306.958	8.55714e-07
		306.35	1.8954e-07	307.287	7.80193e-07
		306.678	1.88623e-07	307.616	9.03677e-07
		307.006	1.89234e-07	307.945	7.48354e-07
		307.334	1.89683e-07	308.274	8.10931e-07
		307.662	1.87094e-07	308.603	8.71206e-07
		307.99	1.90335e-07	308.932	9.00579e-07
		308.318	1.89621e-07	309.261	8.41528e-07
		308.646	1.87705e-07	309.59	8.67863e-07
		308.974	1.86034e-07	309.919	8.09607e-07
		309.302	1.85382e-07	310.248	8.31804e-07
		309.63	1.86482e-07	310.577	7.89101e-07
		309.958	1.84729e-07	310.906	8.49274e-07
		310.286	1.84933e-07	311.235	8.40243e-07
		310.614	1.83445e-07	311.564	9.34721e-07
		310.942	1.85484e-07	311.893	9.26691e-07
		311.27	1.84138e-07	312.222	9.46096e-07
		311.598	1.84016e-07	312.551	9.14379e-07
		311.926	1.8477e-07	312.88	9.06796e-07
		312.254	1.8316e-07	313.209	8.83701e-07
		312.582	1.84729e-07	313.538	1.01391e-06
		312.91	1.84566e-07	313.867	9.50417e-07
		313.238	1.84852e-07	314.196	9.43324e-07
		313.566	1.86013e-07	314.525	8.84639e-07
		313.894	1.83853e-07	314.854	9.70311e-07
		314.222	1.85952e-07	315.183	9.10893e-07
		314.55	1.84036e-07	315.512	9.47237e-07
		314.878	1.85524e-07	315.841	1.0238e-06
		315.206	1.85463e-07	316.17	9.03066e-07
		315.534	1.84648e-07	316.499	8.85617e-07
		315.862	1.8373e-07	316.828	8.33537e-07
		316.19	1.8369e-07	317.157	8.30092e-07
		316.518	1.82059e-07	317.486	8.57039e-07
		316.846	1.79878e-07	317.815	7.20693e-07
		317.174	1.80408e-07	318.144	8.28339e-07
		317.502	1.80041e-07	318.473	8.37002e-07
		317.83	1.79633e-07	318.802	8.84802e-07
		318.158	1.78431e-07	319.131	8.52331e-07
		318.486	1.79654e-07	319.46	9.20494e-07
		318.814	1.79735e-07	319.789	8.8258e-07
		319.142	1.79491e-07	320.118	8.99417e-07
		319.47	1.7841e-07	320.447	8.86473e-07
		319.798	1.79776e-07	320.776	9.11382e-07
		320.126	1.80387e-07	321.105	8.55613e-07
		320.454	1.7678e-07	321.434	1.08032e-06
		320.782	1.78125e-07	321.763	9.96627e-07
		321.11	1.76596e-07	322.092	9.72941e-07
		321.438	1.789e-07	322.421	1.04092e-06
		321.766	1.78573e-07	322.75	1.02576e-06
		322.094	1.79776e-07	323.079	9.6226e-07
		322.422	1.77595e-07	323.408	1.07875e-06
		322.75	1.79124e-07	323.737	1.12894e-06
		323.078	1.80571e-07	324.066	1.12025e-06
		323.406	1.78512e-07	324.395	1.21186e-06
		323.734	1.80245e-07	324.724	1.13204e-06
		324.062	1.7998e-07	325.053	1.17981e-06
		324.39	1.80591e-07	325.382	1.09838e-06
		324.718	1.8049e-07	325.711	1.10711e-06
		325.046	1.80754e-07	326.04	1.17223e-06
		325.374	1.81692e-07	326.369	1.24853e-06
		325.702	1.78655e-07	326.698	1.15959e-06
		326.03	1.81672e-07	327.027	1.23573e-06
		326.358	1.81121e-07	327.356	1.27154e-06
		326.686	1.80326e-07	327.685	1.23856e-06
		327.014	1.79858e-07	328.014	1.28489e-06
		327.342	1.82467e-07	328.343	1.32605e-06
		327.67	1.79593e-07	328.672	1.37682e-06
		327.998	1.79939e-07	329.001	1.50294e-06
		328.326	1.82242e-07	329.33	1.30259e-06
		328.654	1.78879e-07	329.659	1.46109e-06
		328.982	1.80795e-07	329.988	1.47485e-06
		329.31	1.79939e-07	330.317	1.45551e-06
		329.638	1.80082e-07	330.646	1.52876e-06
		329.966	1.7894e-07	330.975	1.47733e-06
		330.294	1.81468e-07	331.304	1.60057e-06
		330.622	1.7945e-07	331.633	1.51453e-06
		330.95	1.80918e-07	331.962	1.50155e-06
		331.278	1.80734e-07	332.291	1.4979e-06
		331.606	1.79042e-07	332.62	1.56541e-06
		331.934	1.7788e-07	332.949	1.5805e-06
		332.262	1.78471e-07	333.278	1.60274e-06
		332.59	1.77942e-07	333.607	1.50987e-06
		332.918	1.76943e-07	333.936	1.58072e-06
		333.246	1.76392e-07	334.265	1.47738e-06
		333.574	1.76657e-07	334.594	1.53172e-06
		333.902	1.7894e-07	334.923	1.45622e-06
		334.23	1.78716e-07	335.252	1.56711e-06
		334.558	1.76902e-07	335.581	1.54438e-06
		334.886	1.76943e-07	335.91	1.4539e-06
		335.214	1.7625e-07	336.239	1.42118e-06
		335.542	1.79348e-07	336.568	1.46511e-06
		335.87	1.77432e-07	336.897	1.51123e-06
		336.198	1.76209e-07	337.226	1.38858e-06
		336.526	1.78166e-07	337.555	1.46784e-06
		336.854	1.75536e-07	337.884	1.4169e-06
		337.182	1.75373e-07	338.213	1.34615e-06
		337.51	1.75333e-07	338.542	1.25401e-06
		337.838	1.77147e-07	338.871	1.31453e-06
		338.166	1.78451e-07	339.2	1.29372e-06
		338.494	1.79776e-07	339.529	1.24048e-06
		338.822	1.76026e-07	339.858	1.27295e-06
		339.15	1.75353e-07	340.187	1.26233e-06
		339.478	1.76454e-07	340.516	1.31528e-06
		339.806	1.76698e-07	340.845	1.26369e-06
		340.134	1.77269e-07	341.174	1.31245e-06
		340.462	1.73906e-07	341.503	1.29627e-06
		340.79	1.75312e-07	341.832	1.32523e-06
		341.118	1.71847e-07	342.161	1.38176e-06
		341.446	1.73253e-07	342.49	1.36871e-06
		341.774	1.72866e-07	342.819	1.39507e-06
		342.102	1.74313e-07	343.148	1.39537e-06
		342.43	1.73681e-07	343.477	1.41561e-06
		342.758	1.74069e-07	343.806	1.28249e-06
		343.086	1.76494e-07	344.135	1.35819e-06
		343.414	1.73722e-07	344.464	1.34996e-06
		343.742	1.76821e-07	344.793	1.38212e-06
		344.07	1.76454e-07	345.122	1.26561e-06
		344.398	1.77147e-07	345.451	1.29301e-06
		344.726	1.77595e-07	345.78	1.40383e-06
		345.054	1.75597e-07	346.109	1.44519e-06
		345.382	1.76922e-07	346.438	1.36317e-06
		345.71	1.74273e-07	346.767	1.35379e-06
		346.038	1.75088e-07	347.096	1.49183e-06
		346.366	1.7733e-07	347.425	1.42262e-06
		346.694	1.77228e-07	347.754	1.45875e-06
		347.022	1.77085e-07	348.083	1.40124e-06
		347.35	1.7788e-07	348.412	1.48467e-06
		347.678	1.80795e-07	348.741	1.48011e-06
		348.006	1.79409e-07	349.07	1.448e-06
		348.334	1.80958e-07	349.399	1.64466e-06
		348.662	1.80795e-07	349.728	1.60153e-06
		348.99	1.80102e-07	350.057	1.67451e-06
		349.318	1.82569e-07	350.386	1.61425e-06
		349.646	1.79837e-07	350.715	1.56034e-06
		349.974	1.78961e-07	351.044	1.56321e-06
		350.302	1.78064e-07	351.373	1.67873e-06
		350.63	1.7839e-07	351.702	1.66332e-06
		350.958	1.78349e-07	352.031	1.57879e-06
		351.286	1.78166e-07	352.36	1.6829e-06
		351.614	1.7892e-07	352.689	1.68549e-06
		351.942	1.78206e-07	353.018	1.76821e-06
		352.27	1.7839e-07	353.347	1.60954e-06
		352.598	1.78227e-07	353.676	1.68339e-06
		352.926	1.80143e-07	354.005	1.58178e-06
		353.254	1.7996e-07	354.334	1.5255e-06
		353.582	1.80449e-07	354.663	1.63329e-06
		353.91	1.81733e-07	354.992	1.51739e-06
		354.238	1.81753e-07	355.321	1.58103e-06
		354.566	1.81651e-07	355.65	1.53682e-06
		354.894	1.82691e-07	355.979	1.69106e-06
		355.222	1.81733e-07	356.308	1.6463e-06
		355.55	1.81815e-07	356.637	1.64984e-06
		355.878	1.79695e-07	356.966	1.54503e-06
		356.206	1.81183e-07	357.295	1.48162e-06
		356.534	1.81386e-07	357.624	1.50587e-06
		356.862	1.81876e-07	357.953	1.58402e-06
		357.19	1.81366e-07	358.282	1.60918e-06
		357.518	1.78023e-07	358.611	1.52246e-06
		357.846	1.77901e-07	358.94	1.53961e-06
		358.174	1.80327e-07	359.269	1.51199e-06
		358.502	1.78125e-07	359.598	1.50406e-06
		358.83	1.81081e-07	359.927	1.5233e-06
		359.158	1.76535e-07	360.256	1.35471e-06
		359.486	1.80877e-07	360.585	1.42715e-06
		359.814	1.83323e-07	360.914	1.46845e-06
		360.142	1.81876e-07	361.243	1.32568e-06
		360.47	1.79246e-07	361.572	1.33885e-06
		360.798	1.80428e-07	361.901	1.39643e-06
		361.126	1.78961e-07	362.23	1.29246e-06
		361.454	1.78675e-07	362.559	1.11667e-06
		361.782	1.78961e-07	362.888	1.16771e-06
		362.11	1.77534e-07	363.217	1.15266e-06
		362.438	1.76739e-07	363.546	1.21243e-06
		362.766	1.75659e-07	363.875	1.24384e-06
		363.094	1.77289e-07	364.204	1.17625e-06
		363.422	1.77554e-07	364.533	1.20644e-06
		363.75	1.7519e-07	364.862	1.14922e-06
		364.078	1.78594e-07	365.191	1.12193e-06
		364.406	1.77656e-07	365.52	1.23622e-06
		364.734	1.77432e-07	365.849	1.22405e-06
		365.062	1.78757e-07	366.178	1.2512e-06
		365.39	1.83078e-07	366.507	1.16604e-06
		365.718	1.81672e-07	366.836	1.23611e-06
		366.046	1.83425e-07	367.165	1.19249e-06
		366.374	1.79389e-07	367.494	1.12447e-06
		366.702	1.82141e-07	367.823	1.16035e-06
		367.03	1.8051e-07	368.152	1.20254e-06
		367.358	1.83078e-07	368.481	1.10187e-06
		367.686	1.82956e-07	368.81	1.02545e-06
		368.014	1.83547e-07	369.139	1.05994e-06
		368.342	1.82874e-07	369.468	1.1533e-06
		368.67	1.81957e-07	369.797	1.23251e-06
		368.998	1.84301e-07	370.126	1.03864e-06
		369.326	1.82569e-07	370.455	1.09681e-06
		369.654	1.82345e-07	370.784	1.18167e-06
		369.982	1.81876e-07	371.113	1.07769e-06
		370.31	1.82222e-07	371.442	1.18057e-06
		370.638	1.82385e-07	371.771	1.15713e-06
		370.966	1.84098e-07	372.1	1.04212e-06
		371.294	1.83751e-07	372.429	1.13909e-06
		371.622	1.82711e-07	372.758	1.17735e-06
		371.95	1.83119e-07	373.087	1.23208e-06
		372.278	1.84485e-07	373.416	1.03697e-06
		372.606	1.80938e-07	373.745	1.07417e-06
		372.934	1.80816e-07	374.074	1.09914e-06
		373.262	1.81448e-07	374.403	1.1651e-06
		373.59	1.8155e-07	374.732	1.01938e-06
		373.918	1.80021e-07	375.061	1.04255e-06
		374.246	1.80347e-07	375.39	1.06925e-06
		374.574	1.80062e-07	375.719	1.02009e-06
		374.902	1.78961e-07	376.048	9.85395e-07
		375.23	1.82365e-07	376.377	1.03552e-09
		375.558	1.81162e-07	376.706	1.05337e-09
		375.886	1.81692e-07	377.035	1.03213e-09
		376.214	1.79858e-07	377.364	1.10629e-09
		376.542	1.80612e-07	377.693	1.06856e-09
		376.87	1.8479e-07	378.022	1.01829e-09
		377.198	1.79226e-07	378.351	9.4579e-07
		377.526	1.78472e-07	378.68	1.01316e-09
		377.854	1.81713e-07	379.009	1.16932e-09
		378.182	1.80163e-07	379.338	1.07158e-09
		378.51	1.82487e-07	379.667	1.02792e-09
		378.838	1.82283e-07	379.996	9.91775e-07
		379.166	1.81509e-07	380.325	1.03344e-09
		379.494	1.81652e-07	380.654	1.01579e-09
		379.822	1.80755e-07	380.983	1.04781e-09
		380.15	1.81529e-07	381.312	1.0366e-09
		380.478	1.81631e-07	381.641	9.58693e-07
		380.806	1.80388e-07	381.97	9.14358e-07
		381.134	1.81815e-07	382.299	1.03305e-09
		381.462	1.81183e-07	382.628	9.74776e-07
		381.79	1.82997e-07	382.957	1.05366e-09
		382.118	1.82365e-07	383.286	1.01298e-09
		382.446	1.82263e-07	383.615	1.04404e-09
		382.774	1.81651e-07	383.944	1.00337e-09
		383.102	1.82304e-07	384.273	1.02645e-09
		383.43	1.82141e-07	384.602	1.05955e-09
		383.758	1.83282e-07	384.931	9.40592e-07
		384.086	1.82773e-07	385.26	9.95791e-07
		384.414	1.83099e-07	385.589	9.08549e-07
		384.742	1.79817e-07	385.918	8.55368e-07
		385.07	1.80673e-07	386.247	1.0016e-09
		385.398	1.80245e-07	386.576	9.57877e-07
		385.726	1.79776e-07	386.905	8.78116e-07
		386.054	1.80856e-07	387.234	8.59159e-07
		386.382	1.81855e-07	387.563	8.29602e-07
		386.71	1.79307e-07	387.892	8.90265e-07
		387.038	1.79022e-07	388.221	9.63707e-07
		387.366	1.78023e-07	388.55	9.22022e-07
		387.694	1.79083e-07	388.879	8.64092e-07
		388.022	1.8051e-07	389.208	8.63602e-07
		388.35	1.80714e-07	389.537	1.01218e-09
		388.678	1.79715e-07	389.866	8.96747e-07
		389.006	1.80449e-07	390.195	9.3413e-07
		389.334	1.81264e-07	390.524	8.77851e-07
		389.662	1.79266e-07	390.853	9.46972e-07
		389.99	1.8053e-07	391.182	8.58262e-07
		390.318	1.77697e-07	391.511	8.10197e-07
		390.646	1.79593e-07	391.84	7.92586e-07
		390.974	1.78655e-07	392.169	7.73935e-07
		391.302	1.77717e-07	392.498	8.69452e-07
		391.63	1.80918e-07	392.827	7.49046e-07
		391.958	1.78268e-07	393.156	8.68311e-07
		392.286	1.78206e-07	393.485	8.37104e-07
		392.614	1.80286e-07	393.814	8.86351e-07
		392.942	1.80469e-07	394.143	9.62361e-07
		393.27	1.76433e-07	394.472	9.17925e-07
		393.598	1.77004e-07	394.801	8.76118e-07
		393.926	1.77452e-07	395.13	9.01822e-07
		394.254	1.75475e-07	395.459	9.17415e-07
		394.582	1.78268e-07	395.788	8.88531e-07
		394.91	1.77901e-07	396.117	8.76383e-07
		395.238	1.76861e-07	396.446	9.24142e-07
		395.566	1.78431e-07	396.775	8.22815e-07
		395.894	1.77513e-07	397.104	8.32742e-07
		396.222	1.76046e-07	397.433	8.36288e-07
		396.55	1.75312e-07	397.762	8.50251e-07
		396.878	1.77697e-07	398.091	8.81051e-07
		397.206	1.73049e-07	398.42	8.67455e-07
		397.534	1.76107e-07	398.749	8.50006e-07
		397.862	1.76555e-07	399.078	1.01381e-06
		398.19	1.78145e-07	399.407	9.028e-07
		398.518	1.78757e-07	399.736	8.94076e-07
		398.846	1.77249e-07	400.065	8.22692e-07
		399.174	1.78655e-07	400.394	9.46197e-07
		399.502	1.76902e-07	400.723	1.01477e-06
		399.83	1.77962e-07	401.052	9.04757e-07
		400.158	1.80143e-07	401.381	1.07439e-06
		400.486	1.77147e-07	401.71	1.12822e-06
		400.814	1.80327e-07	402.039	9.44852e-07
		401.142	1.7788e-07	402.368	9.23755e-07
		401.47	1.77697e-07	402.697	1.0071e-06
		401.798	1.78043e-07	403.026	9.73206e-07
		402.126	1.78084e-07	403.355	1.03297e-06
		402.454	1.77779e-07	403.684	1.21333e-06
		402.782	1.79287e-07	404.013	1.15167e-06
		403.11	1.79593e-07	404.342	1.07347e-06
		403.438	1.78879e-07	404.671	1.06412e-06
		403.766	1.7678e-07	405	1.08721e-06
		404.094	1.76229e-07	405.329	1.03142e-06
		404.422	1.78655e-07	405.658	1.09469e-06
		404.75	1.77554e-07	405.987	1.07969e-06
		405.078	1.78757e-07	406.316	9.83642e-07
		405.406	1.79124e-07	406.645	1.14792e-06
		405.734	1.79695e-07	406.974	1.20929e-06
		406.062	1.78288e-07	407.303	1.23503e-06
		406.39	1.77615e-07	407.632	1.21746e-06
		406.718	1.78064e-07	407.961	1.16844e-06
		407.046	1.78268e-07	408.29	1.24863e-06
		407.374	1.80693e-07	408.619	1.11907e-06
		407.702	1.78614e-07	408.948	1.13821e-06
		408.03	1.80653e-07	409.277	1.03674e-06
		408.358	1.79735e-07	409.606	1.1777e-06
		408.686	1.80286e-07	409.935	1.31392e-06
		409.014	1.77065e-07	410.264	1.16259e-06
		409.342	1.79348e-07	410.593	1.16977e-06
		409.67	1.77901e-07	410.922	1.19975e-06
		409.998	1.77779e-07	411.251	9.84926e-07
		410.326	1.77819e-07	411.58	1.1396e-06
		410.654	1.77942e-07	411.909	1.19579e-06
		410.982	1.78573e-07	412.238	1.00668e-06
		411.31	1.77615e-07	412.567	1.03044e-06
		411.638	1.77901e-07	412.896	1.12368e-06
		411.966	1.7678e-07	413.225	1.08309e-06
		412.294	1.76963e-07	413.554	1.09683e-06
		412.622	1.75027e-07	413.883	1.07309e-06
		412.95	1.77575e-07	414.212	1.00447e-06
		413.278	1.75699e-07	414.541	1.11065e-06
		413.606	1.77289e-07	414.87	1.1257e-06
		413.934	1.7629e-07	415.199	9.45953e-07
		414.262	1.77799e-07	415.528	9.66785e-07
		414.59	1.74782e-07	415.857	1.0005e-06
		414.918	1.78492e-07	416.186	1.00095e-06
		415.246	1.75903e-07	416.515	8.67292e-07
		415.574	1.76902e-07	416.844	8.29011e-07
		415.902	1.7574e-07	417.173	8.87227e-07
		416.23	1.77615e-07	417.502	8.85352e-07
		416.558	1.7892e-07	417.831	7.58912e-07
		416.886	1.7786e-07	418.16	9.38655e-07
		417.214	1.78125e-07	418.489	8.95421e-07
		417.542	1.77819e-07	418.818	7.93279e-07
		417.87	1.8104e-07	419.147	9.11463e-07
		418.198	1.78349e-07	419.476	9.40224e-07
		418.526	1.79226e-07	419.805	8.80909e-07
		418.854	1.8051e-07	420.134	7.90792e-07
		419.182	1.78166e-07	420.463	7.64048e-07
		419.51	1.79063e-07	420.792	8.69738e-07
		419.838	1.79266e-07	421.121	7.9281e-07
		420.166	1.79919e-07	421.45	7.26502e-07
		420.494	1.79124e-07	421.779	7.90894e-07
		420.822	1.79307e-07	422.108	8.18494e-07
		421.15	1.79817e-07	422.437	7.08361e-07
		421.478	1.79491e-07	422.766	8.178e-07
		421.806	1.80775e-07	423.095	7.8751e-07
		422.134	1.81529e-07	423.424	8.2787e-07
		422.462	1.80917e-07	423.753	1.05672e-06
		422.79	1.80367e-07	424.082	1.00474e-06
		423.118	1.82752e-07	424.411	9.16926e-07
		423.446	1.79266e-07	424.74	9.44892e-07
		423.774	1.7998e-07	425.069	9.20534e-07
		424.102	1.83119e-07	425.398	1.01575e-06
		424.43	1.79858e-07	425.727	1.0208e-06
		424.758	1.81672e-07	426.056	1.13509e-06
		425.086	1.80632e-07	426.385	1.09789e-06
		425.414	1.78349e-07	426.714	1.04754e-06
		425.742	1.80062e-07	427.043	1.10056e-06
		426.07	1.79164e-07	427.372	1.14622e-06
		426.398	1.81468e-07	427.701	1.08352e-06
		426.726	1.82141e-07	428.03	1.06699e-06
		427.054	1.80347e-07	428.359	1.11491e-06
		427.382	1.80795e-07	428.688	1.00855e-06
		427.71	1.82263e-07	429.017	1.11993e-06
		428.038	1.8159e-07	429.346	1.20678e-06
		428.366	1.82079e-07	429.675	1.26455e-06
		428.694	1.82059e-07	430.004	1.12733e-06
		429.022	1.81244e-07	430.333	1.22757e-06
		429.35	1.79899e-07	430.662	1.28699e-06
		429.678	1.82304e-07	430.991	1.2632e-06
		430.006	1.80591e-07	431.32	1.15063e-06
		430.334	1.79307e-07	431.649	1.17994e-06
		430.662	1.79715e-07	431.978	1.26924e-06
		430.99	1.83608e-07	432.307	1.25309e-06
		431.318	1.84138e-07	432.636	1.21624e-06
		431.646	1.81957e-07	432.965	1.24156e-06
		431.974	1.82874e-07	433.294	1.21055e-06
		432.302	1.8316e-07	433.623	1.31402e-06
		432.63	1.78777e-07	433.952	1.29739e-06
		432.958	1.83078e-07	434.281	1.20136e-06
		433.286	1.79817e-07	434.61	1.28807e-06
		433.614	1.80224e-07	434.939	1.34168e-06
		433.942	1.82507e-07	435.268	1.26009e-06
		434.27	1.80326e-07	435.597	1.17584e-06
		434.598	1.82487e-07	435.926	1.26616e-06
		434.926	1.81835e-07	436.255	1.29349e-06
		435.254	1.78431e-07	436.584	1.27774e-06
		435.582	1.76474e-07	436.913	1.33917e-06
		435.91	1.79756e-07	437.242	1.37707e-06
		436.238	1.79164e-07	437.571	1.45134e-06
		436.566	1.79266e-07	437.9	1.44476e-06
		436.894	1.78064e-07	438.229	1.5103e-06
		437.222	1.821e-07	438.558	1.55092e-06
		437.55	1.80061e-07	438.887	1.58622e-06
		437.878	1.80326e-07	439.216	1.5703e-06
		438.206	1.80999e-07	439.545	1.44753e-06
		438.534	1.81162e-07	439.874	1.53357e-06
		438.862	1.81509e-07	440.203	1.50135e-06
		439.19	1.80143e-07	440.532	1.48094e-06
		439.518	1.81162e-07	440.861	1.49597e-06
		439.846	1.84505e-07	441.19	1.40699e-06
		440.174	1.8212e-07	441.519	1.55485e-06
		440.502	1.85647e-07	441.848	1.61199e-06
		440.83	1.87196e-07	442.177	1.46967e-06
		441.158	1.89173e-07	442.506	1.69275e-06
		441.486	1.87787e-07	442.835	1.63286e-06
		441.814	1.87135e-07	443.164	1.67569e-06
		442.142	1.85667e-07	443.493	1.72004e-06
		442.47	1.85891e-07	443.822	1.57522e-06
		442.798	1.87318e-07	444.151	1.6453e-06
		443.126	1.8742e-07	444.48	1.64638e-06
		443.454	1.87624e-07	444.809	1.51492e-06
		443.782	1.8687e-07	445.138	1.53099e-06
		444.11	1.84281e-07	445.467	1.66018e-06
		444.438	1.85789e-07	445.796	1.49036e-06
		444.766	1.8477e-07	446.125	1.4861e-06
		445.094	1.86013e-07	446.454	1.58115e-06
		445.422	1.88072e-07	446.783	1.57261e-06
		445.75	1.85341e-07	447.112	1.53673e-06
		446.078	1.87869e-07	447.441	1.49833e-06
		446.406	1.88113e-07	447.77	1.5329e-06
		446.734	1.86768e-07	448.099	1.46531e-06
		447.062	1.87522e-07	448.428	1.54364e-06
		447.39	1.88541e-07	448.757	1.46588e-06
		447.718	1.87298e-07	449.086	1.51313e-06
		448.046	1.87705e-07	449.415	1.51965e-06
		448.374	1.89234e-07	449.744	1.37152e-06
		448.702	1.86503e-07	450.073	1.40756e-06
		449.03	1.88806e-07	450.402	1.47956e-06
		449.358	1.88358e-07	450.731	1.39678e-06
		449.686	1.87889e-07	451.06	1.3861e-06
		450.014	1.88195e-07	451.389	1.3854e-06
		450.342	1.86503e-07	451.718	1.37717e-06
		450.67	1.85891e-07	452.047	1.47183e-06
		450.998	1.87563e-07	452.376	1.36787e-06
		451.326	1.88337e-07	452.705	1.40691e-06
		451.654	1.87114e-07	453.034	1.2863e-06
		451.982	1.85382e-07	453.363	1.45412e-06
		452.31	1.86279e-07	453.692	1.38222e-06
		452.638	1.86279e-07	454.021	1.33167e-06
		452.966	1.87053e-07	454.35	1.37796e-06
		453.294	1.87237e-07	454.679	1.37338e-06
		453.622	1.87094e-07	455.008	1.34777e-06
		453.95	1.84974e-07	455.337	1.40363e-06
		454.278	1.84179e-07	455.666	1.37093e-06
		454.606	1.85953e-07	455.995	1.38814e-06
		454.934	1.87053e-07	456.324	1.39545e-06
		455.262	1.85463e-07	456.653	1.28302e-06
		455.59	1.88174e-07	456.982	1.32992e-06
		455.918	1.87604e-07	457.311	1.34058e-06
		456.246	1.86625e-07	457.64	1.25558e-06
		456.574	1.85728e-07	457.969	1.22348e-06
		456.902	1.86625e-07	458.298	1.24739e-06
		457.23	1.85361e-07	458.627	1.17588e-06
		457.558	1.84464e-07	458.956	1.19667e-06
		457.886	1.83568e-07	459.285	1.19478e-06
		458.214	1.84872e-07	459.614	1.0558e-06
		458.542	1.80897e-07	459.943	1.11387e-06
		458.87	1.79572e-07	460.272	1.04438e-06
		459.198	1.82487e-07	460.601	1.08142e-06
		459.526	1.80673e-07	460.93	9.99439e-07
		459.854	1.83343e-07	461.259	1.06296e-06
		460.182	1.83139e-07	461.588	1.0198e-06
		460.51	1.79532e-07	461.917	9.80767e-07
		460.838	1.80551e-07	462.246	1.00488e-06
		461.166	1.84994e-07	462.575	1.01552e-06
		461.494	1.82487e-07	462.904	1.00688e-06
		461.822	1.82834e-07	463.233	9.79667e-07
		462.15	1.82589e-07	463.562	9.0759e-07
		462.478	1.82671e-07	463.891	9.22124e-07
		462.806	1.83078e-07	464.22	8.70227e-07
		463.134	1.83201e-07	464.549	9.38309e-07
		463.462	1.82344e-07	464.878	7.43828e-07
		463.79	1.81916e-07	465.207	8.55204e-07
		464.118	1.82426e-07	465.536	8.50394e-07
		464.446	1.82874e-07	465.865	8.56122e-07
		464.774	1.81346e-07	466.194	7.41993e-07
		465.102	1.82813e-07	466.523	7.30436e-07
		465.43	1.84383e-07	466.852	7.22323e-07
		465.758	1.80734e-07	467.181	6.30127e-07
		466.086	1.82813e-07	467.51	7.26094e-07
		466.414	1.85565e-07	467.839	6.74544e-07
		466.742	1.84811e-07	468.168	6.1327e-07
		467.07	1.83873e-07	468.497	5.49531e-07
		467.398	1.83201e-07	468.826	4.92273e-07
		467.726	1.82283e-07	469.155	4.99326e-07
		468.054	1.81509e-07	469.484	6.4456e-07
		468.382	1.82997e-07	469.813	5.15877e-07
		468.71	1.81509e-07	470.142	6.25195e-07
		469.038	1.81611e-07	470.471	6.36671e-07
		469.366	1.81876e-07	470.8	5.08417e-07
		469.694	1.83934e-07	471.129	4.24864e-07
		470.022	1.82691e-07	471.458	5.07031e-07
		470.35	1.81366e-07	471.787	4.31611e-07
		470.678	1.77982e-07	472.116	4.32671e-07
		471.006	1.8049e-07	472.445	3.80244e-07
		471.334	1.8106e-07	472.774	4.29776e-07
		471.662	1.8051e-07	473.103	3.88235e-07
		471.99	1.80795e-07	473.432	4.33201e-07
		472.318	1.79572e-07	473.761	4.6451e-07
		472.646	1.81448e-07	474.09	5.44801e-07
		472.974	1.81896e-07	474.419	4.65264e-07
		473.302	1.78818e-07	474.748	4.47082e-07
		473.63	1.81468e-07	475.077	4.54461e-07
		473.958	1.81407e-07	475.406	3.22701e-07
		474.286	1.81244e-07	475.735	4.69953e-07
		474.614	1.79205e-07	476.064	3.95389e-07
		474.942	1.80836e-07	476.393	4.90235e-07
		475.27	1.79817e-07	476.722	4.83691e-07
		475.598	1.80428e-07	477.051	5.13614e-07
		475.926	1.7998e-07	477.38	4.42496e-07
		476.254	1.79389e-07	477.709	5.07051e-07
		476.582	1.82487e-07	478.038	5.6541e-07
		476.91	1.78186e-07	478.367	5.87669e-07
		477.238	1.78533e-07	478.696	5.57215e-07
		477.566	1.81835e-07	479.025	4.99101e-07
		477.894	1.78737e-07	479.354	6.00143e-07
		478.222	1.73804e-07	479.683	4.76415e-07
		478.55	1.77942e-07	480.012	5.99899e-07
		478.878	1.7519e-07	480.341	6.01672e-07
		479.206	1.76719e-07	480.67	6.03507e-07
		479.534	1.73559e-07	480.999	6.02732e-07
		479.862	1.76719e-07	481.328	5.98859e-07
		480.19	1.76209e-07	481.657	7.00594e-07
		480.518	1.79674e-07	481.986	5.91725e-07
		480.846	1.78186e-07	482.315	5.72523e-07
		481.174	1.78859e-07	482.644	6.09601e-07
		481.502	1.78533e-07	482.973	6.57136e-07
		481.83	1.79348e-07	483.302	6.26153e-07
		482.158	1.7733e-07	483.631	5.7609e-07
		482.486	1.78716e-07	483.96	5.39706e-07
		482.814	1.79369e-07	484.289	5.5591e-07
		483.142	1.77269e-07	484.618	5.14389e-07
		483.47	1.77391e-07	484.947	5.78577e-07
		483.798	1.83343e-07	485.276	5.57725e-07
		484.126	1.821e-07	485.605	4.97124e-07
		484.454	1.82161e-07	485.934	5.1496e-07
		484.782	1.78553e-07	486.263	5.05828e-07
		485.11	1.80999e-07	486.592	4.85567e-07
		485.438	1.82344e-07	486.921	5.90013e-07
		485.766	1.83221e-07	487.25	5.10883e-07
		486.094	1.83466e-07	487.579	6.25949e-07
		486.422	1.83486e-07	487.908	4.60107e-07
		486.75	1.83731e-07	488.237	4.96941e-07
		487.078	1.83445e-07	488.566	4.83508e-07
		487.406	1.87175e-07	488.895	5.23256e-07
		487.734	1.86014e-07	489.224	5.14349e-07
		488.062	1.85606e-07	489.553	4.37726e-07
		488.39	1.87053e-07	489.882	5.33917e-07
		488.718	1.8689e-07	490.211	3.91659e-07
		489.046	1.86442e-07	490.54	4.88889e-07
		489.374	1.88888e-07	490.869	4.17852e-07
		489.702	1.86238e-07	491.198	5.02322e-07
		490.03	1.83241e-07	491.527	5.09578e-07
		490.358	1.84138e-07	491.856	4.8948e-07
		490.686	1.83017e-07	492.185	4.48305e-07
		491.014	1.84628e-07	492.514	4.51873e-07
		491.342	1.85973e-07	492.843	4.64816e-07
		491.67	1.83975e-07	493.172	4.85403e-07
		491.998	1.85178e-07	493.501	5.07826e-07
		492.326	1.86584e-07	493.83	4.84731e-07
		492.654	1.87991e-07	494.159	4.2091e-07
		492.982	1.88235e-07	494.488	5.80739e-07
		493.31	1.8797e-07	494.817	4.69688e-07
		493.638	1.87644e-07	495.146	4.59108e-07
		493.966	1.85912e-07	495.475	5.54627e-07
		494.294	1.91925e-07	495.804	4.88216e-07
		494.622	1.88521e-07	496.133	5.36587e-07
		494.95	1.85056e-07	496.462	5.68528e-07
		495.278	1.84892e-07	496.791	4.18831e-07
		495.606	1.8422e-07	497.12	5.32164e-07
		495.934	1.86482e-07	497.449	5.5587e-07
		496.262	1.83241e-07	497.778	5.84224e-07
		496.59	1.83955e-07	498.107	4.8255e-07
		496.918	1.8687e-07	498.436	4.82081e-07
		497.246	1.84363e-07	498.765	4.76924e-07
		497.574	1.84179e-07	499.094	4.62533e-07
		497.902	1.83771e-07	499.423	4.93761e-07
		498.23	1.84444e-07	499.752	5.34487e-07
		498.558	1.86156e-07	500.081	4.43047e-07
		498.886	1.84485e-07	500.41	5.39522e-07
		499.214	1.86625e-07	500.739	5.15877e-07
		499.542	1.88826e-07	501.068	4.7195e-07
		499.87	1.87746e-07	501.397	4.49956e-07
		500.198	1.87767e-07	501.726	4.63267e-07
		500.526	1.90457e-07	502.055	5.59213e-07
		500.854	1.92373e-07	502.384	5.98268e-07
		501.182	1.88888e-07	502.713	6.59643e-07
		501.51	1.90396e-07	503.042	5.30044e-07
		501.838	1.91252e-07	503.371	5.95924e-07
		502.166	1.92251e-07	503.7	5.97432e-07
		502.494	1.91313e-07	504.029	6.08113e-07
		502.822	1.91721e-07	504.358	6.12842e-07
		503.15	1.95105e-07	504.687	6.68816e-07
		503.478	1.94289e-07	505.016	6.09336e-07
		503.806	1.95003e-07	505.345	6.74279e-07
		504.134	1.94412e-07	505.674	7.17309e-07
		504.462	1.92516e-07	506.003	7.4444e-07
		504.79	1.92598e-07	506.332	6.91788e-07
		505.118	1.95451e-07	506.661	7.44133e-07
		505.446	1.94881e-07	506.99	7.42829e-07
		505.774	1.95818e-07	507.319	7.09563e-07
		506.102	1.95288e-07	507.648	7.22486e-07
		506.43	1.95349e-07	507.977	7.61867e-07
		506.758	1.95084e-07	508.306	9.32886e-07
		507.086	2.0018e-07	508.635	8.1246e-07
		507.414	1.9965e-07	508.964	7.20998e-07
		507.742	1.99895e-07	509.293	7.54142e-07
		508.07	2.00343e-07	509.622	6.7381e-07
		508.398	2.01179e-07	509.951	8.19105e-07
		508.726	2.11514e-07	510.28	7.55834e-07
		509.054	2.02137e-07	510.609	8.25546e-07
		509.382	2.00629e-07	510.938	7.77094e-07
		509.71	2.05195e-07	511.267	6.25684e-07
		510.038	2.05195e-07	511.596	7.21487e-07
		510.366	2.09129e-07	511.925	6.6531e-07
		510.694	2.09822e-07	512.254	6.21404e-07
		511.022	2.12146e-07	512.583	7.32291e-07
		511.35	2.10209e-07	512.912	6.54792e-07
		511.678	2.09312e-07	513.241	5.70547e-07
		512.006	2.10433e-07	513.57	6.16022e-07
		512.334	2.1184e-07	513.899	6.40442e-07
		512.662	2.13226e-07	514.228	6.43703e-07
		512.99	2.09006e-07	514.557	6.46476e-07
		513.318	2.09536e-07	514.886	6.30209e-07
		513.646	2.11045e-07	515.215	5.47798e-07
		513.974	2.09088e-07	515.544	5.8828e-07
		514.302	2.08823e-07	515.873	5.68997e-07
		514.63	2.09006e-07	516.202	5.56421e-07
		514.958	2.08456e-07	516.531	5.91114e-07
		515.286	2.06112e-07	516.86	5.5852e-07
		515.614	2.05704e-07	517.189	6.49248e-07
		515.942	2.06275e-07	517.518	6.05708e-07
		516.27	2.07009e-07	517.847	5.09436e-07
		516.598	2.06887e-07	518.176	5.4099e-07
		516.926	2.05908e-07	518.505	4.21949e-07
		517.254	2.04053e-07	518.834	5.45413e-07
		517.582	2.0654e-07	519.163	6.32085e-07
		517.91	2.08252e-07	519.492	5.26273e-07
		518.238	2.05052e-07	519.821	5.38931e-07
		518.566	2.06132e-07	520.15	5.04605e-07
		518.894	2.04053e-07	520.479	4.60352e-07
		519.222	2.0332e-07	520.808	5.98594e-07
		519.55	2.00649e-07	521.137	6.02854e-07
		519.878	2.01118e-07	521.466	4.84996e-07
		520.206	2.00955e-07	521.795	5.44027e-07
		520.534	2.01852e-07	522.124	5.22115e-07
		520.862	1.99324e-07	522.453	6.12353e-07
		521.19	2.01138e-07	522.782	4.94087e-07
		521.518	2.02973e-07	523.111	6.56402e-07
		521.846	2.01668e-07	523.44	5.69201e-07
		522.174	2.01138e-07	523.769	4.76007e-07
		522.502	2.02198e-07	524.098	5.95944e-07
		522.83	2.02137e-07	524.427	6.88507e-07
		523.158	2.01077e-07	524.756	4.16486e-07
		523.486	1.99915e-07	525.085	5.4684e-07
		523.814	2.00078e-07	525.414	5.19811e-07
		524.142	1.98652e-07	525.743	5.61251e-07
		524.47	1.99324e-07	526.072	5.18771e-07
		524.798	1.96165e-07	526.401	6.52101e-07
		525.126	1.99161e-07	526.73	5.56094e-07
		525.454	1.9859e-07	527.059	6.56871e-07
		525.782	1.98244e-07	527.388	6.27559e-07
		526.11	1.98794e-07	527.717	5.24968e-07
		526.438	1.98081e-07	528.046	4.94943e-07
		526.766	1.9751e-07	528.375	6.16695e-07
		527.094	1.95064e-07	528.704	4.59435e-07
		527.422	1.98162e-07	529.033	6.04424e-07
		527.75	1.96939e-07	529.362	5.55075e-07
		528.078	1.9751e-07	529.691	6.07135e-07
		528.406	1.99141e-07	530.02	5.28556e-07
		528.734	1.97469e-07	530.349	6.32798e-07
		529.062	1.97082e-07	530.678	5.45189e-07
		529.39	1.97979e-07	531.007	6.54955e-07
		529.718	2.00017e-07	531.336	6.58258e-07
		530.046	1.97245e-07	531.665	5.819e-07
		530.374	1.98387e-07	531.994	5.79759e-07
		530.702	1.99406e-07	532.323	5.75031e-07
		531.03	1.98733e-07	532.652	5.15001e-07
		531.358	1.97694e-07	532.981	4.79125e-07
		531.686	1.99834e-07	533.31	6.34592e-07
		532.014	1.97123e-07	533.639	5.97778e-07
		532.342	2.00303e-07	533.968	5.80188e-07
		532.67	1.99854e-07	534.297	6.45273e-07
		532.998	2.023e-07	534.626	5.53118e-07
		533.326	2.01199e-07	534.955	4.99795e-07
		533.654	1.99304e-07	535.284	5.84183e-07
		533.982	1.98774e-07	535.613	5.35425e-07
		534.31	2.00323e-07	535.942	4.94801e-07
		534.638	1.9645e-07	536.271	5.25254e-07
		534.966	2.00853e-07	536.6	6.03588e-07
		535.294	1.97816e-07	536.929	6.07196e-07
		535.622	1.95329e-07	537.258	5.60987e-07
		535.95	1.9802e-07	537.587	6.39076e-07
		536.278	1.99426e-07	537.916	5.93376e-07
		536.606	1.99813e-07	538.245	6.19386e-07
		536.934	1.97184e-07	538.574	6.58767e-07
		537.262	1.96246e-07	538.903	5.83938e-07
		537.59	2.00608e-07	539.232	6.70589e-07
		537.918	1.98285e-07	539.561	6.35428e-07
		538.246	1.97877e-07	539.89	6.5787e-07
		538.574	2.01913e-07	540.219	5.60375e-07
		538.902	2.00445e-07	540.548	6.04097e-07
		539.23	1.99752e-07	540.877	6.30474e-07
		539.558	1.99161e-07	541.206	6.14107e-07
		539.886	1.97469e-07	541.535	7.21752e-07
		540.214	2.00669e-07	541.864	6.14371e-07
		540.542	2.01648e-07	542.193	6.24135e-07
		540.87	2.01628e-07	542.522	5.74174e-07
		541.198	2.01077e-07	542.851	6.05993e-07
		541.526	2.0016e-07	543.18	6.48901e-07
		541.854	2.0016e-07	543.509	6.5469e-07
		542.182	1.98468e-07	543.838	5.93722e-07
		542.51	1.99752e-07	544.167	6.53875e-07
		542.838	2.00078e-07	544.496	6.47841e-07
		543.166	1.99589e-07	544.825	6.56361e-07
		543.494	1.97673e-07	545.154	6.8973e-07
		543.822	1.98244e-07	545.483	6.39647e-07
		544.15	1.97082e-07	545.812	6.78193e-07
		544.478	1.94962e-07	546.141	7.63845e-07
		544.806	1.93474e-07	546.47	7.69103e-07
		545.134	1.9431e-07	546.799	7.20876e-07
		545.462	1.96613e-07	547.128	7.14761e-07
		545.79	1.95288e-07	547.457	7.89915e-07
		546.118	1.93841e-07	547.786	6.10539e-07
		546.446	1.938e-07	548.115	8.45542e-07
		546.774	1.93046e-07	548.444	7.5936e-07
		547.102	1.94636e-07	548.773	7.42258e-07
		547.43	1.93413e-07	549.102	8.01534e-07
		547.758	1.92638e-07	549.431	8.44564e-07
		548.086	1.94983e-07	549.76	7.84147e-07
		548.414	1.91354e-07	550.089	8.28644e-07
		548.742	1.97245e-07	550.418	8.03735e-07
		549.07	2.00303e-07	550.747	7.24932e-07
		549.398	2.0175e-07	551.076	8.55347e-07
		549.726	1.94289e-07	551.405	8.22651e-07
		550.054	1.97062e-07	551.734	9.08976e-07
		550.382	2.02728e-07	552.063	9.18761e-07
		550.71	2.04909e-07	552.392	9.71187e-07
		551.038	2.01138e-07	552.721	1.03046e-09
		551.366	1.93474e-07	553.05	9.31541e-07
		551.694	1.94432e-07	553.379	9.66499e-07
		552.022	2.01567e-07	553.708	9.51639e-07
		552.35	2.00038e-07	554.037	1.02781e-09
		552.678	1.99161e-07	554.366	9.87881e-07
		553.006	1.98264e-07	554.695	9.09017e-07
		553.334	1.96797e-07	555.024	9.7186e-07
		553.662	1.97755e-07	555.353	9.27994e-07
		553.99	1.96736e-07	555.682	9.86841e-07
		554.318	1.95268e-07	556.011	8.92689e-07
		554.646	1.97286e-07	556.34	7.98823e-07
		554.974	1.97551e-07	556.669	9.21961e-07
		555.302	1.97041e-07	556.998	1.01193e-09
		555.63	1.97755e-07	557.327	8.86921e-07
		555.958	1.96899e-07	557.656	8.97235e-07
		556.286	2.01587e-07	557.985	8.72021e-07
		556.614	1.98753e-07	558.314	8.11929e-07
		556.942	2.00058e-07	558.643	9.13583e-07
		557.27	1.97836e-07	558.972	7.89263e-07
		557.598	2.03197e-07	559.301	7.21304e-07
		557.926	2.0336e-07	559.63	7.71774e-07
		558.254	2.03809e-07	559.959	6.30229e-07
		558.582	2.02952e-07	560.288	6.71792e-07
		558.91	2.03014e-07	560.617	6.78152e-07
		559.238	2.04746e-07	560.946	6.39484e-07
		559.566	2.02443e-07	561.275	7.73547e-07
		559.894	2.02259e-07	561.604	8.96195e-07
		560.222	2.04746e-07	561.933	8.24017e-07
		560.55	2.07865e-07	562.262	8.95972e-07
		560.878	2.06988e-07	562.591	7.92015e-07
		561.206	2.07457e-07	562.92	8.52004e-07
		561.534	2.07519e-07	563.249	7.87061e-07
		561.862	2.1023e-07	563.578	7.67657e-07
		562.19	2.08048e-07	563.907	7.48047e-07
		562.518	2.07172e-07	564.236	6.3129e-07
		562.846	2.08089e-07	564.565	5.8035e-07
		563.174	2.10902e-07	564.894	6.78824e-07
		563.502	2.08171e-07	565.223	6.70345e-07
		563.83	2.11208e-07	565.552	7.74424e-07
		564.158	2.11351e-07	565.881	6.45476e-07
		564.486	2.07743e-07	566.21	6.02263e-07
		564.814	2.09068e-07	566.539	6.0153e-07
		565.142	2.08762e-07	566.868	5.66571e-07
		565.47	2.07539e-07	567.197	5.96596e-07
		565.798	2.10128e-07	567.526	6.36711e-07
		566.126	2.08456e-07	567.855	4.35239e-07
		566.454	2.08619e-07	568.184	4.49712e-07
		566.782	2.07294e-07	568.513	5.51691e-07
		567.11	2.08701e-07	568.842	6.20608e-07
		567.438	2.07315e-07	569.171	5.30512e-07
		567.766	2.05969e-07	569.5	4.95086e-07
		568.094	2.04502e-07	569.829	4.06029e-07
		568.422	2.02158e-07	570.158	3.97101e-07
		568.75	2.03972e-07	570.487	4.2519e-07
		569.078	2.09394e-07	570.816	3.90334e-07
		569.406	2.04114e-07	571.145	3.25881e-07
		569.734	2.03931e-07	571.474	3.365e-07
		570.062	2.04767e-07	571.803	2.91636e-07
		570.39	2.05541e-07	572.132	3.7044e-07
		570.718	2.04726e-07	572.461	2.95081e-07
		571.046	2.07315e-07	572.79	3.95878e-07
		571.374	2.05888e-07	573.119	3.80774e-07
		571.702	2.04909e-07	573.448	4.00974e-07
		572.03	2.05562e-07	573.777	3.5083e-07
		572.358	2.05766e-07	574.106	2.89109e-07
		572.686	2.04155e-07	574.435	3.91863e-07
		573.014	2.02728e-07	574.764	4.15019e-07
		573.342	2.03992e-07	575.093	3.843e-07
		573.67	2.01933e-07	575.422	4.20338e-07
		573.998	2.02402e-07	575.751	4.40213e-07
		574.326	2.04787e-07	576.08	4.56173e-07
		574.654	2.01893e-07	576.409	4.68546e-07
		574.982	2.0599e-07	576.738	3.96653e-07
		575.31	2.03768e-07	577.067	4.52585e-07
		575.638	2.04909e-07	577.396	4.1563e-07
		575.966	2.04359e-07	577.725	3.90701e-07
		576.294	2.0122e-07	578.054	3.55376e-07
		576.622	1.991e-07	578.383	5.35282e-07
		576.95	1.98855e-07	578.712	4.85362e-07
		577.278	1.97571e-07	579.041	4.65407e-07
		577.606	1.96511e-07	579.37	4.60637e-07
		577.934	1.98101e-07	579.699	4.23702e-07
		578.262	1.97857e-07	580.028	4.29532e-07
		578.59	1.98264e-07	580.357	4.09657e-07
		578.918	1.97041e-07	580.686	4.96777e-07
		579.246	1.95247e-07	581.015	4.80267e-07
		579.574	1.95859e-07	581.344	4.17179e-07
		579.902	1.96287e-07	581.673	5.12106e-07
		580.23	1.95533e-07	582.002	4.94127e-07
		580.558	1.98244e-07	582.331	5.57623e-07
		580.886	1.97897e-07	582.66	5.84651e-07
		581.214	1.97428e-07	582.989	5.57989e-07
		581.542	1.99834e-07	583.318	6.54792e-07
		581.87	2.00629e-07	583.647	6.7915e-07
		582.198	1.98896e-07	583.976	6.59827e-07
		582.526	2.00975e-07	584.305	6.67063e-07
		582.854	2.00751e-07	584.634	5.58846e-07
		583.182	1.98325e-07	584.963	7.60237e-07
		583.51	2.02076e-07	585.292	7.71733e-07
		583.838	2.00751e-07	585.621	7.17105e-07
		584.166	2.02402e-07	585.95	7.34207e-07
		584.494	2.03503e-07	586.279	6.47331e-07
		584.822	2.02565e-07	586.608	6.87589e-07
		585.15	2.05256e-07	586.937	6.88894e-07
		585.478	2.03075e-07	587.266	7.64741e-07
		585.806	2.09129e-07	587.595	6.98311e-07
		586.134	2.05011e-07	587.924	7.20101e-07
		586.462	2.04971e-07	588.253	6.87548e-07
		586.79	2.07192e-07	588.582	6.93745e-07
		587.118	2.09129e-07	588.911	6.98576e-07
		587.446	2.05847e-07	589.24	8.0877e-07
		587.774	2.06805e-07	589.569	8.55306e-07
		588.102	2.04767e-07	589.898	8.0557e-07
		588.43	2.06438e-07	590.227	7.8488e-07
		588.758	2.05582e-07	590.556	8.18676e-07
		589.086	2.07722e-07	590.885	8.04877e-07
		589.414	2.1076e-07	591.214	8.28257e-07
		589.742	2.08313e-07	591.543	7.4448e-07
		590.07	2.07804e-07	591.872	8.20287e-07
		590.398	2.07967e-07	592.201	7.70408e-07
		590.726	2.08232e-07	592.53	8.02594e-07
		591.054	2.07926e-07	592.859	8.52514e-07
		591.382	2.04277e-07	593.188	8.17739e-07
		591.71	2.06275e-07	593.517	7.30741e-07
		592.038	2.06418e-07	593.846	7.01307e-07
		592.366	2.08762e-07	594.175	7.38793e-07
		592.694	2.08395e-07	594.504	6.46394e-07
		593.022	2.08619e-07	594.833	6.66777e-07
		593.35	2.09006e-07	595.162	7.97212e-07
		593.678	2.07029e-07	595.491	7.63356e-07
		594.006	2.10168e-07	595.82	7.4024e-07
		594.334	2.12961e-07	596.149	7.22588e-07
		594.662	2.11106e-07	596.478	7.22344e-07
		594.99	2.09272e-07	596.807	6.65147e-07
		595.318	2.09557e-07	597.136	6.93011e-07
		595.646	2.11167e-07	597.465	6.64881e-07
		595.974	2.09598e-07	597.794	6.34021e-07
		596.302	2.10861e-07	598.123	5.87036e-07
		596.63	2.11779e-07	598.452	5.87261e-07
		596.958	2.10882e-07	598.781	6.04893e-07
		597.286	2.10026e-07	599.11	8.15313e-07
		597.614	2.10556e-07	599.439	6.60459e-07
		597.942	2.09414e-07	599.768	6.44682e-07
		598.27	2.11208e-07	600.097	6.56952e-07
		598.598	2.10678e-07	600.426	6.98209e-07
		598.926	2.09169e-07	600.755	5.57032e-07
		599.254	2.09047e-07	601.084	5.23215e-07
		599.582	2.08436e-07	601.413	5.96005e-07
		599.91	2.08354e-07	601.742	4.5709e-07
		600.238	2.05602e-07	602.071	4.96533e-07
		600.566	2.06805e-07	602.4	5.33916e-07
		600.894	2.09394e-07	602.729	5.68385e-07
		601.222	2.07417e-07	603.058	5.05135e-07
		601.55	2.09373e-07	603.387	4.50262e-07
		601.878	2.07172e-07	603.716	4.2309e-07
		602.206	2.08211e-07	604.045	4.87319e-07
		602.534	2.10046e-07	604.374	3.13528e-07
		602.862	2.08048e-07	604.703	4.12817e-07
		603.19	2.04909e-07	605.032	4.19931e-07
		603.518	2.05419e-07	605.361	4.43005e-07
		603.846	2.05664e-07	605.69	4.21908e-07
		604.174	2.07824e-07	606.019	3.28877e-07
		604.502	2.05867e-07	606.348	4.47062e-07
		604.83	2.06316e-07	606.677	4.10147e-07
		605.158	2.04237e-07	607.006	5.27842e-07
		605.486	2.03646e-07	607.335	3.61837e-07
		605.814	2.04542e-07	607.664	3.39395e-07
		606.142	2.04991e-07	607.993	3.68075e-07
		606.47	2.03442e-07	608.322	2.82096e-07
		606.798	2.04461e-07	608.651	1.84866e-07
		607.126	2.06968e-07	608.98	3.60207e-07
		607.454	2.05725e-07	609.309	3.83872e-07
		607.782	2.04746e-07	609.638	3.13589e-07
		608.11	2.07213e-07	609.967	3.70276e-07
		608.438	2.05766e-07	610.296	2.16013e-07
		608.766	2.09516e-07	610.625	3.83831e-07
		609.094	2.10189e-07	610.954	3.73884e-07
		609.422	2.05929e-07	611.283	3.29448e-07
		609.75	2.05276e-07	611.612	3.27042e-07
		610.078	2.04665e-07	611.941	3.81793e-07
		610.406	2.0548e-07	612.27	3.89825e-07
		610.734	2.03686e-07	612.599	3.77289e-07
		611.062	2.02647e-07	612.928	2.86357e-07
		611.39	2.023e-07	613.257	3.54357e-07
		611.718	2.03992e-07	613.586	4.65102e-07
		612.046	2.02239e-07	613.915	3.59351e-07
		612.374	2.02076e-07	614.244	5.3836e-07
		612.702	1.99528e-07	614.573	4.10697e-07
		613.03	2.00629e-07	614.902	3.99568e-07
		613.358	1.991e-07	615.231	3.57496e-07
		613.686	1.98407e-07	615.56	4.40478e-07
		614.014	1.98387e-07	615.889	5.10883e-07
		614.342	2.00975e-07	616.218	5.52935e-07
		614.67	2.00119e-07	616.547	4.64673e-07
		614.998	1.99487e-07	616.876	5.27863e-07
		615.326	2.00323e-07	617.205	5.373e-07
		615.654	2.03381e-07	617.534	4.42109e-07
		615.982	2.012e-07	617.863	5.11331e-07
		616.31	2.04074e-07	618.192	5.46656e-07
		616.638	2.03238e-07	618.521	5.40439e-07
		616.966	2.04013e-07	618.85	4.95983e-07
		617.294	2.03829e-07	619.179	4.85872e-07
		617.622	2.05786e-07	619.508	3.90823e-07
		617.95	2.0389e-07	619.837	5.35771e-07
		618.278	2.03136e-07	620.166	5.25844e-07
		618.606	2.05052e-07	620.495	5.86139e-07
		618.934	2.02545e-07	620.824	5.48002e-07
		619.262	2.05725e-07	621.153	4.64856e-07
		619.59	2.03136e-07	621.482	4.98286e-07
		619.918	2.04889e-07	621.811	4.25496e-07
		620.246	2.07315e-07	622.14	3.95878e-07
		620.574	2.06622e-07	622.469	3.09268e-07
		620.902	2.06988e-07	622.798	3.84484e-07
		621.23	2.06703e-07	623.127	4.34118e-07
		621.558	2.05073e-07	623.456	3.36297e-07
		621.886	2.08293e-07	623.785	4.5548e-07
		622.214	2.05888e-07	624.114	4.63369e-07
		622.542	2.08497e-07	624.443	3.92882e-07
		622.87	2.05806e-07	624.772	4.14856e-07
		623.198	2.07783e-07	625.101	4.26657e-07
		623.526	2.06601e-07	625.43	3.41841e-07
		623.854	2.06397e-07	625.759	3.82262e-07
		624.182	2.03605e-07	626.088	4.07069e-07
		624.51	2.06275e-07	626.417	4.20175e-07
		624.838	2.07804e-07	626.746	4.05662e-07
		625.166	2.09944e-07	627.075	3.46142e-07
		625.494	2.09761e-07	627.404	4.7621e-07
		625.822	2.08905e-07	627.733	5.17651e-07
		626.15	2.0919e-07	628.062	4.42781e-07
		626.478	2.08966e-07	628.391	3.58148e-07
		626.806	2.09822e-07	628.72	3.88051e-07
		627.134	2.0972e-07	629.049	4.58069e-07
		627.462	2.08986e-07	629.378	4.06029e-07
		627.79	2.11493e-07	629.707	4.39234e-07
		628.118	2.10067e-07	630.036	3.93677e-07
		628.446	2.10454e-07	630.365	2.82463e-07
		628.774	2.11412e-07	630.694	3.13426e-07
		629.102	2.08314e-07	631.023	3.86298e-07
		629.43	2.08701e-07	631.352	3.49566e-07
		629.758	2.11371e-07	631.681	3.62408e-07
		630.086	2.07233e-07	632.01	2.32259e-07
		630.414	2.12431e-07	632.339	2.98872e-07
		630.742	2.1237e-07	632.668	3.4867e-07
		631.07	2.11555e-07	632.997	1.60019e-07
		631.398	2.09272e-07	633.326	1.91776e-07
		631.726	2.08456e-07	633.655	1.40083e-07
		632.054	2.11106e-07	633.984	1.79016e-07
		632.382	2.12166e-07	634.313	2.59328e-07
		632.71	2.11167e-07	634.642	1.74165e-07
		633.038	2.11983e-07	634.971	1.60243e-07
		633.366	2.10739e-07	635.3	3.06965e-07
		633.694	2.12472e-07	635.629	2.21598e-07
		634.022	2.12064e-07	635.958	1.91817e-07
		634.35	2.11534e-07	636.287	2.21883e-07
		634.678	2.11575e-07	636.616	2.55618e-07
		635.006	2.10535e-07	636.945	2.3768e-07
		635.334	2.10841e-07	637.274	2.07044e-07
		635.662	2.13063e-07	637.603	2.26592e-07
		635.99	2.12839e-07	637.932	2.13016e-07
		636.318	2.14082e-07	638.261	1.82909e-07
		636.646	2.13144e-07	638.59	1.4573e-07
		636.974	2.12737e-07	638.919	1.83215e-07
		637.302	2.12655e-07	639.248	1.1279e-07
		637.63	2.14041e-07	639.577	6.50715e-08
		637.958	2.13797e-07	639.906	5.41254e-08
		638.286	2.11697e-07	640.235	8.83497e-08
		638.614	2.11921e-07	640.564	2.38557e-07
		638.942	2.12186e-07	640.893	1.96118e-07
		639.27	2.10882e-07	641.222	3.50462e-08
		639.598	2.10658e-07	641.551	3.64936e-08
		639.926	2.09516e-07	641.88	3.86543e-08
		640.254	2.09047e-07	642.209	3.40068e-08
		640.582	2.08436e-07	642.538	1.21963e-08
		640.91	2.08945e-07	642.867	8.11954e-09
		641.238	2.12329e-07	643.196	7.25931e-08
		641.566	2.15081e-07	643.525	1.31543e-07
		641.894	2.13776e-07	643.854	-1.09189e-08
		642.222	2.13899e-07	644.183	6.78437e-08
		642.55	2.12084e-07	644.512	7.64661e-08
		642.878	2.12737e-07	644.841	6.05258e-08
		643.206	2.11514e-07	645.17	3.88377e-08
		643.534	2.11983e-07	645.499	1.04494e-07
		643.862	2.11025e-07	645.828	8.65967e-08
		644.19	2.13287e-07	646.157	9.09791e-08
		644.518	2.10658e-07	646.486	5.18426e-08
		644.846	2.10352e-07	646.815	2.3179e-07
		645.174	2.09802e-07	647.144	1.43936e-07
		645.502	2.06968e-07	647.473	1.78242e-07
		645.83	2.08008e-07	647.802	2.49523e-07
		646.158	2.09272e-07	648.131	3.08616e-07
		646.486	2.06255e-07	648.46	3.90028e-07
		646.814	2.09842e-07	648.789	3.15159e-07
		647.142	2.10046e-07	649.118	4.20522e-07
		647.47	2.0919e-07	649.447	4.56907e-07
		647.798	2.10291e-07	649.776	4.86688e-07
		648.126	2.15183e-07	650.105	4.87972e-07
		648.454	2.14062e-07	650.434	5.98472e-07
		648.782	2.13226e-07	650.763	5.36261e-07
		649.11	2.13511e-07	651.092	6.4943e-07
		649.438	2.12248e-07	651.421	6.38301e-07
		649.766	2.13409e-07	651.75	5.86486e-07
		650.094	2.07743e-07	652.079	6.45375e-07
		650.422	2.12248e-07	652.408	5.99491e-07
		650.75	2.11473e-07	652.737	6.6798e-07
		651.078	2.10556e-07	653.066	5.03586e-07
		651.406	2.09129e-07	653.395	5.89747e-07
		651.734	2.10331e-07	653.724	6.26703e-07
		652.062	2.11391e-07	654.053	6.26805e-07
		652.39	2.16019e-07	654.382	6.99779e-07
		652.718	2.07009e-07	654.711	7.30538e-07
		653.046	2.08089e-07	655.04	7.48414e-07
		653.374	2.05317e-07	655.369	5.6653e-07
		653.702	2.03992e-07	655.698	5.98798e-07
		654.03	2.06805e-07	656.027	6.04526e-07
		654.358	2.05786e-07	656.356	7.07687e-07
		654.686	2.06194e-07	656.685	5.81267e-07
[truncated: 4,407 more rows]

## Sheet: Figure 4j
	Figure 4j
				Vmax	Ref
			1	0.3	39
			2	0.4	27
			3	0.63	4
			4	0.78	40
			5	1	3
			6	1	5
			7	1.15	8
			8	1.2	41
			9	1.4	25
			10	1.486	42
			11	1.63	43
			12	3	44
			13	6.4	this work
