# Supplementary material for: Enhancing hydrovoltaic power generation through heat conduction effects
Source: Nat Commun. 2022 Feb 24;13:1043. doi: 10.1038/s41467-022-28689-8 (PMC8873497; doi:10.1038/s41467-022-28689-8)
Supplement: Supplementary file 3 — Source Data [file 41467_2022_28689_MOESM3_ESM.zip › Source data/source-data- Figure 5.xlsx]

## Sheet: Figure 5a
	Figure 5a

## Sheet: Figure 5b
				2.2 uF		10 uF		47 uF		100 uF
	Figure 5b		Time (s)	Voltage (V)	Time (s)	Voltage (V)	Time (s)	Voltage (V)	Time (s)	Voltage (V)
			0	0	0	0.01923	0	0.00405	0	0.00438
			0.3259	0.04823	0.3272	0.06053	0.3272	0.01166	0.3267	0.00792
			0.6515	0.07385	0.6541	0.10063	0.6547	0.019	0.6526	0.01145
			0.9788	0.09035	0.9802	0.14031	0.982	0.02647	0.9791	0.01498
			1.305	0.11292	1.308	0.17946	1.307	0.03392	1.3058	0.01851
			1.632	0.11831	1.634	0.21787	1.633	0.04124	1.6325	0.02203
			1.958	0.12099	1.96	0.25585	1.958	0.04865	1.9592	0.02553
			2.284	0.11991	2.285	0.29346	2.28569	0.05598	2.2859	0.02903
			2.61063	0.11957	2.611	0.33077	2.61204	0.06336	2.6126	0.03254
			2.93701	0.11934	2.93853	0.36798	2.93839	0.07065	2.9393	0.03602
			3.26339	0.11914	3.26491	0.40426	3.26475	0.07792	3.266	0.0395
			3.58977	0.11897	3.59129	0.44045	3.5911	0.08525	3.5927	0.04299
			3.91616	0.11881	3.91768	0.4751	3.91745	0.0925	3.9191	0.04648
			4.24254	0.11866	4.24406	0.51038	4.24381	0.09978	4.24572	0.04997
			4.56893	0.11853	4.57044	0.54362	4.57016	0.10698	4.57235	0.05345
			4.89531	0.11841	4.89683	0.57825	4.89651	0.11415	4.89897	0.05692
			5.22169	0.1183	5.22321	0.61162	5.22287	0.12127	5.2256	0.06039
			5.54807	0.11819	5.54959	0.64527	5.54922	0.12841	5.55222	0.06386
			5.87446	0.11911	5.87598	0.67826	5.87558	0.13552	5.87885	0.06733
			6.20084	0.119	6.20236	0.7111	6.20193	0.14259	6.20547	0.07081
			6.52722	0.11922	6.52874	0.74488	6.52828	0.14962	6.5321	0.07426
			6.85361	0.11855	6.85513	0.77554	6.85464	0.15663	6.85872	0.07772
			7.17999	0.11809	7.18151	0.80714	7.18099	0.16368	7.18535	0.08117
			7.50638	0.11915	7.50789	0.83875	7.50734	0.1707	7.51197	0.08463
			7.83276	0.13384	7.83428	0.8694	7.8337	0.17772	7.8386	0.08809
			8.15914	0.14806	8.16066	0.89857	8.16005	0.18468	8.16522	0.09154
			8.48553	0.1722	8.48704	0.92944	8.4864	0.19164	8.49185	0.09499
			8.81191	0.26726	8.81343	0.96043	8.81276	0.19861	8.81847	0.09842
			9.13829	0.42086	9.13981	0.99098	9.13911	0.20553	9.1451	0.10184
			9.46467	0.58418	9.46619	1.0207	9.46546	0.2124	9.47172	0.10526
			9.79106	0.73891	9.79258	1.0492	9.79182	0.21931	9.79835	0.10868
			10.1174	0.88769	10.119	1.0713	10.1182	0.22622	10.125	0.11209
			10.4438	1.0298	10.4453	1.0991	10.4445	0.23312	10.4516	0.1155
			10.7702	1.1659	10.7717	1.1276	10.7709	0.24	10.7782	0.1189
			11.0966	1.2954	11.0981	1.1541	11.0972	0.2469	11.1049	0.12229
			11.423	1.4204	11.4245	1.1783	11.4236	0.25374	11.4315	0.1257
			11.7494	1.5401	11.7509	1.2052	11.7499	0.26058	11.7581	0.1291
			12.0757	1.6549	12.0773	1.2312	12.0763	0.26742	12.0847	0.13251
			12.4021	1.765	12.4036	1.2586	12.4026	0.27427	12.4114	0.1359
			12.7285	1.872	12.73	1.2856	12.729	0.28109	12.738	0.13929
			13.0549	1.9733	13.0564	1.313	13.0554	0.28793	13.0646	0.14269
			13.3813	2.0702	13.3828	1.3395	13.3817	0.29473	13.3912	0.14608
			13.7077	2.336	13.7092	1.3658	13.7081	0.30152	13.7179	0.14946
			14.034	2.4195	14.0356	1.3925	14.0344	0.30828	14.0445	0.15284
			14.3604	2.5003	14.3619	1.419	14.3608	0.31499	14.3711	0.15621
			14.6868	2.5771	14.6883	1.4449	14.6871	0.32174	14.6977	0.15958
			15.0132	2.6504	15.0147	1.4697	15.0135	0.32846	15.0244	0.16296
			15.3396	2.7191	15.3411	1.4942	15.3398	0.33516	15.351	0.16632
			15.666	2.7869	15.6675	1.5189	15.6662	0.34187	15.6776	0.16969
			15.9923	2.8535	15.9939	1.5435	15.9925	0.34852	16.0042	0.17304
			16.3187	2.9193	16.3202	1.568	16.3189	0.35519	16.3309	0.17639
			16.6451	2.9845	16.6466	1.5924	16.6452	0.36186	16.6575	0.17974
			16.9715	3.0438	16.973	1.6165	16.9716	0.36852	16.9841	0.1831
			17.2979	3.1008	17.2994	1.6403	17.298	0.37514	17.3107	0.18645
			17.6243	3.1572	17.6258	1.6638	17.6243	0.38176	17.6374	0.18979
			17.9506	3.2115	17.9522	1.6873	17.9507	0.38838	17.964	0.19314
			18.277	3.2615	18.2785	1.7106	18.277	0.39498	18.2906	0.19648
			18.6034	3.3118	18.6049	1.7336	18.6034	0.40157	18.6172	0.19981
			18.9298	3.3571	18.9313	1.7564	18.9297	0.40814	18.9439	0.20315
			19.2562	3.402	19.2577	1.7791	19.2561	0.41471	19.2705	0.20648
			19.5826	3.4458	19.5841	1.8016	19.5824	0.42128	19.5971	0.2098
			19.9089	3.4882	19.9105	1.8238	19.9088	0.42781	19.9237	0.21312
			20.2353	3.5291	20.2368	1.8459	20.2351	0.43433	20.2504	0.21643
			20.5617	3.5685	20.5632	1.8677	20.5615	0.44086	20.577	0.21976
			20.8881	3.6065	20.8896	1.8894	20.8878	0.44737	20.9036	0.22308
			21.2145	3.6431	21.216	1.9109	21.2142	0.45388	21.2302	0.22639
			21.5409	3.6786	21.5424	1.9321	21.5405	0.46036	21.5569	0.2297
			21.8672	3.7131	21.8688	1.9533	21.8669	0.46683	21.8835	0.233
			22.1936	3.7463	22.1951	1.9741	22.1933	0.47328	22.2101	0.23629
			22.52	3.7782	22.5215	1.9948	22.5196	0.47973	22.5367	0.23958
			22.8464	3.8089	22.8479	2.0154	22.846	0.48613	22.8634	0.24286
			23.1728	3.8387	23.1743	2.0357	23.1723	0.49254	23.19	0.24615
			23.4992	3.8674	23.5007	2.0559	23.4987	0.49895	23.5166	0.24944
			23.8255	3.8952	23.8271	2.0759	23.825	0.50534	23.8432	0.25271
			24.1519	3.9222	24.1534	2.0957	24.1514	0.51172	24.1699	0.25598
			24.4783	3.9483	24.4798	2.1525	24.4777	0.51808	24.4965	0.25926
			24.8047	3.9736	24.8062	2.1718	24.8041	0.52444	24.8231	0.26254
			25.1311	3.9984	25.1326	2.1909	25.1304	0.53079	25.1497	0.26582
			25.4575	4.0224	25.459	2.2098	25.4568	0.53711	25.4764	0.26908
			25.7838	4.0457	25.7854	2.2287	25.7831	0.54343	25.803	0.27237
			26.1102	4.0683	26.1117	2.2474	26.1095	0.54975	26.1296	0.27564
			26.4366	4.0901	26.4381	2.266	26.4358	0.55604	26.4562	0.27891
			26.763	4.1114	26.7645	2.2843	26.7622	0.56231	26.7829	0.28217
			27.0894	4.1321	27.0909	2.3025	27.0886	0.56857	27.1095	0.28542
			27.4158	4.1521	27.4173	2.3206	27.4149	0.57484	27.4361	0.28867
			27.7421	4.1716	27.7437	2.3384	27.7413	0.58109	27.7627	0.29192
			28.0685	4.1904	28.07	2.3561	28.0676	0.5873	28.0894	0.29518
			28.3949	4.209	28.3964	2.3737	28.394	0.59356	28.416	0.2984
			28.7213	4.2272	28.7228	2.3912	28.7203	0.5998	28.7426	0.30165
			29.0477	4.2448	29.0492	2.4084	29.0467	0.60597	29.0692	0.30489
			29.3741	4.262	29.3756	2.4255	29.373	0.61216	29.3959	0.30812
			29.7004	4.2787	29.702	2.4425	29.6994	0.61835	29.7225	0.31137
			30.0268	4.2949	30.0283	2.4593	30.0257	0.62449	30.0491	0.31461
			30.3532	4.3109	30.3547	2.476	30.3521	0.63066	30.3757	0.31783
			30.6796	4.3263	30.6811	2.4926	30.6784	0.63682	30.7024	0.32104
			31.006	4.3413	31.0075	2.509	31.0048	0.64298	31.029	0.32427
			31.3324	4.3559	31.3339	2.5252	31.3312	0.64912	31.3556	0.32751
			31.6587	4.3699	31.6603	2.5413	31.6575	0.65521	31.6822	0.33075
			31.9851	4.3837	31.9866	2.5572	31.9839	0.66127	32.0089	0.33397
			32.3115	4.397	32.313	2.5731	32.3102	0.66735	32.3355	0.3372
			32.6379	4.4098	32.6394	2.5888	32.6366	0.67344	32.6621	0.34041
			32.9643	4.4222	32.9658	2.6044	32.9629	0.67953	32.9887	0.34361
			33.2907	4.4341	33.2922	2.6199	33.2893	0.68558	33.3154	0.34683
			33.617	4.4455	33.6186	2.6353	33.6156	0.69162	33.642	0.35004
			33.9434	4.4566	33.9449	2.6504	33.942	0.69766	33.9686	0.35325
			34.2698	4.4673	34.2713	2.6655	34.2683	0.70368	34.2952	0.35646
			34.5962	4.4775	34.5977	2.6805	34.5947	0.70969	34.6219	0.35966
			34.9226	4.4875	34.9241	2.6954	34.921	0.71569	34.9485	0.36286
			35.249	4.4976	35.2505	2.7102	35.2474	0.72167	35.2751	0.36607
			35.5753	4.5074	35.5769	2.7249	35.5737	0.72764	35.6017	0.36926
			35.9017	4.5171	35.9032	2.7394	35.9001	0.73361	35.9284	0.37245
			36.2281	4.5267	36.2296	2.7537	36.2265	0.73958	36.255	0.37563
			36.5545	4.5361	36.556	2.768	36.5528	0.74554	36.5816	0.37881
			36.8809	4.5453	36.8824	2.7821	36.8792	0.75147	36.9082	0.382
			37.2073	4.5544	37.2088	2.7961	37.2055	0.75739	37.2349	0.38518
			37.5336	4.5633	37.5352	2.8101	37.5319	0.7633	37.5615	0.38836
			37.86	4.5721	37.8615	2.8239	37.8582	0.7692	37.8881	0.39153
			38.1864	4.5807	38.1879	2.8376	38.1846	0.77512	38.2147	0.3947
			38.5128	4.589	38.5143	2.8513	38.5109	0.781	38.5414	0.39786
			38.8392	4.5971	38.8407	2.8649	38.8373	0.78688	38.868	0.40104
			39.1656	4.6048	39.1671	2.8783	39.1636	0.79276	39.1946	0.4042
			39.4919	4.6122	39.4935	2.8916	39.49	0.7986	39.5212	0.40736
			39.8183	4.6193	39.8198	2.9048	39.8163	0.80446	39.8479	0.41052
			40.1447	4.6262	40.1462	2.9179	40.1427	0.81027	40.1745	0.41366
			40.4711	4.6329	40.4726	2.9309	40.4691	0.81611	40.5011	0.41682
			40.7975	4.6393	40.799	2.9439	40.7954	0.82194	40.8277	0.41995
			41.1239	4.6454	41.1254	2.9567	41.1218	0.82779	41.1544	0.42308
			41.4502	4.6513	41.4518	2.9694	41.4481	0.83361	41.481	0.4262
			41.7766	4.657	41.7781	2.9821	41.7745	0.83941	41.8076	0.42933
			42.103	4.6626	42.1045	2.9947	42.1008	0.84521	42.1342	0.43247
			42.4294	4.6681	42.4309	3.0072	42.4272	0.85098	42.4609	0.43559
			42.7558	4.6733	42.7573	3.0196	42.7535	0.85676	42.7875	0.43871
			43.0822	4.6783	43.0837	3.0318	43.0799	0.86251	43.1141	0.44184
			43.4085	4.683	43.4101	3.044	43.4062	0.86825	43.4407	0.44496
			43.7349	4.6874	43.7364	3.0561	43.7326	0.87399	43.7674	0.44807
			44.0613	4.6915	44.0628	3.0682	44.0589	0.87972	44.094	0.45119
			44.3877	4.6955	44.3892	3.0801	44.3853	0.88543	44.4206	0.45429
			44.7141	4.6993	44.7156	3.092	44.7116	0.89115	44.7472	0.4574
			45.0405	4.703	45.042	3.1038	45.038	0.89685	45.0739	0.46051
			45.3668	4.7065	45.3684	3.1155	45.3644	0.90255	45.4005	0.46363
			45.6932	4.7099	45.6947	3.1271	45.6907	0.90824	45.7271	0.46674
			46.0196	4.7131	46.0211	3.1386	46.0171	0.91387	46.0537	0.46982
			46.346	4.7163	46.3475	3.1501	46.3434	0.9195	46.3804	0.47292
			46.6724	4.7193	46.6739	3.1614	46.6698	0.92516	46.707	0.47602
			46.9988	4.7222	47.0003	3.1727	46.9961	0.93076	47.0336	0.47911
			47.3251	4.7249	47.3267	3.1839	47.3225	0.93641	47.3602	0.48219
			47.6515	4.7276	47.653	3.195	47.6488	0.94199	47.6869	0.48527
			47.9779	4.7302	47.9794	3.2061	47.9752	0.94759	48.0135	0.48835
			48.3043	4.7328	48.3058	3.217	48.3015	0.95316	48.3401	0.49141
			48.6307	4.7355	48.6322	3.2278	48.6279	0.95872	48.6667	0.49448
			48.9571	4.7382	48.9586	3.2386	48.9542	0.96431	48.9934	0.49756
			49.2834	4.7411	49.285	3.2493	49.2806	0.96988	49.32	0.50063
			49.6098	4.744	49.6113	3.26	49.607	0.97546	49.6466	0.50369
			49.9362	4.7469	49.9377	3.2706	49.9333	0.98101	49.9732	0.50676
			50.2626	4.7497	50.2641	3.2811	50.2597	0.98659	50.2999	0.50983
			50.589	4.7526	50.5905	3.2917	50.586	0.99212	50.6265	0.51289
			50.9154	4.7554	50.9169	3.3021	50.9124	0.99766	50.9531	0.51595
			51.2417	4.7583	51.2433	3.3125	51.2387	1.0032	51.2797	0.519
			51.5681	4.7613	51.5696	3.3228	51.5651	1.0087	51.6064	0.52205
			51.8945	4.7645	51.896	3.3331	51.8914	1.0142	51.933	0.52509
			52.2209	4.7678	52.2224	3.3432	52.2178	1.0197	52.2596	0.52814
			52.5473	4.771	52.5488	3.3533	52.5441	1.0251	52.5862	0.53117
			52.8737	4.7743	52.8752	3.3634	52.8705	1.0306	52.9129	0.5342
			53.2	4.7773	53.2016	3.3735	53.1968	1.036	53.2395	0.53723
			53.5264	4.7802	53.5279	3.3835	53.5232	1.0415	53.5661	0.54025
			53.8528	4.783	53.8543	3.3933	53.8496	1.0469	53.8927	0.54326
			54.1792	4.7859	54.1807	3.4031	54.1759	1.0524	54.2194	0.54629
			54.5056	4.7889	54.5071	3.4128	54.5023	1.0578	54.546	0.54932
			54.832	4.7918	54.8335	3.4225	54.8286	1.0632	54.8726	0.55233
			55.1583	4.7947	55.1599	3.4321	55.155	1.0686	55.1992	0.55535
			55.4847	4.7975	55.4862	3.4415	55.4813	1.074	55.5259	0.55834
			55.8111	4.8002	55.8126	3.451	55.8077	1.0794	55.8525	0.56136
			56.1375	4.8028	56.139	3.4604	56.134	1.0847	56.1791	0.56436
			56.4639	4.8053	56.4654	3.4697	56.4604	1.0901	56.5058	0.56737
			56.7903	4.8079	56.7918	3.4789	56.7867	1.0954	56.8324	0.57036
			57.1166	4.8106	57.1182	3.4881	57.1131	1.1008	57.159	0.57337
			57.443	4.8132	57.4445	3.4973	57.4394	1.1061	57.4856	0.57636
			57.7694	4.8159	57.7709	3.5064	57.7658	1.1114	57.8123	0.57935
			58.0958	4.8184	58.0973	3.5154	58.0921	1.1167	58.1389	0.58233
			58.4222	4.8209	58.4237	3.5244	58.4185	1.122	58.4655	0.58532
			58.7486	4.8234	58.7501	3.5333	58.7449	1.1273	58.7921	0.58829
			59.0749	4.8259	59.0765	3.5421	59.0712	1.1326	59.1188	0.59128
			59.4013	4.8284	59.4028	3.5508	59.3976	1.1379	59.4454	0.59427
			59.7277	4.8308	59.7292	3.5595	59.7239	1.1431	59.772	0.59724
			60.0541	4.8333	60.0556	3.5681	60.0503	1.1484	60.0986	0.6002
			60.3805	4.8358	60.382	3.5766	60.3766	1.1536	60.4253	0.60318
			60.7069	4.8383	60.7084	3.585	60.703	1.1589	60.7519	0.60615
			61.0332	4.8406	61.0348	3.5934	61.0293	1.1641	61.0785	0.60912
			61.3596	4.843	61.3611	3.6018	61.3557	1.1693	61.4051	0.61209
			61.686	4.8456	61.6875	3.61	61.682	1.1745	61.7318	0.61506
			62.0124	4.8483	62.0139	3.6182	62.0084	1.1797	62.0584	0.61803
			62.3388	4.8511	62.3403	3.6263	62.3347	1.1849	62.385	0.62098
			62.6652	4.8537	62.6667	3.6343	62.6611	1.1901	62.7116	0.62393
			62.9915	4.8564	62.9931	3.6422	62.9875	1.1952	63.0383	0.62689
			63.3179	4.859	63.3194	3.6501	63.3138	1.2004	63.3649	0.62984
			63.6443	4.8618	63.6458	3.6578	63.6402	1.2056	63.6915	0.63279
			63.9707	4.8649	63.9722	3.6656	63.9665	1.2107	64.0181	0.63574
			64.2971	4.868	64.2986	3.6733	64.2929	1.2158	64.3448	0.63869
			64.6235	4.8711	64.625	3.6809	64.6192	1.2209	64.6714	0.64164
			64.9498	4.8742	64.9514	3.6885	64.9456	1.226	64.998	0.6446
			65.2762	4.8773	65.2777	3.696	65.2719	1.2311	65.3246	0.64754
			65.6026	4.8802	65.6041	3.7036	65.5983	1.2361	65.6513	0.65047
			65.929	4.8831	65.9305	3.7112	65.9246	1.2412	65.9779	0.65341
			66.2554	4.8861	66.2569	3.7187	66.251	1.2463	66.3045	0.65634
			66.5818	4.8891	66.5833	3.7263	66.5773	1.2513	66.6311	0.65927
			66.9081	4.892	66.9097	3.7338	66.9037	1.2563	66.9578	0.66219
			67.2345	4.8947	67.236	3.7413	67.23	1.2614	67.2844	0.66512
			67.5609	4.8972	67.5624	3.7488	67.5564	1.2663	67.611	0.66804
			67.8873	4.8998	67.8888	3.7563	67.8828	1.2713	67.9376	0.67094
			68.2137	4.9024	68.2152	3.7637	68.2091	1.2763	68.2643	0.67385
			68.5401	4.9049	68.5416	3.7712	68.5355	1.2812	68.5909	0.67675
			68.8664	4.9074	68.868	3.7785	68.8618	1.2862	68.9175	0.67965
			69.1928	4.9097	69.1943	3.7859	69.1882	1.2911	69.2441	0.68256
			69.5192	4.912	69.5207	3.7931	69.5145	1.296	69.5708	0.68546
			69.8456	4.9141	69.8471	3.8003	69.8409	1.3008	69.8974	0.68835
			70.172	4.9162	70.1735	3.8074	70.1672	1.3057	70.224	0.69124
			70.4984	4.9181	70.4999	3.8146	70.4936	1.3106	70.5506	0.69413
			70.8247	4.9201	70.8263	3.8216	70.8199	1.3154	70.8773	0.69703
			71.1511	4.922	71.1526	3.8287	71.1463	1.3203	71.2039	0.69992
			71.4775	4.924	71.479	3.8356	71.4726	1.3251	71.5305	0.70279
			71.8039	4.9258	71.8054	3.8426	71.799	1.3299	71.8571	0.70567
			72.1303	4.9275	72.1318	3.8495	72.1253	1.3347	72.1838	0.70855
			72.4567	4.9292	72.4582	3.8563	72.4517	1.3395	72.5104	0.71141
			72.783	4.9308	72.7846	3.863	72.7781	1.3442	72.837	0.71429
			73.1094	4.9324	73.1109	3.8698	73.1044	1.349	73.1636	0.71716
			73.4358	4.934	73.4373	3.8764	73.4308	1.3538	73.4903	0.72002
			73.7622	4.9358	73.7637	3.8831	73.7571	1.3585	73.8169	0.72287
			74.0886	4.9376	74.0901	3.8897	74.0835	1.3632	74.1435	0.72572
			74.415	4.9394	74.4165	3.8962	74.4098	1.3679	74.4701	0.72858
			74.7413	4.9413	74.7429	3.9027	74.7362	1.3726	74.7968	0.73141
			75.0677	4.943	75.0692	3.9092	75.0625	1.3773	75.1234	0.73426
			75.3941	4.9448	75.3956	3.9155	75.3889	1.382	75.45	0.73711
			75.7205	4.9467	75.722	3.9218	75.7152	1.3867	75.7766	0.73995
			76.0469	4.9486	76.0484	3.928	76.0416	1.3914	76.1033	0.74278
			76.3733	4.9505	76.3748	3.9342	76.3679	1.396	76.4299	0.74562
			76.6996	4.9526	76.7012	3.9403	76.6943	1.4007	76.7565	0.74845
			77.026	4.9549	77.0275	3.9464	77.0207	1.4053	77.0831	0.75128
			77.3524	4.9572	77.3539	3.9524	77.347	1.4099	77.4098	0.7541
			77.6788	4.9594	77.6803	3.9583	77.6734	1.4145	77.7364	0.75693
			78.0052	4.9615	78.0067	3.9642	77.9997	1.4191	78.063	0.75976
			78.3316	4.9636	78.3331	3.97	78.3261	1.4237	78.3896	0.76257
			78.6579	4.9659	78.6595	3.9757	78.6524	1.4283	78.7163	0.76539
			78.9843	4.9682	78.9858	3.9814	78.9788	1.4329	79.0429	0.7682
			79.3107	4.9705	79.3122	3.9871	79.3051	1.4374	79.3695	0.77102
			79.6371	4.9728	79.6386	3.9927	79.6315	1.442	79.6961	0.77383
			79.9635	4.9752	79.965	3.9982	79.9578	1.4465	80.0228	0.77663
			80.2899	4.9774	80.2914	4.0037	80.2842	1.4511	80.3494	0.77945
			80.6162	4.9794	80.6178	4.0092	80.6105	1.4556	80.676	0.78226
			80.9426	4.9814	80.9441	4.0147	80.9369	1.4601	81.0026	0.78505
			81.269	4.9831	81.2705	4.0201	81.2632	1.4646	81.3293	0.78783
			81.5954	4.9849	81.5969	4.0255	81.5896	1.4691	81.6559	0.79061
			81.9218	4.9866	81.9233	4.0309	81.916	1.4736	81.9825	0.79339
			82.2482	4.9883	82.2497	4.0363	82.2423	1.478	82.3091	0.79616
			82.5745	4.9899	82.5761	4.0417	82.5687	1.4824	82.6358	0.79893
			82.9009	4.9914	82.9024	4.0469	82.895	1.4869	82.9624	0.80169
			83.2273	4.9927	83.2288	4.0521	83.2214	1.4913	83.289	0.80447
			83.5537	4.9941	83.5552	4.0573	83.5477	1.4957	83.6156	0.80723
			83.8801	4.9955	83.8816	4.0624	83.8741	1.5	83.9423	0.80999
			84.2065	4.9971	84.208	4.0676	84.2004	1.5044	84.2689	0.81273
			84.5328	4.9985	84.5344	4.0726	84.5268	1.5088	84.5955	0.81549
			84.8592	5	84.8607	4.0776	84.8531	1.5131	84.9221	0.81824
			85.1856	5.0014	85.1871	4.0825	85.1795	1.5175	85.2488	0.821
			85.512	5.0029	85.5135	4.0874	85.5058	1.5218	85.5754	0.82373
			85.8384	5.0045	85.8399	4.0923	85.8322	1.5261	85.902	0.82647
			86.1648	5.0063	86.1663	4.097	86.1586	1.5304	86.2286	0.82921
			86.4911	5.0081	86.4927	4.1018	86.4849	1.5347	86.5553	0.83194
			86.8175	5.0098	86.819	4.1065	86.8113	1.539	86.8819	0.83466
			87.1439	5.0114	87.1454	4.1112	87.1376	1.5432	87.2085	0.83739
			87.4703	5.0128	87.4718	4.1159	87.464	1.5475	87.5351	0.8401
			87.7967	5.014	87.7982	4.1205	87.7903	1.5518	87.8618	0.84281
			88.1231	5.0152	88.1246	4.1251	88.1167	1.556	88.1884	0.84552
			88.4494	5.0166	88.451	4.1297	88.443	1.5602	88.515	0.84821
			88.7758	5.0182	88.7773	4.1342	88.7694	1.5645	88.8416	0.85092
			89.1022	5.0198	89.1037	4.1387	89.0957	1.5687	89.1683	0.8536
			89.4286	5.0214	89.4301	4.1431	89.4221	1.5729	89.4949	0.8563
			89.755	5.0229	89.7565	4.1476	89.7484	1.5771	89.8215	0.85897
			90.0814	5.0243	90.0829	4.1521	90.0748	1.5813	90.1481	0.86165
			90.4077	5.0256	90.4093	4.1566	90.4012	1.5855	90.4748	0.86433
			90.7341	5.0269	90.7356	4.1611	90.7275	1.5896	90.8014	0.86699
			91.0605	5.0281	91.062	4.1655	91.0539	1.5938	91.128	0.86965
			91.3869	5.0292	91.3884	4.17	91.3802	1.5979	91.4546	0.8723
			91.7133	5.0302	91.7148	4.1744	91.7066	1.602	91.7813	0.87496
			92.0397	5.0311	92.0412	4.1789	92.0329	1.6062	92.1079	0.87762
			92.366	5.0321	92.3676	4.1834	92.3593	1.6103	92.4345	0.88026
			92.6924	5.033	92.6939	4.1878	92.6856	1.6144	92.7611	0.88291
			93.0188	5.0339	93.0203	4.1922	93.012	1.6185	93.0878	0.88554
			93.3452	5.0347	93.3467	4.1965	93.3383	1.6226	93.4144	0.88817
			93.6716	5.0355	93.6731	4.2008	93.6647	1.6266	93.741	0.8908
			93.998	5.0361	93.9995	4.2051	93.991	1.6307	94.0676	0.89343
			94.3243	5.0367	94.3259	4.2094	94.3174	1.6347	94.3943	0.89605
			94.6507	5.0372	94.6522	4.2137	94.6437	1.6388	94.7209	0.89868
			94.9771	5.0377	94.9786	4.2179	94.9701	1.6428	95.0475	0.90128
			95.3035	5.0382	95.305	4.2222	95.2965	1.6468	95.3741	0.90389
			95.6299	5.0389	95.6314	4.2264	95.6228	1.6509	95.7008	0.90648
			95.9563	5.0397	95.9578	4.2306	95.9492	1.6548	96.0274	0.90906
			96.2826	5.0406	96.2842	4.2347	96.2755	1.6588	96.354	0.91163
			96.609	5.0418	96.6105	4.2389	96.6019	1.6628	96.6806	0.91422
			96.9354	5.0428	96.9369	4.243	96.9282	1.6668	97.0073	0.91679
			97.2618	5.0437	97.2633	4.2472	97.2546	1.6707	97.3339	0.91936
			97.5882	5.0446	97.5897	4.2513	97.5809	1.6747	97.6605	0.92191
			97.9146	5.0455	97.9161	4.2554	97.9073	1.6786	97.9871	0.92447
			98.2409	5.0465	98.2425	4.2594	98.2336	1.6826	98.3138	0.92702
			98.5673	5.0475	98.5688	4.2635	98.56	1.6865	98.6404	0.92956
			98.8937	5.0487	98.8952	4.2675	98.8863	1.6904	98.967	0.93211
			99.2201	5.05	99.2216	4.2715	99.2127	1.6943	99.2936	0.93464
			99.5465	5.0513	99.548	4.2755	99.5391	1.6982	99.6203	0.93717
			99.8729	5.0523	99.8744	4.2795	99.8654	1.7021	99.9469	0.93968
			100.199	5.0533	100.201	4.2834	100.192	1.706	100.274	0.94219
			100.526	5.0541	100.527	4.2873	100.518	1.7099	100.6	0.94471
			100.852	5.0548	100.854	4.2912	100.844	1.7138	100.927	0.94722
			101.178	5.0554	101.18	4.2951	101.171	1.7176	101.253	0.94972
			101.505	5.056	101.506	4.299	101.497	1.7215	101.58	0.95221
			101.831	5.0565	101.833	4.3028	101.824	1.7253	101.907	0.95469
			102.158	5.0571	102.159	4.3066	102.15	1.7291	102.233	0.95716
			102.484	5.0577	102.485	4.3104	102.476	1.733	102.56	0.95962
			102.81	5.0584	102.812	4.3142	102.803	1.7368	102.887	0.96208
			103.137	5.059	103.138	4.3179	103.129	1.7407	103.213	0.96453
			103.463	5.0597	103.465	4.3216	103.455	1.7445	103.54	0.96698
			103.789	5.0605	103.791	4.3252	103.782	1.7483	103.866	0.96942
			104.116	5.0613	104.117	4.3289	104.108	1.7521	104.193	0.97184
			104.442	5.0622	104.444	4.3325	104.434	1.7559	104.52	0.97427
			104.769	5.063	104.77	4.3362	104.761	1.7597	104.846	0.97668
			105.095	5.0637	105.097	4.3398	105.087	1.7635	105.173	0.97909
			105.421	5.0643	105.423	4.3434	105.413	1.7673	105.5	0.98147
			105.748	5.065	105.749	4.347	105.74	1.7711	105.826	0.98385
			106.074	5.0659	106.076	4.3506	106.066	1.7749	106.153	0.98625
			106.401	5.0668	106.402	4.3542	106.392	1.7786	106.479	0.98861
			106.727	5.0676	106.728	4.3578	106.719	1.7824	106.806	0.99098
			107.053	5.0684	107.055	4.3613	107.045	1.7861	107.133	0.99334
			107.38	5.069	107.381	4.3648	107.372	1.7899	107.459	0.99568
			107.706	5.0696	107.708	4.3683	107.698	1.7936	107.786	0.99802
			108.032	5.0701	108.034	4.3718	108.024	1.7973	108.113	1.0003
			108.359	5.0707	108.36	4.3752	108.351	1.8011	108.439	1.0027
			108.685	5.0712	108.687	4.3787	108.677	1.8048	108.766	1.005
			109.012	5.0717	109.013	4.3821	109.003	1.8085	109.092	1.0072
			109.338	5.0723	109.339	4.3855	109.33	1.8122	109.419	1.0095
			109.664	5.0731	109.666	4.3889	109.656	1.8159	109.746	1.0118
			109.991	5.0741	109.992	4.3923	109.982	1.8196	110.072	1.0141
			110.317	5.0751	110.319	4.3957	110.309	1.8233	110.399	1.0163
			110.644	5.0759	110.645	4.399	110.635	1.827	110.726	1.0186
			110.97	5.0767	110.971	4.4023	110.961	1.8307	111.052	1.0208
			111.296	5.0774	111.298	4.4056	111.288	1.8344	111.379	1.023
			111.623	5.0782	111.624	4.4088	111.614	1.8381	111.705	1.0252
			111.949	5.079	111.951	4.4121	111.94	1.8417	112.032	1.0274
			112.275	5.0798	112.277	4.4153	112.267	1.8454	112.359	1.0296
			112.602	5.0805	112.603	4.4185	112.593	1.8491	112.685	1.0318
			112.928	5.0811	112.93	4.4216	112.92	1.8528	113.012	1.0339
			113.255	5.0815	113.256	4.4248	113.246	1.8565	113.339	1.0361
			113.581	5.0818	113.582	4.4279	113.572	1.8602	113.665	1.0382
			113.907	5.082	113.909	4.431	113.899	1.8639	113.992	1.0403
			114.234	5.0821	114.235	4.4342	114.225	1.8676	114.318	1.0424
			114.56	5.0822	114.562	4.4373	114.551	1.8713	114.645	1.0446
			114.886	5.0822	114.888	4.4405	114.878	1.875	114.972	1.0466
			115.213	5.0823	115.214	4.4437	115.204	1.8787	115.298	1.0487
			115.539	5.0823	115.541	4.4468	115.53	1.8824	115.625	1.0508
			115.866	5.0823	115.867	4.4499	115.857	1.8861	115.952	1.0529
			116.192	5.0823	116.194	4.453	116.183	1.8899	116.278	1.0549
			116.518	5.0825	116.52	4.4561	116.509	1.8936	116.605	1.0569
			116.845	5.0827	116.846	4.4591	116.836	1.8973	116.931	1.0589
			117.171	5.083	117.173	4.4621	117.162	1.9009	117.258	1.0609
			117.498	5.0834	117.499	4.4651	117.488	1.9046	117.585	1.0629
			117.824	5.0837	117.825	4.4681	117.815	1.9083	117.911	1.0649
			118.15	5.084	118.152	4.471	118.141	1.912	118.238	1.0668
			118.477	5.0844	118.478	4.4739	118.468	1.9157	118.565	1.0688
			118.803	5.0849	118.805	4.4767	118.794	1.9194	118.891	1.0707
			119.129	5.0856	119.131	4.4796	119.12	1.9231	119.218	1.0726
			119.456	5.0862	119.457	4.4824	119.447	1.9268	119.544	1.0745
			119.782	5.0868	119.784	4.4852	119.773	1.9306	119.871	1.0764
			120.109	5.0875	120.11	4.488	120.099	1.9343	120.198	1.0782
			120.435	5.0883	120.437	4.4907	120.426	1.938	120.524	1.0801
			120.761	5.0892	120.763	4.4935	120.752	1.9418	120.851	1.0819
			121.088	5.0903	121.089	4.4963	121.078	1.9455	121.178	1.0837
			121.414	5.0916	121.416	4.499	121.405	1.9492	121.504	1.0855
			121.741	5.0929	121.742	4.5018	121.731	1.953	121.831	1.0873
			122.067	5.0944	122.068	4.5046	122.057	1.9567	122.157	1.089
			122.393	5.096	122.395	4.5073	122.384	1.9604	122.484	1.0908
			122.72	5.0978	122.721	4.5101	122.71	1.9641	122.811	1.0925
			123.046	5.0995	123.048	4.5129	123.037	1.9679	123.137	1.0942
			123.372	5.1011	123.374	4.5156	123.363	1.9716	123.464	1.0959
			123.699	5.1027	123.7	4.5184	123.689	1.9753	123.791	1.0976
			124.025	5.1043	124.027	4.5212	124.016	1.979	124.117	1.0992
			124.352	5.1059	124.353	4.5239	124.342	1.9827	124.444	1.1009
			124.678	5.1073	124.68	4.5267	124.668	1.9864	124.77	1.1025
			125.004	5.1087	125.006	4.5293	124.995	1.99	125.097	1.1041
			125.331	5.1102	125.332	4.532	125.321	1.9937	125.424	1.1057
			125.657	5.1117	125.659	4.5347	125.647	1.9973	125.75	1.1072
			125.984	5.1132	125.985	4.5373	125.974	2.001	126.077	1.1088
			126.31	5.1145	126.311	4.5399	126.3	2.0046	126.404	1.1103
			126.636	5.1159	126.638	4.5425	126.626	2.0082	126.73	1.1118
			126.963	5.1171	126.964	4.545	126.953	2.0119	127.057	1.1133
			127.289	5.1183	127.291	4.5476	127.279	2.0155	127.383	1.1148
			127.615	5.1195	127.617	4.5501	127.605	2.0191	127.71	1.1163
			127.942	5.1205	127.943	4.5526	127.932	2.0227	128.037	1.1177
			128.268	5.1215	128.27	4.5551	128.258	2.0262	128.363	1.1191
			128.595	5.1224	128.596	4.5577	128.585	2.0298	128.69	1.1205
			128.921	5.1234	128.922	4.5602	128.911	2.0334	129.017	1.1219
			129.247	5.1245	129.249	4.5626	129.237	2.037	129.343	1.1233
			129.574	5.1258	129.575	4.565	129.564	2.0405	129.67	1.1246
			129.9	5.1271	129.902	4.5674	129.89	2.0441	129.996	1.126
			130.227	5.1284	130.228	4.5698	130.216	2.0476	130.323	1.1273
			130.553	5.1296	130.554	4.5722	130.543	2.0512	130.65	1.1286
			130.879	5.1307	130.881	4.5746	130.869	2.0547	130.976	1.1299
			131.206	5.1316	131.207	4.577	131.195	2.0582	131.303	1.1312
			131.532	5.1323	131.534	4.5794	131.522	2.0617	131.63	1.1324
			131.858	5.1331	131.86	4.5818	131.848	2.0652	131.956	1.1337
			132.185	5.134	132.186	4.5841	132.174	2.0687	132.283	1.1349
			132.511	5.1348	132.513	4.5865	132.501	2.0722	132.609	1.1362
			132.838	5.1356	132.839	4.5889	132.827	2.0757	132.936	1.1374
			133.164	5.1365	133.165	4.5912	133.153	2.0792	133.263	1.1386
			133.49	5.1375	133.492	4.5935	133.48	2.0827	133.589	1.1398
			133.817	5.1384	133.818	4.5959	133.806	2.0861	133.916	1.141
			134.143	5.1394	134.145	4.5981	134.133	2.0896	134.243	1.1421
			134.469	5.1404	134.471	4.6005	134.459	2.0931	134.569	1.1433
			134.796	5.1416	134.797	4.6028	134.785	2.0966	134.896	1.1444
			135.122	5.1429	135.124	4.6051	135.112	2.1067	135.222	1.1455
			135.449	5.1441	135.45	4.6074	135.438	2.1102	135.549	1.1467
			135.775	5.1456	135.777	4.6097	135.764	2.1136	135.876	1.1478
			136.101	5.1472	136.103	4.612	136.091	2.1171	136.202	1.1489
			136.428	5.149	136.429	4.6143	136.417	2.1205	136.529	1.15
			136.754	5.1509	136.756	4.6166	136.743	2.1239	136.856	1.1511
			137.081	5.1526	137.082	4.619	137.07	2.1273	137.182	1.1522
			137.407	5.1543	137.408	4.6212	137.396	2.1307	137.509	1.1532
			137.733	5.1559	137.735	4.6235	137.722	2.1341	137.835	1.1543
			138.06	5.1575	138.061	4.6258	138.049	2.1375	138.162	1.1554
			138.386	5.159	138.388	4.6281	138.375	2.1408	138.489	1.1564
			138.712	5.1605	138.714	4.6304	138.701	2.1442	138.815	1.1575
			139.039	5.1619	139.04	4.6327	139.028	2.1476	139.142	1.1586
			139.365	5.1633	139.367	4.635	139.354	2.1509	139.469	1.1596
			139.692	5.1649	139.693	4.6373	139.681	2.1542	139.795	1.1607
			140.018	5.1663	140.02	4.6396	140.007	2.1576	140.122	1.1617
			140.344	5.1677	140.346	4.6419	140.333	2.1609	140.448	1.1627
			140.671	5.1689	140.672	4.6442	140.66	2.1642	140.775	1.1638
			140.997	5.1699	140.999	4.6465	140.986	2.1675	141.102	1.1648
			141.324	5.1707	141.325	4.6488	141.312	2.1708	141.428	1.1658
			141.65	5.1714	141.651	4.651	141.639	2.1741	141.755	1.1669
			141.976	5.1721	141.978	4.6533	141.965	2.1774	142.082	1.1679
			142.303	5.1726	142.304	4.6555	142.291	2.1806	142.408	1.1689
			142.629	5.1731	142.631	4.6577	142.618	2.1839	142.735	1.17
			142.955	5.1736	142.957	4.6598	142.944	2.1871	143.061	1.171
			143.282	5.174	143.283	4.662	143.27	2.1904	143.388	1.1721
			143.608	5.1745	143.61	4.6641	143.597	2.1936	143.715	1.1731
			143.935	5.1751	143.936	4.6662	143.923	2.1969	144.041	1.1741
			144.261	5.1757	144.263	4.6682	144.249	2.2001	144.368	1.1752
			144.587	5.1763	144.589	4.6703	144.576	2.2033	144.695	1.1762
			144.914	5.1769	144.915	4.6724	144.902	2.2065	145.021	1.1773
			145.24	5.1774	145.242	4.6745	145.229	2.2097	145.348	1.1783
			145.567	5.1779	145.568	4.6765	145.555	2.2129	145.674	1.1794
			145.893	5.1785	145.894	4.6786	145.881	2.2161	146.001	1.1804
			146.219	5.1791	146.221	4.6806	146.208	2.2193	146.328	1.1815
			146.546	5.1798	146.547	4.6827	146.534	2.2225	146.654	1.1826
			146.872	5.1804	146.874	4.6847	146.86	2.2256	146.981	1.1837
			147.198	5.1813	147.2	4.6867	147.187	2.2287	147.308	1.1847
			147.525	5.1822	147.526	4.6887	147.513	2.2319	147.634	1.1858
			147.851	5.183	147.853	4.6907	147.839	2.235	147.961	1.1869
			148.178	5.1838	148.179	4.6927	148.166	2.2381	148.287	1.188
			148.504	5.1846	148.505	4.6947	148.492	2.2413	148.614	1.1891
			148.83	5.1855	148.832	4.6967	148.818	2.2444	148.941	1.1902
			149.157	5.1865	149.158	4.6986	149.145	2.2475	149.267	1.1913
			149.483	5.1874	149.485	4.7006	149.471	2.2506	149.594	1.1925
			149.81	5.1882	149.811	4.7025	149.798	2.2537	149.921	1.1936
			150.136	5.1888	150.137	4.7044	150.124	2.2568	150.247	1.1947
			150.462	5.1894	150.464	4.7064	150.45	2.2599	150.574	1.1959
			150.789	5.1899	150.79	4.7083	150.777	2.263	150.9	1.197
			151.115	5.1904	151.117	4.7102	151.103	2.2661	151.227	1.1982
			151.441	5.1906	151.443	4.7121	151.429	2.2692	151.554	1.1994
			151.768	5.191	151.769	4.7141	151.756	2.2723	151.88	1.2005
			152.094	5.1915	152.096	4.716	152.082	2.2754	152.207	1.2017
			152.421	5.1922	152.422	4.7179	152.408	2.2785	152.534	1.2029
			152.747	5.1929	152.748	4.7198	152.735	2.2816	152.86	1.2041
			153.073	5.1936	153.075	4.7216	153.061	2.2846	153.187	1.2053
			153.4	5.1943	153.401	4.7235	153.387	2.2877	153.513	1.2065
			153.726	5.1947	153.728	4.7253	153.714	2.2908	153.84	1.2077
			154.052	5.1951	154.054	4.7271	154.04	2.2939	154.167	1.209
			154.379	5.1954	154.38	4.7289	154.366	2.297	154.493	1.2102
			154.705	5.1955	154.707	4.7307	154.693	2.3	154.82	1.2114
			155.032	5.1957	155.033	4.7325	155.019	2.3031	155.147	1.2127
			155.358	5.196	155.36	4.7343	155.346	2.3061	155.473	1.214
			155.684	5.1964	155.686	4.7361	155.672	2.3092	155.8	1.2153
			156.011	5.1967	156.012	4.7379	155.998	2.3122	156.126	1.2165
			156.337	5.1971	156.339	4.7396	156.325	2.3152	156.453	1.2178
			156.664	5.1974	156.665	4.7414	156.651	2.3182	156.78	1.2191
			156.99	5.1976	156.991	4.7431	156.977	2.3213	157.106	1.2205
			157.316	5.198	157.318	4.7449	157.304	2.3243	157.433	1.2218
			157.643	5.1986	157.644	4.7466	157.63	2.3273	157.76	1.2231
			157.969	5.1992	157.971	4.7483	157.956	2.3303	158.086	1.2245
			158.295	5.1999	158.297	4.75	158.283	2.3333	158.413	1.2258
			158.622	5.2006	158.623	4.7518	158.609	2.3363	158.739	1.2272
			158.948	5.2013	158.95	4.7535	158.935	2.3393	159.066	1.2285
			159.275	5.2019	159.276	4.7552	159.262	2.3423	159.393	1.2299
			159.601	5.2023	159.603	4.7569	159.588	2.3453	159.719	1.2313
			159.927	5.2027	159.929	4.7586	159.914	2.3483	160.046	1.2327
			160.254	5.203	160.255	4.7603	160.241	2.3513	160.373	1.2341
			160.58	5.2031	160.582	4.7621	160.567	2.3542	160.699	1.2355
			160.907	5.2032	160.908	4.7638	160.894	2.3572	161.026	1.2369
			161.233	5.2033	161.234	4.7655	161.22	2.3601	161.352	1.2384
			161.559	5.2034	161.561	4.7673	161.546	2.3631	161.679	1.2398
			161.886	5.2035	161.887	4.769	161.873	2.366	162.006	1.2412
			162.212	5.2037	162.214	4.7707	162.199	2.3689	162.332	1.2427
			162.538	5.2038	162.54	4.7723	162.525	2.3719	162.659	1.2441
			162.865	5.2039	162.866	4.774	162.852	2.3748	162.986	1.2456
			163.191	5.2039	163.193	4.7756	163.178	2.3777	163.312	1.247
			163.518	5.2038	163.519	4.7773	163.504	2.3806	163.639	1.2485
			163.844	5.2038	163.846	4.779	163.831	2.3836	163.965	1.25
			164.17	5.2037	164.172	4.7806	164.157	2.3865	164.292	1.2514
			164.497	5.2037	164.498	4.7823	164.483	2.3893	164.619	1.2529
			164.823	5.204	164.825	4.7839	164.81	2.3922	164.945	1.2544
			165.15	5.2043	165.151	4.7855	165.136	2.3951	165.272	1.2559
			165.476	5.2046	165.477	4.7871	165.462	2.398	165.599	1.2574
			165.802	5.2051	165.804	4.7887	165.789	2.4008	165.925	1.2589
			166.129	5.2057	166.13	4.7903	166.115	2.4037	166.252	1.2605
			166.455	5.2062	166.457	4.7919	166.442	2.4066	166.578	1.262
			166.781	5.2067	166.783	4.7937	166.768	2.4094	166.905	1.2635
			167.108	5.2071	167.109	4.7954	167.094	2.4123	167.232	1.265
			167.434	5.2074	167.436	4.7973	167.421	2.4152	167.558	1.2666
			167.761	5.2076	167.762	4.7991	167.747	2.418	167.885	1.2681
			168.087	5.2078	168.088	4.801	168.073	2.4209	168.212	1.2697
			168.413	5.2078	168.415	4.8029	168.4	2.4238	168.538	1.2712
			168.74	5.2077	168.741	4.8048	168.726	2.4267	168.865	1.2728
			169.066	5.2075	169.068	4.8066	169.052	2.4295	169.191	1.2743
			169.393	5.2071	169.394	4.8085	169.379	2.4324	169.518	1.2759
			169.719	5.2067	169.72	4.8103	169.705	2.4352	169.845	1.2775
			170.045	5.2061	170.047	4.8121	170.031	2.4381	170.171	1.279
			170.372	5.2056	170.373	4.8139	170.358	2.4409	170.498	1.2806
			170.698	5.2051	170.7	4.8157	170.684	2.4437	170.825	1.2822
			171.024	5.2046	171.026	4.8176	171.01	2.4465	171.151	1.2838
			171.351	5.2042	171.352	4.8194	171.337	2.4493	171.478	1.2854
			171.677	5.2038	171.679	4.8212	171.663	2.4521	171.804	1.287
			172.004	5.2035	172.005	4.8231	171.99	2.4549	172.131	1.2886
			172.33	5.2032	172.331	4.8249	172.316	2.4577	172.458	1.2901
			172.656	5.203	172.658	4.8266	172.642	2.4605	172.784	1.2918
			172.983	5.2027	172.984	4.8283	172.969	2.4633	173.111	1.2933
			173.309	5.2024	173.311	4.83	173.295	2.4661	173.438	1.295
			173.635	5.2021	173.637	4.8317	173.621	2.4688	173.764	1.2966
			173.962	5.2019	173.963	4.8334	173.948	2.4716	174.091	1.2982
			174.288	5.2017	174.29	4.8351	174.274	2.4744	174.417	1.2998
			174.615	5.2017	174.616	4.8367	174.6	2.4771	174.744	1.3014
			174.941	5.2018	174.943	4.8384	174.927	2.4799	175.071	1.303
			175.267	5.2021	175.269	4.8401	175.253	2.4826	175.397	1.3046
			175.594	5.2024	175.595	4.8418	175.579	2.4854	175.724	1.3062
			175.92	5.2028	175.922	4.8434	175.906	2.4882	176.051	1.3078
			176.247	5.2033	176.248	4.8451	176.232	2.4909	176.377	1.3095
			176.573	5.2039	176.574	4.8468	176.558	2.4936	176.704	1.3111
			176.899	5.2044	176.901	4.8485	176.885	2.4964	177.03	1.3127
			177.226	5.205	177.227	4.8502	177.211	2.4991	177.357	1.3143
			177.552	5.2055	177.554	4.8519	177.538	2.5018	177.684	1.316
			177.878	5.2061	177.88	4.8535	177.864	2.5046	178.01	1.3176
			178.205	5.2067	178.206	4.8552	178.19	2.5073	178.337	1.3192
			178.531	5.2072	178.533	4.8569	178.517	2.51	178.664	1.3208
			178.858	5.2077	178.859	4.8585	178.843	2.5127	178.99	1.3225
			179.184	5.2081	179.186	4.8602	179.169	2.5154	179.317	1.3241
			179.51	5.2085	179.512	4.8618	179.496	2.5181	179.643	1.3257
			179.837	5.209	179.838	4.8635	179.822	2.5207	179.97	1.3274
			180.163	5.2094	180.165	4.8651	180.148	2.5234	180.297	1.329
			180.49	5.2097	180.491	4.8668	180.475	2.5261	180.623	1.3307
			180.816	5.2101	180.817	4.8684	180.801	2.5287	180.95	1.3323
			181.142	5.2105	181.144	4.8701	181.127	2.5314	181.277	1.334
			181.469	5.211	181.47	4.8717	181.454	2.534	181.603	1.3356
			181.795	5.2115	181.797	4.8734	181.78	2.5367	181.93	1.3372
			182.121	5.212	182.123	4.875	182.107	2.5393	182.256	1.3389
			182.448	5.2127	182.449	4.8766	182.433	2.542	182.583	1.3405
			182.774	5.2134	182.776	4.8782	182.759	2.5446	182.91	1.3422
			183.101	5.214	183.102	4.8797	183.086	2.5473	183.236	1.3438
			183.427	5.2146	183.429	4.8812	183.412	2.5499	183.563	1.3455
			183.753	5.215	183.755	4.8827	183.738	2.5526	183.89	1.3471
			184.08	5.2154	184.081	4.8841	184.065	2.5552	184.216	1.3488
			184.406	5.2158	184.408	4.8855	184.391	2.5579	184.543	1.3504
			184.733	5.2162	184.734	4.8868	184.717	2.5605	184.869	1.3521
			185.059	5.2165	185.06	4.8881	185.044	2.5632	185.196	1.3537
			185.385	5.2166	185.387	4.8894	185.37	2.5658	185.523	1.3554
			185.712	5.2166	185.713	4.8907	185.696	2.5684	185.849	1.357
			186.038	5.2167	186.04	4.8919	186.023	2.5711	186.176	1.3587
			186.364	5.2168	186.366	4.8932	186.349	2.5737	186.503	1.3603
			186.691	5.2168	186.692	4.8944	186.675	2.5763	186.829	1.362
			187.017	5.2167	187.019	4.8957	187.002	2.579	187.156	1.3637
			187.344	5.2166	187.345	4.897	187.328	2.5816	187.482	1.3653
			187.67	5.2165	187.671	4.8982	187.655	2.5842	187.809	1.367
			187.996	5.2166	187.998	4.8995	187.981	2.5868	188.136	1.3686
			188.323	5.2168	188.324	4.9007	188.307	2.5894	188.462	1.3703
			188.649	5.217	188.651	4.9019	188.634	2.5921	188.789	1.372
			188.976	5.2174	188.977	4.9032	188.96	2.5947	189.116	1.3736
			189.302	5.2179	189.303	4.9044	189.286	2.5972	189.442	1.3753
			189.628	5.2186	189.63	4.9057	189.613	2.5998	189.769	1.3769
			189.955	5.2194	189.956	4.9069	189.939	2.6024	190.095	1.3786
			190.281	5.2203	190.283	4.9081	190.265	2.605	190.422	1.3802
			190.607	5.2211	190.609	4.9093	190.592	2.6076	190.749	1.3819
			190.934	5.2218	190.935	4.9105	190.918	2.6102	191.075	1.3835
			191.26	5.2224	191.262	4.9116	191.244	2.6128	191.402	1.3852
			191.587	5.2229	191.588	4.9128	191.571	2.6153	191.729	1.3868
			191.913	5.2234	191.914	4.9139	191.897	2.6179	192.055	1.3885
			192.239	5.2238	192.241	4.9149	192.223	2.6204	192.382	1.3901
			192.566	5.2242	192.567	4.9159	192.55	2.623	192.708	1.3918
			192.892	5.2245	192.894	4.917	192.876	2.6255	193.035	1.3935
			193.218	5.2247	193.22	4.9181	193.203	2.6281	193.362	1.3951
			193.545	5.2249	193.546	4.9192	193.529	2.6306	193.688	1.3968
			193.871	5.225	193.873	4.9203	193.855	2.6332	194.015	1.3984
			194.198	5.2251	194.199	4.9214	194.182	2.6357	194.342	1.4001
			194.524	5.225	194.526	4.9226	194.508	2.6382	194.668	1.4017
			194.85	5.225	194.852	4.9237	194.834	2.6408	194.995	1.4034
			195.177	5.2249	195.178	4.9248	195.161	2.6433	195.321	1.405
			195.503	5.2248	195.505	4.9258	195.487	2.6458	195.648	1.4067
			195.83	5.2248	195.831	4.9269	195.813	2.6483	195.975	1.4084
			196.156	5.2249	196.157	4.9279	196.14	2.6508	196.301	1.41
			196.482	5.2252	196.484	4.9289	196.466	2.6534	196.628	1.4117
			196.809	5.2257	196.81	4.9299	196.792	2.6559	196.955	1.4134
			197.135	5.2263	197.137	4.9308	197.119	2.6583	197.281	1.415
			197.461	5.227	197.463	4.9318	197.445	2.6608	197.608	1.4167
			197.788	5.2279	197.789	4.9327	197.771	2.6633	197.934	1.4183
			198.114	5.2289	198.116	4.9336	198.098	2.6658	198.261	1.42
			198.441	5.2298	198.442	4.9345	198.424	2.6683	198.588	1.4217
			198.767	5.2307	198.769	4.9354	198.751	2.6707	198.914	1.4234
			199.093	5.2316	199.095	4.9364	199.077	2.6732	199.241	1.425
			199.42	5.2323	199.421	4.9374	199.403	2.6756	199.568	1.4267
			199.746	5.233	199.748	4.9384	199.73	2.678	199.894	1.4284
			200.073	5.2337	200.074	4.9394	200.056	2.6805	200.221	1.43
			200.399	5.2345	200.4	4.9404	200.382	2.6829	200.547	1.4317
			200.725	5.2354	200.727	4.9415	200.709	2.6853	200.874	1.4334
			201.052	5.2364	201.053	4.9425	201.035	2.6877	201.201	1.4351
			201.378	5.2374	201.38	4.9435	201.361	2.6901	201.527	1.4367
			201.704	5.2383	201.706	4.9445	201.688	2.6925	201.854	1.4384
			202.031	5.2392	202.032	4.9456	202.014	2.6949	202.181	1.4401
			202.357	5.2401	202.359	4.9466	202.34	2.6973	202.507	1.4417
			202.684	5.2407	202.685	4.9477	202.667	2.6997	202.834	1.4434
			203.01	5.2414	203.012	4.9487	202.993	2.7021	203.16	1.4451
			203.336	5.242	203.338	4.9498	203.319	2.7045	203.487	1.4468
			203.663	5.2425	203.664	4.9508	203.646	2.7069	203.814	1.4484
			203.989	5.2428	203.991	4.9519	203.972	2.7093	204.14	1.4501
			204.316	5.2432	204.317	4.9529	204.299	2.7117	204.467	1.4518
			204.642	5.2437	204.643	4.954	204.625	2.714	204.794	1.4535
			204.968	5.2442	204.97	4.955	204.951	2.7164	205.12	1.4551
			205.295	5.2448	205.296	4.956	205.278	2.7188	205.447	1.4568
			205.621	5.2453	205.623	4.957	205.604	2.7212	205.773	1.4585
			205.947	5.2457	205.949	4.958	205.93	2.7236	206.1	1.4601
			206.274	5.2461	206.275	4.959	206.257	2.726	206.427	1.4618
			206.6	5.2463	206.602	4.96	206.583	2.7284	206.753	1.4635
			206.927	5.2466	206.928	4.961	206.909	2.7308	207.08	1.4651
			207.253	5.2469	207.254	4.9619	207.236	2.7332	207.407	1.4668
			207.579	5.2473	207.581	4.9628	207.562	2.7356	207.733	1.4685
			207.906	5.2477	207.907	4.9637	207.888	2.738	208.06	1.4701
			208.232	5.2482	208.234	4.9646	208.215	2.7404	208.386	1.4718
			208.559	5.2486	208.56	4.9655	208.541	2.7427	208.713	1.4734
			208.885	5.249	208.886	4.9664	208.867	2.7451	209.04	1.4751
			209.211	5.2494	209.213	4.9672	209.194	2.7474	209.366	1.4768
			209.538	5.2496	209.539	4.9681	209.52	2.7498	209.693	1.4784
			209.864	5.2497	209.866	4.969	209.847	2.7521	210.02	1.4801
			210.19	5.2497	210.192	4.9699	210.173	2.7545	210.346	1.4817
			210.517	5.2497	210.518	4.9707	210.499	2.7568	210.673	1.4834
			210.843	5.2496	210.845	4.9716	210.826	2.7591	210.999	1.485
			211.17	5.2495	211.171	4.9724	211.152	2.7614	211.326	1.4867
			211.496	5.2494	211.497	4.9732	211.478	2.7637	211.653	1.4883
			211.822	5.2492	211.824	4.974	211.805	2.766	211.979	1.49
			212.149	5.249	212.15	4.9748	212.131	2.7683	212.306	1.4916
			212.475	5.2487	212.477	4.9755	212.457	2.7706	212.633	1.4932
			212.801	5.2483	212.803	4.9764	212.784	2.7728	212.959	1.4949
			213.128	5.2478	213.129	4.9773	213.11	2.7751	213.286	1.4965
			213.454	5.2473	213.456	4.9782	213.436	2.7773	213.612	1.4982
			213.781	5.2467	213.782	4.9792	213.763	2.7796	213.939	1.4998
			214.107	5.246	214.109	4.9802	214.089	2.7819	214.266	1.5014
			214.433	5.2455	214.435	4.9813	214.416	2.7841	214.592	1.5031
			214.76	5.2451	214.761	4.9825	214.742	2.7864	214.919	1.5047
			215.086	5.2447	215.088	4.9836	215.068	2.7886	215.246	1.5063
			215.413	5.2444	215.414	4.9848	215.395	2.7908	215.572	1.508
			215.739	5.2441	215.74	4.9859	215.721	2.7931	215.899	1.5096
			216.065	5.2438	216.067	4.9871	216.047	2.7953	216.225	1.5112
			216.392	5.2435	216.393	4.9883	216.374	2.7975	216.552	1.5129
			216.718	5.2433	216.72	4.9895	216.7	2.7997	216.879	1.5145
			217.044	5.2431	217.046	4.9906	217.026	2.802	217.205	1.5161
			217.371	5.243	217.372	4.9917	217.353	2.8041	217.532	1.5177
			217.697	5.2428	217.699	4.9929	217.679	2.8063	217.859	1.5194
			218.024	5.2425	218.025	4.994	218.005	2.8085	218.185	1.521
			218.35	5.2423	218.352	4.995	218.332	2.8107	218.512	1.5226
			218.676	5.242	218.678	4.9961	218.658	2.8129	218.838	1.5242
			219.003	5.2416	219.004	4.9972	218.984	2.8151	219.165	1.5258
			219.329	5.2413	219.331	4.9982	219.311	2.8173	219.492	1.5274
			219.656	5.2411	219.657	4.9993	219.637	2.8195	219.818	1.5291
			219.982	5.2409	219.983	5.0004	219.964	2.8217	220.145	1.5307
			220.308	5.2409	220.31	5.0014	220.29	2.8238	220.472	1.5323
			220.635	5.241	220.636	5.0023	220.616	2.826	220.798	1.5339
			220.961	5.2413	220.963	5.0033	220.943	2.8282	221.125	1.5355
			221.287	5.2416	221.289	5.0042	221.269	2.8304	221.451	1.5371
			221.614	5.2419	221.615	5.0051	221.595	2.8326	221.778	1.5388
			221.94	5.2421	221.942	5.006	221.922	2.8348	222.105	1.5404
			222.267	5.2423	222.268	5.0069	222.248	2.837	222.431	1.542
			222.593	5.2424	222.595	5.0078	222.574	2.8391	222.758	1.5436
			222.919	5.2426	222.921	5.0087	222.901	2.8413	223.085	1.5452
			223.246	5.2428	223.247	5.0095	223.227	2.8435	223.411	1.5469
			223.572	5.243	223.574	5.0104	223.553	2.8456	223.738	1.5485
			223.899	5.2432	223.9	5.0111	223.88	2.8478	224.064	1.5502
			224.225	5.2436	224.226	5.0119	224.206	2.8499	224.391	1.5517
			224.551	5.2442	224.553	5.0126	224.532	2.8521	224.718	1.5533
			224.878	5.2446	224.879	5.0133	224.859	2.8542	225.044	1.555
			225.204	5.245	225.206	5.014	225.185	2.8564	225.371	1.5566
			225.53	5.2454	225.532	5.0147	225.512	2.8586	225.698	1.5581
			225.857	5.2458	225.858	5.0154	225.838	2.8607	226.024	1.5597
			226.183	5.2462	226.185	5.0161	226.164	2.8629	226.351	1.5612
			226.51	5.2468	226.511	5.0168	226.491	2.865	226.677	1.5628
			226.836	5.2474	226.837	5.0175	226.817	2.8672	227.004	1.5644
			227.162	5.2481	227.164	5.0182	227.143	2.8693	227.331	1.566
			227.489	5.2486	227.49	5.0189	227.47	2.8715	227.657	1.5676
			227.815	5.2491	227.817	5.0197	227.796	2.8736	227.984	1.5692
			228.142	5.2496	228.143	5.0204	228.122	2.8757	228.311	1.5708
			228.468	5.25	228.469	5.0211	228.449	2.8779	228.637	1.5724
			228.794	5.2504	228.796	5.0218	228.775	2.88	228.964	1.574
			229.121	5.2509	229.122	5.0225	229.101	2.8821	229.29	1.5756
			229.447	5.2513	229.449	5.0232	229.428	2.8842	229.617	1.5772
			229.773	5.2517	229.775	5.024	229.754	2.8863	229.944	1.5788
			230.1	5.2521	230.101	5.0247	230.08	2.8884	230.27	1.5804
			230.426	5.2525	230.428	5.0255	230.407	2.8905	230.597	1.582
			230.753	5.2529	230.754	5.0263	230.733	2.8926	230.924	1.5836
			231.079	5.2533	231.08	5.0271	231.06	2.8947	231.25	1.5852
			231.405	5.2538	231.407	5.0278	231.386	2.8967	231.577	1.5868
			231.732	5.2543	231.733	5.0286	231.712	2.8988	231.903	1.5884
			232.058	5.2548	232.06	5.0294	232.039	2.9008	232.23	1.59
			232.384	5.2554	232.386	5.0301	232.365	2.9029	232.557	1.5916
			232.711	5.256	232.712	5.0308	232.691	2.9049	232.883	1.5932
			233.037	5.2565	233.039	5.0315	233.018	2.907	233.21	1.5948
			233.364	5.2569	233.365	5.0322	233.344	2.909	233.537	1.5963
			233.69	5.2572	233.692	5.0329	233.67	2.9111	233.863	1.5979
			234.016	5.2573	234.018	5.0337	233.997	2.9131	234.19	1.5995
			234.343	5.2574	234.344	5.0344	234.323	2.9152	234.516	1.6011
			234.669	5.2574	234.671	5.0352	234.649	2.9172	234.843	1.6026
			234.996	5.2574	234.997	5.0359	234.976	2.9193	235.17	1.6042
			235.322	5.2574	235.323	5.0367	235.302	2.9213	235.496	1.6058
			235.648	5.2573	235.65	5.0375	235.628	2.9234	235.823	1.6074
			235.975	5.2573	235.976	5.0383	235.955	2.9254	236.15	1.6089
			236.301	5.2574	236.303	5.039	236.281	2.9275	236.476	1.6105
			236.627	5.2574	236.629	5.0398	236.608	2.9295	236.803	1.6121
			236.954	5.2574	236.955	5.0406	236.934	2.9316	237.129	1.6137
			237.28	5.2573	237.282	5.0414	237.26	2.9336	237.456	1.6153
			237.607	5.2571	237.608	5.0422	237.587	2.9356	237.783	1.6168
			237.933	5.2569	237.935	5.0429	237.913	2.9377	238.109	1.6184
			238.259	5.2567	238.261	5.0437	238.239	2.9397	238.436	1.62
			238.586	5.2567	238.587	5.0445	238.566	2.9417	238.763	1.6215
			238.912	5.2566	238.914	5.0452	238.892	2.9438	239.089	1.6231
			239.239	5.2565	239.24	5.0459	239.218	2.9458	239.416	1.6247
			239.565	5.2563	239.566	5.0467	239.545	2.9478	239.742	1.6262
			239.891	5.256	239.893	5.0475	239.871	2.9498	240.069	1.6278
			240.218	5.2556	240.219	5.0482	240.197	2.9519	240.396	1.6294
			240.544	5.2551	240.546	5.0491	240.524	2.9539	240.722	1.6309
			240.87	5.2547	240.872	5.0499	240.85	2.9559	241.049	1.6325
			241.197	5.2543	241.198	5.0507	241.177	2.9579	241.376	1.634
			241.523	5.254	241.525	5.0515	241.503	2.96	241.702	1.6356
			241.85	5.2536	241.851	5.0523	241.829	2.962	242.029	1.6371
			242.176	5.2532	242.178	5.0532	242.156	2.964	242.355	1.6387
			242.502	5.253	242.504	5.054	242.482	2.966	242.682	1.6402
			242.829	5.2529	242.83	5.0547	242.808	2.968	243.009	1.6418
			243.155	5.2529	243.157	5.0555	243.135	2.9701	243.335	1.6433
			243.482	5.2531	243.483	5.0564	243.461	2.9721	243.662	1.6449
			243.808	5.2534	243.809	5.0573	243.787	2.9741	243.989	1.6464
			244.134	5.2536	244.136	5.0583	244.114	2.9761	244.315	1.6479
			244.461	5.2539	244.462	5.0593	244.44	2.9781	244.642	1.6495
			244.787	5.2542	244.789	5.0604	244.766	2.9801	244.968	1.651
			245.113	5.2544	245.115	5.0615	245.093	2.9821	245.295	1.6526
			245.44	5.2544	245.441	5.0626	245.419	2.9841	245.622	1.6541
			245.766	5.2543	245.768	5.0636	245.745	2.9861	245.948	1.6557
			246.093	5.2541	246.094	5.0647	246.072	2.988	246.275	1.6572
			246.419	5.2539	246.42	5.0657	246.398	2.99	246.602	1.6588
			246.745	5.2536	246.747	5.0667	246.725	2.992	246.928	1.6603
			247.072	5.2534	247.073	5.0677	247.051	2.994	247.255	1.6618
			247.398	5.253	247.4	5.0687	247.377	2.996	247.581	1.6634
			247.725	5.2526	247.726	5.0696	247.704	2.998	247.908	1.6649
			248.051	5.2522	248.052	5.0707	248.03	3	248.235	1.6665
			248.377	5.2518	248.379	5.0717	248.356	3.0019	248.561	1.668
			248.704	5.2515	248.705	5.0728	248.683	3.0039	248.888	1.6695
			249.03	5.2512	249.032	5.0739	249.009	3.0059	249.215	1.6711
			249.356	5.2509	249.358	5.075	249.335	3.0079	249.541	1.6726
			249.683	5.2507	249.684	5.0762	249.662	3.0099	249.868	1.6741
			250.009	5.2506	250.011	5.0773	249.988	3.0118	250.194	1.6757
			250.336	5.2506	250.337	5.0785	250.314	3.0138	250.521	1.6772
			250.662	5.2506	250.663	5.0796	250.641	3.0158	250.848	1.6788
			250.988	5.2506	250.99	5.0807	250.967	3.0178	251.174	1.6803
			251.315	5.2507	251.316	5.0819	251.293	3.0198	251.501	1.6818
			251.641	5.2508	251.643	5.083	251.62	3.0218	251.828	1.6834
			251.967	5.251	251.969	5.0841	251.946	3.0238	252.154	1.6849
			252.294	5.2513	252.295	5.0852	252.273	3.0258	252.481	1.6865
			252.62	5.2516	252.622	5.0862	252.599	3.0278	252.807	1.688
			252.947	5.2518	252.948	5.0872	252.925	3.0298	253.134	1.6895
			253.273	5.252	253.275	5.0882	253.252	3.0318	253.461	1.6911
			253.599	5.2522	253.601	5.0892	253.578	3.0338	253.787	1.6926
			253.926	5.2523	253.927	5.0902	253.904	3.0358	254.114	1.6941
			254.252	5.2523	254.254	5.0912	254.231	3.0378	254.441	1.6957
			254.579	5.2522	254.58	5.0921	254.557	3.0398	254.767	1.6972
			254.905	5.2521	254.906	5.093	254.883	3.0418	255.094	1.6987
			255.231	5.2519	255.233	5.094	255.21	3.0438	255.42	1.7003
			255.558	5.2517	255.559	5.0949	255.536	3.0458	255.747	1.7018
			255.884	5.2515	255.886	5.0958	255.862	3.0478	256.074	1.7033
			256.21	5.2513	256.212	5.0968	256.189	3.0498	256.4	1.7049
			256.537	5.251	256.538	5.0977	256.515	3.0517	256.727	1.7064
			256.863	5.2507	256.865	5.0985	256.841	3.0537	257.054	1.7079
			257.19	5.2504	257.191	5.0994	257.168	3.0557	257.38	1.7095
			257.516	5.25	257.518	5.1004	257.494	3.0576	257.707	1.711
			257.842	5.2497	257.844	5.1012	257.821	3.0596	258.033	1.7125
			258.169	5.2494	258.17	5.1021	258.147	3.0615	258.36	1.7141
			258.495	5.249	258.497	5.1029	258.473	3.0635	258.687	1.7156
			258.822	5.2487	258.823	5.1038	258.8	3.0654	259.013	1.7171
			259.148	5.2483	259.149	5.1046	259.126	3.0673	259.34	1.7186
			259.474	5.2479	259.476	5.1055	259.452	3.0693	259.667	1.7201
			259.801	5.2477	259.802	5.1064	259.779	3.0712	259.993	1.7217
			260.127	5.2477	260.129	5.1073	260.105	3.0731	260.32	1.7232
			260.453	5.2476	260.455	5.1082	260.431	3.075	260.646	1.7247
			260.78	5.2476	260.781	5.1091	260.758	3.0769	260.973	1.7262
			261.106	5.2476	261.108	5.1099	261.084	3.0788	261.3	1.7277
			261.433	5.2476	261.434	5.1106	261.41	3.0808	261.626	1.7293
			261.759	5.2477	261.761	5.1114	261.737	3.0827	261.953	1.7308
			262.085	5.2478	262.087	5.1121	262.063	3.0846	262.28	1.7323
			262.412	5.248	262.413	5.1127	262.389	3.0866	262.606	1.7338
			262.738	5.2481	262.74	5.1134	262.716	3.0885	262.933	1.7353
			263.065	5.2482	263.066	5.1139	263.042	3.0904	263.259	1.7368
			263.391	5.2483	263.392	5.1145	263.369	3.0924	263.586	1.7383
			263.717	5.2485	263.719	5.115	263.695	3.0943	263.913	1.7399
			264.044	5.2488	264.045	5.1154	264.021	3.0962	264.239	1.7414
			264.37	5.2492	264.372	5.1158	264.348	3.0982	264.566	1.7429
			264.696	5.2496	264.698	5.1162	264.674	3.1001	264.893	1.7444
			265.023	5.2501	265.024	5.1166	265	3.1021	265.219	1.7459
			265.349	5.2507	265.351	5.1172	265.327	3.104	265.546	1.7474
			265.676	5.2512	265.677	5.1178	265.653	3.106	265.872	1.7489
			266.002	5.2517	266.003	5.1184	265.979	3.1079	266.199	1.7504
			266.328	5.2522	266.33	5.1191	266.306	3.1098	266.526	1.7519
			266.655	5.2526	266.656	5.1198	266.632	3.1118	266.852	1.7534
			266.981	5.2529	266.983	5.1205	266.958	3.1137	267.179	1.7549
			267.308	5.2532	267.309	5.1212	267.285	3.1157	267.506	1.7564
			267.634	5.2536	267.635	5.1218	267.611	3.1176	267.832	1.7579
			267.96	5.254	267.962	5.1225	267.937	3.1195	268.159	1.7594
			268.287	5.2543	268.288	5.1232	268.264	3.1215	268.485	1.7609
			268.613	5.2546	268.615	5.1239	268.59	3.1234	268.812	1.7624
			268.939	5.2548	268.941	5.1247	268.917	3.1253	269.139	1.7639
			269.266	5.2551	269.267	5.1254	269.243	3.1273	269.465	1.7654
			269.592	5.2553	269.594	5.1261	269.569	3.1292	269.792	1.7669
			269.919	5.2556	269.92	5.1268	269.896	3.1311	270.119	1.7684
			270.245	5.2559	270.246	5.1275	270.222	3.1331	270.445	1.7699
			270.571	5.2561	270.573	5.1282	270.548	3.135	270.772	1.7714
			270.898	5.2563	270.899	5.1288	270.875	3.1369	271.098	1.7729
			271.224	5.2564	271.226	5.1295	271.201	3.1389	271.425	1.7744
			271.55	5.2565	271.552	5.1301	271.527	3.1408	271.752	1.7759
			271.877	5.2566	271.878	5.1307	271.854	3.1428	272.078	1.7774
			272.203	5.2569	272.205	5.1313	272.18	3.1447	272.405	1.7789
			272.53	5.2573	272.531	5.1319	272.506	3.1466	272.732	1.7804
			272.856	5.2579	272.858	5.1325	272.833	3.1486	273.058	1.7819
			273.182	5.2585	273.184	5.133	273.159	3.1505	273.385	1.7834
			273.509	5.2592	273.51	5.1336	273.486	3.1524	273.711	1.7849
			273.835	5.2599	273.837	5.1342	273.812	3.1543	274.038	1.7864
			274.162	5.2606	274.163	5.1347	274.138	3.1562	274.365	1.7879
			274.488	5.2612	274.489	5.1353	274.465	3.1582	274.691	1.7893
			274.814	5.2618	274.816	5.1358	274.791	3.1601	275.018	1.7908
			275.141	5.2623	275.142	5.1364	275.117	3.162	275.345	1.7923
			275.467	5.2627	275.469	5.1369	275.444	3.1639	275.671	1.7938
			275.793	5.2631	275.795	5.1374	275.77	3.1658	275.998	1.7953
			276.12	5.2634	276.121	5.138	276.096	3.1678	276.324	1.7968
			276.446	5.2639	276.448	5.1385	276.423	3.1697	276.651	1.7982
			276.773	5.2643	276.774	5.1391	276.749	3.1715	276.978	1.7997
			277.099	5.2649	277.101	5.1396	277.075	3.1734	277.304	1.8012
			277.425	5.2655	277.427	5.1401	277.402	3.1753	277.631	1.8027
			277.752	5.2663	277.753	5.1406	277.728	3.1772	277.958	1.8042
			278.078	5.2672	278.08	5.1411	278.054	3.179	278.284	1.8056
			278.405	5.268	278.406	5.1416	278.381	3.1808	278.611	1.8071
			278.731	5.2687	278.732	5.1422	278.707	3.1827	278.937	1.8086
			279.057	5.2693	279.059	5.1428	279.034	3.1845	279.264	1.8101
			279.384	5.2697	279.385	5.1435	279.36	3.1864	279.591	1.8115
			279.71	5.2701	279.712	5.1442	279.686	3.1882	279.917	1.813
			280.036	5.2705	280.038	5.1448	280.013	3.19	280.244	1.8145
			280.363	5.2708	280.364	5.1455	280.339	3.1918	280.571	1.816
			280.689	5.271	280.691	5.1462	280.665	3.1936	280.897	1.8174
			281.016	5.271	281.017	5.1469	280.992	3.1954	281.224	1.8189
			281.342	5.2709	281.344	5.1476	281.318	3.1972	281.55	1.8204
			281.668	5.2708	281.67	5.1482	281.644	3.199	281.877	1.8219
			281.995	5.2706	281.996	5.1489	281.971	3.2008	282.204	1.8233
			282.321	5.2704	282.323	5.1495	282.297	3.2026	282.53	1.8248
			282.648	5.27	282.649	5.1501	282.623	3.2043	282.857	1.8263
			282.974	5.2695	282.975	5.1508	282.95	3.2061	283.184	1.8278
			283.3	5.2691	283.302	5.1514	283.276	3.2079	283.51	1.8292
			283.627	5.2686	283.628	5.152	283.602	3.2096	283.837	1.8307
			283.953	5.2681	283.955	5.1526	283.929	3.2113	284.163	1.8321
			284.279	5.2677	284.281	5.1532	284.255	3.2131	284.49	1.8336
			284.606	5.2674	284.607	5.1537	284.582	3.2148	284.817	1.8351
			284.932	5.2674	284.934	5.1543	284.908	3.2165	285.143	1.8366
			285.259	5.2675	285.26	5.1549	285.234	3.2182	285.47	1.838
			285.585	5.2678	285.586	5.1554	285.561	3.2199	285.797	1.8395
			285.911	5.2682	285.913	5.1559	285.887	3.2216	286.123	1.8409
			286.238	5.2687	286.239	5.1564	286.213	3.2233	286.45	1.8424
			286.564	5.2693	286.566	5.1569	286.54	3.225	286.776	1.8438
			286.891	5.27	286.892	5.1574	286.866	3.2267	287.103	1.8453
			287.217	5.2706	287.218	5.1578	287.192	3.2284	287.43	1.8467
			287.543	5.2713	287.545	5.1582	287.519	3.2301	287.756	1.8482
			287.87	5.272	287.871	5.1587	287.845	3.2317	288.083	1.8496
			288.196	5.2727	288.198	5.1591	288.171	3.2334	288.41	1.8511
			288.522	5.2734	288.524	5.1595	288.498	3.235	288.736	1.8525
			288.849	5.2741	288.85	5.1599	288.824	3.2367	289.063	1.854
			289.175	5.2747	289.177	5.1602	289.15	3.2384	289.389	1.8554
			289.502	5.2753	289.503	5.1606	289.477	3.24	289.716	1.8568
			289.828	5.2758	289.829	5.161	289.803	3.2416	290.043	1.8583
			290.154	5.2761	290.156	5.1613	290.13	3.2433	290.369	1.8597
			290.481	5.2763	290.482	5.1617	290.456	3.2449	290.696	1.8611
			290.807	5.2765	290.809	5.162	290.782	3.2465	291.023	1.8626
			291.133	5.2766	291.135	5.1623	291.109	3.2482	291.349	1.864
			291.46	5.2767	291.461	5.1626	291.435	3.2498	291.676	1.8654
			291.786	5.2768	291.788	5.1628	291.761	3.2515	292.003	1.8669
			292.113	5.277	292.114	5.1631	292.088	3.2531	292.329	1.8683
			292.439	5.2773	292.441	5.1634	292.414	3.2547	292.656	1.8697
			292.765	5.2777	292.767	5.1638	292.74	3.2563	292.982	1.8711
			293.092	5.2782	293.093	5.1641	293.067	3.2579	293.309	1.8726
			293.418	5.2785	293.42	5.1644	293.393	3.2595	293.636	1.874
			293.745	5.2789	293.746	5.1647	293.719	3.2611	293.962	1.8754
			294.071	5.2792	294.072	5.165	294.046	3.2628	294.289	1.8768
			294.397	5.2796	294.399	5.1652	294.372	3.2644	294.616	1.8783
			294.724	5.2799	294.725	5.1654	294.698	3.266	294.942	1.8797
			295.05	5.2803	295.052	5.1656	295.025	3.2676	295.269	1.8811
			295.376	5.2806	295.378	5.1658	295.351	3.2692	295.595	1.8825
			295.703	5.281	295.704	5.166	295.678	3.2708	295.922	1.8839
			296.029	5.2814	296.031	5.1661	296.004	3.2724	296.249	1.8854
			296.356	5.282	296.357	5.1663	296.33	3.2739	296.575	1.8868
			296.682	5.2826	296.684	5.1664	296.657	3.2755	296.902	1.8882
			297.008	5.2832	297.01	5.1666	296.983	3.2771	297.229	1.8896
			297.335	5.2838	297.336	5.1667	297.309	3.2787	297.555	1.891
			297.661	5.2844	297.663	5.1668	297.636	3.2803	297.882	1.8924
			297.988	5.285	297.989	5.167	297.962	3.2818	298.208	1.8938
			298.314	5.2856	298.315	5.1671	298.288	3.2834	298.535	1.8953
			298.64	5.2861	298.642	5.1673	298.615	3.285	298.862	1.8967
			298.967	5.2865	298.968	5.1675	298.941	3.2866	299.188	1.8981
			299.293	5.2868	299.295	5.1677	299.267	3.2881	299.515	1.8995
			299.619	5.2872	299.621	5.168	299.594	3.2897	299.842	1.9009
			299.946	5.2876	299.947	5.1683	299.92	3.2913	300.168	1.9023
			300.272	5.288	300.274	5.1685	300.246	3.2928	300.495	1.9037
			300.599	5.2883	300.6	5.1688	300.573	3.2944	300.821	1.9051
			300.925	5.2887	300.927	5.169	300.899	3.2959	301.148	1.9065
			301.251	5.2891	301.253	5.1693	301.226	3.2975	301.475	1.9079
			301.578	5.2895	301.579	5.1695	301.552	3.299	301.801	1.9093
			301.904	5.2898	301.906	5.1697	301.878	3.3006	302.128	1.9107
			302.231	5.2901	302.232	5.17	302.205	3.3021	302.455	1.9121
			302.557	5.2903	302.558	5.1702	302.531	3.3036	302.781	1.9134
			302.883	5.2904	302.885	5.1704	302.857	3.3051	303.108	1.9148
			303.21	5.2905	303.211	5.1707	303.184	3.3067	303.434	1.9162
			303.536	5.2904	303.538	5.171	303.51	3.3082	303.761	1.9176
			303.862	5.2902	303.864	5.1713	303.836	3.3097	304.088	1.919
			304.189	5.29	304.19	5.1716	304.163	3.3112	304.414	1.9204
			304.515	5.2897	304.517	5.1719	304.489	3.3127	304.741	1.9218
			304.842	5.2893	304.843	5.1722	304.815	3.3142	305.068	1.9232
			305.168	5.289	305.169	5.1726	305.142	3.3157	305.394	1.9246
			305.494	5.2887	305.496	5.1729	305.468	3.3172	305.721	1.926
			305.821	5.2884	305.822	5.1732	305.795	3.3188	306.047	1.9274
			306.147	5.2881	306.149	5.1735	306.121	3.3203	306.374	1.9288
			306.474	5.2879	306.475	5.1738	306.447	3.3218	306.701	1.9302
			306.8	5.2877	306.801	5.1741	306.774	3.3232	307.027	1.9316
			307.126	5.2875	307.128	5.1744	307.1	3.3247	307.354	1.933
			307.453	5.2872	307.454	5.1748	307.426	3.3262	307.681	1.9344
			307.779	5.2869	307.781	5.1751	307.753	3.3277	308.007	1.9358
			308.105	5.2867	308.107	5.1755	308.079	3.3292	308.334	1.9372
			308.432	5.2865	308.433	5.1759	308.405	3.3307	308.66	1.9385
			308.758	5.2863	308.76	5.1764	308.732	3.3322	308.987	1.9399
			309.085	5.286	309.086	5.1768	309.058	3.3337	309.314	1.9413
			309.411	5.2857	309.412	5.1772	309.384	3.3352	309.64	1.9427
			309.737	5.2854	309.739	5.1776	309.711	3.3366	309.967	1.9441
			310.064	5.285	310.065	5.178	310.037	3.3381	310.294	1.9455
			310.39	5.2845	310.392	5.1784	310.363	3.3396	310.62	1.9468
			310.716	5.284	310.718	5.1788	310.69	3.3411	310.947	1.9482
			311.043	5.2835	311.044	5.1792	311.016	3.3425	311.273	1.9496
			311.369	5.2829	311.371	5.1796	311.343	3.344	311.6	1.951
			311.696	5.2824	311.697	5.1799	311.669	3.3455	311.927	1.9523
			312.022	5.282	312.024	5.1803	311.995	3.3469	312.253	1.9537
			312.348	5.2816	312.35	5.1807	312.322	3.3484	312.58	1.9551
			312.675	5.2814	312.676	5.1811	312.648	3.3499	312.907	1.9565
			313.001	5.2812	313.003	5.1814	312.974	3.3513	313.233	1.9578
			313.328	5.2811	313.329	5.1817	313.301	3.3528	313.56	1.9592
			313.654	5.281	313.655	5.182	313.627	3.3543	313.886	1.9606
			313.98	5.2809	313.982	5.1823	313.953	3.3558	314.213	1.9619
			314.307	5.2808	314.308	5.1826	314.28	3.3572	314.54	1.9633
			314.633	5.2808	314.635	5.1829	314.606	3.3587	314.866	1.9646
			314.959	5.2808	314.961	5.1832	314.932	3.3602	315.193	1.966
			315.286	5.2807	315.287	5.1836	315.259	3.3616	315.52	1.9674
			315.612	5.2806	315.614	5.1839	315.585	3.3631	315.846	1.9687
			315.939	5.2804	315.94	5.1843	315.911	3.3645	316.173	1.9701
			316.265	5.2801	316.267	5.1847	316.238	3.366	316.499	1.9715
			316.591	5.2799	316.593	5.185	316.564	3.3675	316.826	1.9728
			316.918	5.2796	316.919	5.1853	316.891	3.3689	317.153	1.9742
			317.244	5.2793	317.246	5.1856	317.217	3.3704	317.479	1.9755
			317.571	5.2789	317.572	5.1859	317.543	3.3718	317.806	1.9769
			317.897	5.2785	317.898	5.1862	317.87	3.3733	318.133	1.9783
			318.223	5.2781	318.225	5.1865	318.196	3.3747	318.459	1.9796
			318.55	5.2776	318.551	5.1868	318.522	3.3761	318.786	1.981
			318.876	5.2771	318.878	5.1871	318.849	3.3776	319.112	1.9823
			319.202	5.2767	319.204	5.1874	319.175	3.379	319.439	1.9837
			319.529	5.2762	319.53	5.1877	319.501	3.3804	319.766	1.985
			319.855	5.2758	319.857	5.1879	319.828	3.3818	320.092	1.9864
			320.182	5.2754	320.183	5.1882	320.154	3.3832	320.419	1.9877
			320.508	5.2751	320.51	5.1884	320.48	3.3846	320.746	1.9891
			320.834	5.2748	320.836	5.1886	320.807	3.386	321.072	1.9904
			321.161	5.2745	321.162	5.1888	321.133	3.3874	321.399	1.9918
			321.487	5.2743	321.489	5.1891	321.459	3.3888	321.725	1.9931
			321.814	5.2741	321.815	5.1894	321.786	3.3901	322.052	1.9945
			322.14	5.274	322.141	5.1897	322.112	3.3915	322.379	1.9959
			322.466	5.2741	322.468	5.1901	322.439	3.3929	322.705	1.9972
			322.793	5.2743	322.794	5.1904	322.765	3.3943	323.032	1.9986
			323.119	5.2743	323.121	5.1907	323.091	3.3957	323.359	1.9999
			323.445	5.2744	323.447	5.191	323.418	3.397	323.685	2.0013
			323.772	5.2745	323.773	5.1914	323.744	3.3984	324.012	2.0027
			324.098	5.2746	324.1	5.1917	324.07	3.3998	324.338	2.004
			324.425	5.2748	324.426	5.1919	324.397	3.4012	324.665	2.0054
			324.751	5.275	324.752	5.1921	324.723	3.4026	324.992	2.0067
			325.077	5.2752	325.079	5.1924	325.049	3.404	325.318	2.0081
			325.404	5.2756	325.405	5.1926	325.376	3.4053	325.645	2.0094
			325.73	5.2762	325.732	5.1928	325.702	3.4067	325.972	2.0107
			326.057	5.277	326.058	5.193	326.028	3.4081	326.298	2.0121
			326.383	5.2779	326.384	5.1933	326.355	3.4095	326.625	2.0134
			326.709	5.2787	326.711	5.1936	326.681	3.4109	326.951	2.0148
			327.036	5.2795	327.037	5.1939	327.007	3.4122	327.278	2.0161
			327.362	5.2803	327.364	5.1941	327.334	3.4136	327.605	2.0174
			327.688	5.281	327.69	5.1944	327.66	3.415	327.931	2.0188
			328.015	5.2816	328.016	5.1947	327.987	3.4164	328.258	2.0201
			328.341	5.2822	328.343	5.195	328.313	3.4177	328.585	2.0214
			328.668	5.2827	328.669	5.1952	328.639	3.4191	328.911	2.0228
			328.994	5.2831	328.995	5.1955	328.966	3.4205	329.238	2.0241
			329.32	5.2833	329.322	5.1958	329.292	3.4218	329.564	2.0254
			329.647	5.2835	329.648	5.1961	329.618	3.4232	329.891	2.0268
			329.973	5.2836	329.975	5.1964	329.945	3.4245	330.218	2.0281
			330.299	5.2838	330.301	5.1967	330.271	3.4259	330.544	2.0295
			330.626	5.2838	330.627	5.197	330.597	3.4272	330.871	2.0308
			330.952	5.2838	330.954	5.1973	330.924	3.4286	331.198	2.0321
			331.279	5.2838	331.28	5.1976	331.25	3.4299	331.524	2.0335
			331.605	5.2836	331.607	5.1978	331.576	3.4313	331.851	2.0348
			331.931	5.2833	331.933	5.1981	331.903	3.4326	332.177	2.0361
			332.258	5.283	332.259	5.1984	332.229	3.434	332.504	2.0375
			332.584	5.2826	332.586	5.1987	332.555	3.4353	332.831	2.0388
			332.911	5.2821	332.912	5.1989	332.882	3.4367	333.157	2.0401
			333.237	5.2816	333.238	5.1992	333.208	3.438	333.484	2.0414
			333.563	5.281	333.565	5.1994	333.535	3.4394	333.811	2.0428
			333.89	5.2802	333.891	5.1996	333.861	3.4407	334.137	2.0441
			334.216	5.2794	334.218	5.1997	334.187	3.4421	334.464	2.0454
			334.542	5.2786	334.544	5.1999	334.514	3.4434	334.79	2.0468
			334.869	5.2778	334.87	5.2001	334.84	3.4448	335.117	2.0481
			335.195	5.277	335.197	5.2002	335.166	3.4461	335.444	2.0494
			335.522	5.2762	335.523	5.2004	335.493	3.4475	335.77	2.0508
			335.848	5.2754	335.85	5.2005	335.819	3.4488	336.097	2.0521
			336.174	5.2746	336.176	5.2006	336.145	3.4502	336.424	2.0535
			336.501	5.2738	336.502	5.2008	336.472	3.4515	336.75	2.0548
			336.827	5.2729	336.829	5.2009	336.798	3.4529	337.077	2.0561
			337.154	5.2722	337.155	5.2011	337.124	3.4542	337.403	2.0575
			337.48	5.2714	337.481	5.2013	337.451	3.4555	337.73	2.0588
			337.806	5.2707	337.808	5.2015	337.777	3.4569	338.057	2.0601
			338.133	5.2701	338.134	5.2017	338.104	3.4582	338.383	2.0615
			338.459	5.2696	338.461	5.2019	338.43	3.4595	338.71	2.0628
			338.785	5.2692	338.787	5.2021	338.756	3.4609	339.037	2.0641
			339.112	5.2689	339.113	5.2023	339.083	3.4622	339.363	2.0655
			339.438	5.2687	339.44	5.2024	339.409	3.4636	339.69	2.0668
			339.765	5.2685	339.766	5.2025	339.735	3.4649	340.016	2.0681
			340.091	5.2683	340.093	5.2026	340.062	3.4662	340.343	2.0695
			340.417	5.2681	340.419	5.2027	340.388	3.4675	340.67	2.0708
			340.744	5.2679	340.745	5.2028	340.714	3.4689	340.996	2.0721
			341.07	5.2678	341.072	5.2029	341.041	3.4702	341.323	2.0735
			341.397	5.2674	341.398	5.203	341.367	3.4715	341.65	2.0748
			341.723	5.2665	341.724	5.2031	341.693	3.4728	341.976	2.0761
			342.049	5.2655	342.051	5.2032	342.02	3.4741	342.303	2.0775
			342.376	5.263	342.377	5.2033	342.346	3.4755	342.629	2.0788
			342.702	5.2663	342.704	5.2034	342.672	3.4768	342.956	2.0801
			343.028	5.2681	343.03	5.2035	342.999	3.4782	343.283	2.0815
			343.355	5.2673	343.356	5.2037	343.325	3.4795	343.609	2.0828
			343.681	5.2665	343.683	5.2039	343.652	3.4808	343.936	2.0841
			344.008	5.2653	344.009	5.2041	343.978	3.4821	344.263	2.0854
			344.334	5.2622	344.335	5.2043	344.304	3.4835	344.589	2.0868
			344.66	5.262	344.662	5.2045	344.631	3.4848	344.916	2.0881
			344.987	5.2618	344.988	5.2048	344.957	3.4861	345.242	2.0894
			345.313	5.2615	345.315	5.205	345.283	3.4875	345.569	2.0907
			345.64	5.2612	345.641	5.2052	345.61	3.4888	345.896	2.092
			345.966	5.2611	345.967	5.2053	345.936	3.4901	346.222	2.0933
			346.292	5.2625	346.294	5.2055	346.262	3.4914	346.549	2.0947
			346.619	5.2643	346.62	5.2058	346.589	3.4928	346.876	2.096
			346.945	5.2652	346.947	5.206	346.915	3.4941	347.202	2.0973
			347.271	5.265	347.273	5.2062	347.241	3.4954	347.529	2.0986
			347.598	5.2646	347.599	5.2064	347.568	3.4967	347.855	2.0999
			347.924	5.2645	347.926	5.2067	347.894	3.498	348.182	2.1039
			348.251	5.2641	348.252	5.2069	348.22	3.4994	348.509	2.1053
			348.577	5.2638	348.578	5.2071	348.547	3.5007	348.835	2.1066
			348.903	5.2635	348.905	5.2073	348.873	3.502	349.162	2.1079
			349.23	5.2632	349.231	5.2075	349.2	3.5033	349.489	2.1092
			349.556	5.263	349.558	5.2078	349.526	3.5046	349.815	2.1105
			349.882	5.2628	349.884	5.208	349.852	3.5059	350.142	2.1118
			350.209	5.2625	350.21	5.2083	350.179	3.5073	350.468	2.1131
			350.535	5.2623	350.537	5.2086	350.505	3.5086	350.795	2.1144
			350.862	5.2619	350.863	5.2089	350.831	3.51	351.122	2.1157
			351.188	5.2616	351.19	5.2092	351.158	3.5114	351.448	2.1171
			351.514	5.2613	351.516	5.2095	351.484	3.5128	351.775	2.1184
			351.841	5.2611	351.842	5.2097	351.81	3.5141	352.102	2.1197
			352.167	5.2608	352.169	5.21	352.137	3.5155	352.428	2.121
			352.494	5.2605	352.495	5.2103	352.463	3.5168	352.755	2.1223
			352.82	5.2602	352.821	5.2106	352.789	3.5182	353.081	2.1235
			353.146	5.2599	353.148	5.2109	353.116	3.5196	353.408	2.1248
			353.473	5.2596	353.474	5.2111	353.442	3.5209	353.735	2.1261
			353.799	5.2593	353.801	5.2113	353.768	3.5223	354.061	2.1274
			354.125	5.259	354.127	5.2116	354.095	3.5236	354.388	2.1287
			354.452	5.2586	354.453	5.2118	354.421	3.525	354.715	2.13
			354.778	5.2583	354.78	5.2119	354.748	3.5264	355.041	2.1313
			355.105	5.258	355.106	5.212	355.074	3.5278	355.368	2.1326
			355.431	5.2578	355.433	5.2121	355.4	3.5291	355.694	2.1339
			355.757	5.2577	355.759	5.2122	355.727	3.5305	356.021	2.1352
			356.084	5.2575	356.085	5.2123	356.053	3.5319	356.348	2.1365
			356.41	5.2575	356.412	5.2124	356.379	3.5333	356.674	2.1378
			356.737	5.2574	356.738	5.2125	356.706	3.5347	357.001	2.1391
			357.063	5.2575	357.064	5.2126	357.032	3.536	357.328	2.1404
			357.389	5.2575	357.391	5.2126	357.358	3.5374	357.654	2.1417
			357.716	5.2576	357.717	5.2127	357.685	3.5388	357.981	2.143
			358.042	5.2575	358.044	5.2128	358.011	3.5402	358.307	2.1443
			358.368	5.2574	358.37	5.2129	358.337	3.5416	358.634	2.1456
			358.695	5.2573	358.696	5.213	358.664	3.543	358.961	2.1469
			359.021	5.2571	359.023	5.213	358.99	3.5444	359.287	2.1482
			359.348	5.257	359.349	5.2131	359.316	3.5457	359.614	2.1495
			359.674	5.257	359.676	5.2132	359.643	3.5471	359.941	2.1507
			360	5.257	360.002	5.2133	359.969	3.5484	360.267	2.152
			360.327	5.257	360.328	5.2134	360.296	3.5498	360.594	2.1533
			360.653	5.257	360.655	5.2136	360.622	3.5512	360.92	2.1546
			360.98	5.257	360.981	5.2137	360.948	3.5525	361.247	2.1559
			361.306	5.257	361.307	5.2139	361.275	3.5538	361.574	2.1571
			361.632	5.2571	361.634	5.2141	361.601	3.5552	361.9	2.1584
			361.959	5.2572	361.96	5.2142	361.927	3.5565	362.227	2.1597
			362.285	5.2574	362.287	5.2144	362.254	3.5578	362.554	2.161
			362.611	5.2577	362.613	5.2146	362.58	3.5592	362.88	2.1623
			362.938	5.2581	362.939	5.2148	362.906	3.5605	363.207	2.1635
			363.264	5.2585	363.266	5.2149	363.233	3.5618	363.533	2.1648
			363.591	5.2589	363.592	5.2151	363.559	3.5631	363.86	2.1661
			363.917	5.2591	363.918	5.2152	363.885	3.5644	364.187	2.1674
			364.243	5.2594	364.245	5.2154	364.212	3.5658	364.513	2.1687
			364.57	5.2596	364.571	5.2155	364.538	3.5671	364.84	2.1699
			364.896	5.26	364.898	5.2157	364.865	3.5684	365.167	2.1712
			365.223	5.2603	365.224	5.2159	365.191	3.5697	365.493	2.1725
			365.549	5.2606	365.55	5.216	365.517	3.571	365.82	2.1738
			365.875	5.2607	365.877	5.2162	365.844	3.5723	366.146	2.175
			366.202	5.2608	366.203	5.2163	366.17	3.5736	366.473	2.1763
			366.528	5.2608	366.53	5.2164	366.496	3.5749	366.8	2.1776
			366.854	5.2609	366.856	5.2165	366.823	3.5762	367.126	2.1788
			367.181	5.261	367.182	5.2167	367.149	3.5775	367.453	2.1801
			367.507	5.2612	367.509	5.2168	367.475	3.5788	367.78	2.1814
			367.834	5.2614	367.835	5.217	367.802	3.5801	368.106	2.1827
			368.16	5.2616	368.161	5.2171	368.128	3.5814	368.433	2.1839
			368.486	5.2618	368.488	5.2173	368.454	3.5827	368.759	2.1852
			368.813	5.262	368.814	5.2175	368.781	3.584	369.086	2.1865
			369.139	5.2621	369.141	5.2177	369.107	3.5853	369.413	2.1877
			369.465	5.2623	369.467	5.2179	369.433	3.5866	369.739	2.189
			369.792	5.2625	369.793	5.2181	369.76	3.5878	370.066	2.1903
			370.118	5.2627	370.12	5.2183	370.086	3.5891	370.393	2.1916
			370.445	5.263	370.446	5.2185	370.413	3.5904	370.719	2.1928
			370.771	5.2633	370.773	5.2188	370.739	3.5916	371.046	2.1941
			371.097	5.2636	371.099	5.219	371.065	3.5929	371.372	2.1954
			371.424	5.264	371.425	5.2193	371.392	3.5941	371.699	2.1967
			371.75	5.2644	371.752	5.2195	371.718	3.5954	372.026	2.1979
			372.077	5.2646	372.078	5.2198	372.044	3.5966	372.352	2.1992
			372.403	5.2647	372.404	5.22	372.371	3.5979	372.679	2.2005
			372.729	5.2648	372.731	5.2202	372.697	3.5991	373.006	2.2017
			373.056	5.2648	373.057	5.2205	373.023	3.6004	373.332	2.203
			373.382	5.2647	373.384	5.2207	373.35	3.6016	373.659	2.2043
			373.708	5.2645	373.71	5.221	373.676	3.6028	373.985	2.2055
			374.035	5.2643	374.036	5.221	374.002	3.604	374.312	2.2068
			374.361	5.264	374.363	5.2216	374.329	3.6053	374.639	2.2081
			374.688	5.2637	374.689	5.2215	374.655	3.6065	374.965	2.2093
			375.014	5.2634	375.016	5.2214	374.981	3.6077	375.292	2.2106
			375.34	5.263	375.342	5.2218	375.308	3.6089	375.619	2.2118
			375.667	5.2625	375.668	5.2217	375.634	3.6101	375.945	2.2131
			375.993	5.2619	375.995	5.2217	375.961	3.6114	376.272	2.2144
			376.32	5.2611	376.321	5.2221	376.287	3.6126	376.598	2.2156
			376.646	5.2603	376.647	5.2222	376.613	3.6138	376.925	2.2169
			376.972	5.2595	376.974	5.2221	376.94	3.615	377.252	2.2181
			377.299	5.2585	377.3	5.2222	377.266	3.6162	377.578	2.2194
			377.625	5.2577	377.627	5.2222	377.592	3.6174	377.905	2.2207
			377.951	5.2569	377.953	5.2225	377.919	3.6186	378.232	2.2219
			378.278	5.2561	378.279	5.2227	378.245	3.6198	378.558	2.2232
			378.604	5.2553	378.606	5.223	378.571	3.621	378.885	2.2245
			378.931	5.2545	378.932	5.2233	378.898	3.6222	379.211	2.2257
			379.257	5.2537	379.259	5.2237	379.224	3.6234	379.538	2.227
			379.583	5.253	379.585	5.2241	379.55	3.6246	379.865	2.2282
			379.91	5.2522	379.911	5.2245	379.877	3.6258	380.191	2.2295
			380.236	5.2515	380.238	5.225	380.203	3.627	380.518	2.2307
			380.563	5.2509	380.564	5.2253	380.529	3.6282	380.845	2.232
			380.889	5.2504	380.89	5.2254	380.856	3.6294	381.171	2.2332
			381.215	5.2498	381.217	5.2257	381.182	3.6306	381.498	2.2345
			381.542	5.2491	381.543	5.2261	381.509	3.6318	381.824	2.2357
			381.868	5.2483	381.87	5.2269	381.835	3.633	382.151	2.237
			382.194	5.2476	382.196	5.2271	382.161	3.6342	382.478	2.2382
			382.521	5.2468	382.522	5.2275	382.488	3.6353	382.804	2.2394
			382.847	5.246	382.849	5.2278	382.814	3.6365	383.131	2.2407
			383.174	5.2451	383.175	5.2285	383.14	3.6377	383.458	2.2419
			383.5	5.2443	383.501	5.2297	383.467	3.6388	383.784	2.2431
			383.826	5.2435	383.828	5.2315	383.793	3.64	384.111	2.2444
			384.153	5.2428	384.154	5.2324	384.119	3.6412	384.437	2.2456
			384.479	5.2421	384.481	5.2331	384.446	3.6424	384.764	2.2468
			384.806	5.2414	384.807	5.2335	384.772	3.6435	385.091	2.2481
			385.132	5.2406	385.133	5.2339	385.098	3.6447	385.417	2.2493
			385.458	5.2399	385.46	5.2343	385.425	3.6459	385.744	2.2505
			385.785	5.2393	385.786	5.2348	385.751	3.647	386.071	2.2518
			386.111	5.2387	386.113	5.2353	386.077	3.6482	386.397	2.253
			386.437	5.238	386.439	5.2358	386.404	3.6494	386.724	2.2542
			386.764	5.2373	386.765	5.2363	386.73	3.6505	387.05	2.2554
			387.09	5.2366	387.092	5.2368	387.057	3.6517	387.377	2.2566
			387.417	5.2358	387.418	5.2373	387.383	3.6528	387.704	2.2578
			387.743	5.235	387.744	5.2378	387.709	3.654	388.03	2.259
			388.069	5.2344	388.071	5.2383	388.036	3.6551	388.357	2.2603
			388.396	5.234	388.397	5.2388	388.362	3.6562	388.684	2.2615
			388.722	5.2335	388.724	5.2392	388.688	3.6574	389.01	2.2627
			389.048	5.233	389.05	5.2396	389.015	3.6585	389.337	2.2639
			389.375	5.2327	389.376	5.24	389.341	3.6596	389.663	2.2651
			389.701	5.2323	389.703	5.2404	389.667	3.6607	389.99	2.2663
			390.028	5.232	390.029	5.2408	389.994	3.6619	390.317	2.2675
			390.354	5.2317	390.356	5.2411	390.32	3.663	390.643	2.2687
			390.68	5.2314	390.682	5.2415	390.646	3.6641	390.97	2.2699
			391.007	5.2312	391.008	5.2418	390.973	3.6652	391.297	2.2711
			391.333	5.2309	391.335	5.2421	391.299	3.6664	391.623	2.2723
			391.66	5.2307	391.661	5.2424	391.625	3.6675	391.95	2.2735
			391.986	5.2307	391.987	5.2427	391.952	3.6686	392.276	2.2747
			392.312	5.2306	392.314	5.2429	392.278	3.6698	392.603	2.2759
			392.639	5.2305	392.64	5.2431	392.605	3.6709	392.93	2.2771
			392.965	5.2303	392.967	5.2433	392.931	3.672	393.256	2.2783
			393.291	5.2302	393.293	5.2435	393.257	3.6732	393.583	2.2796
			393.618	5.2301	393.619	5.2437	393.584	3.6743	393.91	2.2808
			393.944	5.23	393.946	5.2438	393.91	3.6754	394.236	2.282
			394.271	5.2299	394.272	5.2439	394.236	3.6766	394.563	2.2832
			394.597	5.2297	394.599	5.2441	394.563	3.6777	394.889	2.2844
			394.923	5.2296	394.925	5.2442	394.889	3.6788	395.216	2.2856
			395.25	5.2295	395.251	5.2443	395.215	3.68	395.543	2.2869
			395.576	5.2294	395.578	5.2445	395.542	3.6811	395.869	2.2881
			395.903	5.2293	395.904	5.2447	395.868	3.6822	396.196	2.2893
			396.229	5.2292	396.23	5.2449	396.194	3.6833	396.523	2.2905
			396.555	5.2291	396.557	5.2452	396.521	3.6845	396.849	2.2917
			396.882	5.2289	396.883	5.2454	396.847	3.6856	397.176	2.2929
			397.208	5.2287	397.21	5.2457	397.174	3.6867	397.502	2.2942
			397.534	5.2286	397.536	5.246	397.5	3.6878	397.829	2.2954
			397.861	5.2285	397.862	5.2463	397.826	3.6889	398.156	2.2966
			398.187	5.2284	398.189	5.2466	398.153	3.69	398.482	2.2978
			398.514	5.2282	398.515	5.2469	398.479	3.6911	398.809	2.299
			398.84	5.2282	398.842	5.2472	398.805	3.6922	399.136	2.3003
			399.166	5.2281	399.168	5.2475	399.132	3.6933	399.462	2.3015
			399.493	5.228	399.494	5.2478	399.458	3.6945	399.789	2.3027
			399.819	5.2278	399.821	5.2481	399.784	3.6956	400.115	2.3039
			400.146	5.2276	400.147	5.2483	400.111	3.6967	400.442	2.3051
			400.472	5.2274	400.473	5.2486	400.437	3.6978	400.769	2.3063
			400.798	5.2271	400.8	5.2489	400.763	3.6989	401.095	2.3075
			401.125	5.227	401.126	5.2492	401.09	3.7	401.422	2.3087
			401.451	5.227	401.453	5.2494	401.416	3.7011	401.749	2.3099
			401.777	5.2271	401.779	5.2497	401.742	3.7022	402.075	2.3111
			402.104	5.2272	402.105	5.2499	402.069	3.7033	402.402	2.3123
			402.43	5.2273	402.432	5.2502	402.395	3.7044	402.728	2.3135
			402.757	5.2275	402.758	5.2504	402.722	3.7055	403.055	2.3147
			403.083	5.2276	403.084	5.2507	403.048	3.7066	403.382	2.3159
			403.409	5.2277	403.411	5.2509	403.374	3.7077	403.708	2.3171
			403.736	5.2277	403.737	5.2511	403.701	3.7088	404.035	2.3183
			404.062	5.2278	404.064	5.2513	404.027	3.7099	404.362	2.3195
			404.389	5.2278	404.39	5.2515	404.353	3.7109	404.688	2.3207
			404.715	5.2278	404.716	5.2517	404.68	3.712	405.015	2.3219
			405.041	5.2278	405.043	5.2519	405.006	3.7131	405.341	2.3231
			405.368	5.2279	405.369	5.2521	405.332	3.7141	405.668	2.3242
			405.694	5.2281	405.696	5.2523	405.659	3.7152	405.995	2.3254
			406.02	5.2282	406.022	5.2524	405.985	3.7163	406.321	2.3266
			406.347	5.2284	406.348	5.2526	406.311	3.7174	406.648	2.3278
			406.673	5.2285	406.675	5.2529	406.638	3.7184	406.975	2.329
			407	5.2286	407.001	5.2531	406.964	3.7195	407.301	2.3301
			407.326	5.2288	407.327	5.2533	407.29	3.7206	407.628	2.3313
			407.652	5.2289	407.654	5.2536	407.617	3.7216	407.954	2.3325
			407.979	5.229	407.98	5.2539	407.943	3.7227	408.281	2.3337
			408.305	5.229	408.307	5.2541	408.27	3.7237	408.608	2.3349
			408.631	5.2289	408.633	5.2544	408.596	3.7248	408.934	2.336
			408.958	5.2288	408.959	5.2546	408.922	3.7258	409.261	2.3372
			409.284	5.2286	409.286	5.2548	409.249	3.7269	409.588	2.3384
			409.611	5.2285	409.612	5.2551	409.575	3.7279	409.914	2.3396
			409.937	5.2284	409.939	5.2553	409.901	3.7289	410.241	2.3408
			410.263	5.2283	410.265	5.2554	410.228	3.73	410.567	2.3419
			410.59	5.2282	410.591	5.2556	410.554	3.731	410.894	2.3431
			410.916	5.2281	410.918	5.2558	410.88	3.732	411.221	2.3443
			411.243	5.2283	411.244	5.2561	411.207	3.7331	411.547	2.3455
			411.569	5.2285	411.57	5.2563	411.533	3.7341	411.874	2.3466
			411.895	5.2288	411.897	5.2565	411.859	3.7352	412.201	2.3478
			412.222	5.2291	412.223	5.2568	412.186	3.7362	412.527	2.349
			412.548	5.2296	412.55	5.257	412.512	3.7373	412.854	2.3501
			412.874	5.23	412.876	5.2573	412.838	3.7383	413.18	2.3513
			413.201	5.2305	413.202	5.2575	413.165	3.7394	413.507	2.3525
			413.527	5.231	413.529	5.2578	413.491	3.7404	413.834	2.3536
			413.854	5.2315	413.855	5.258	413.818	3.7415	414.16	2.3548
			414.18	5.232	414.182	5.2582	414.144	3.7425	414.487	2.3559
			414.506	5.2325	414.508	5.2584	414.47	3.7435	414.814	2.3571
			414.833	5.2331	414.834	5.2585	414.797	3.7446	415.14	2.3583
			415.159	5.2337	415.161	5.2587	415.123	3.7456	415.467	2.3594
			415.486	5.2341	415.487	5.2589	415.449	3.7466	415.793	2.3606
			415.812	5.2345	415.813	5.2591	415.776	3.7477	416.12	2.3617
			416.138	5.2348	416.14	5.259	416.102	3.7487	416.447	2.3629
			416.465	5.2351	416.466	5.2612	416.428	3.7498	416.773	2.364
			416.791	5.2353	416.793	5.2606	416.755	3.7508	417.1	2.3652
			417.117	5.2355	417.119	5.2599	417.081	3.7519	417.427	2.3663
			417.444	5.2356	417.445	5.26	417.407	3.753	417.753	2.3675
			417.77	5.2356	417.772	5.2597	417.734	3.754	418.08	2.3686
			418.097	5.2356	418.098	5.2595	418.06	3.7551	418.406	2.3698
			418.423	5.2356	418.425	5.2595	418.386	3.7561	418.733	2.371
			418.749	5.2356	418.751	5.2595	418.713	3.7572	419.06	2.3721
			419.076	5.2357	419.077	5.2596	419.039	3.7582	419.386	2.3733
			419.402	5.2358	419.404	5.2597	419.366	3.7593	419.713	2.3745
			419.729	5.236	419.73	5.2599	419.692	3.7604	420.04	2.3756
			420.055	5.2363	420.056	5.2601	420.018	3.7614	420.366	2.3768
			420.381	5.2367	420.383	5.2604	420.345	3.7625	420.693	2.378
			420.708	5.2371	420.709	5.2609	420.671	3.7635	421.019	2.3792
			421.034	5.2375	421.036	5.2613	420.997	3.7646	421.346	2.3803
			421.36	5.2379	421.362	5.2619	421.324	3.7656	421.673	2.3815
			421.687	5.2382	421.688	5.2624	421.65	3.7667	421.999	2.3827
			422.013	5.2386	422.015	5.2629	421.976	3.7678	422.326	2.3839
			422.34	5.2389	422.341	5.2635	422.303	3.7688	422.653	2.3851
			422.666	5.2394	422.667	5.2642	422.629	3.7699	422.979	2.3862
			422.992	5.2399	422.994	5.2647	422.955	3.771	423.306	2.3874
			423.319	5.2404	423.32	5.2653	423.282	3.772	423.632	2.3886
			423.645	5.241	423.647	5.266	423.608	3.7731	423.959	2.3898
			423.972	5.2415	423.973	5.2665	423.935	3.7742	424.286	2.3909
			424.298	5.2422	424.299	5.2671	424.261	3.7753	424.612	2.3921
			424.624	5.243	424.626	5.2677	424.587	3.7763	424.939	2.3933
			424.951	5.2437	424.952	5.2683	424.914	3.7774	425.266	2.3944
			425.277	5.2443	425.279	5.2696	425.24	3.7785	425.592	2.3956
			425.603	5.2449	425.605	5.2711	425.566	3.7796	425.919	2.3968
			425.93	5.2453	425.931	5.273	425.893	3.7807	426.245	2.3979
			426.256	5.2457	426.258	5.2739	426.219	3.7818	426.572	2.3991
			426.583	5.2461	426.584	5.2749	426.545	3.7829	426.899	2.4002
			426.909	5.2463	426.91	5.2755	426.872	3.784	427.225	2.4014
			427.235	5.2466	427.237	5.2759	427.198	3.7852	427.552	2.4026
			427.562	5.2469	427.563	5.2764	427.524	3.7863	427.879	2.4037
			427.888	5.2472	427.89	5.2768	427.851	3.7874	428.205	2.4049
			428.214	5.2476	428.216	5.2774	428.177	3.7885	428.532	2.406
			428.541	5.2479	428.542	5.2778	428.503	3.7896	428.858	2.4072
			428.867	5.2482	428.869	5.2783	428.83	3.7907	429.185	2.4083
			429.194	5.2486	429.195	5.2788	429.156	3.7918	429.512	2.4095
			429.52	5.249	429.522	5.2793	429.483	3.7929	429.838	2.4106
			429.846	5.2495	429.848	5.2797	429.809	3.794	430.165	2.4117
			430.173	5.2499	430.174	5.2802	430.135	3.7951	430.492	2.4129
			430.499	5.2503	430.501	5.2806	430.462	3.7962	430.818	2.414
			430.826	5.2507	430.827	5.2811	430.788	3.7973	431.145	2.4152
			431.152	5.2512	431.153	5.2815	431.114	3.7983	431.471	2.4163
			431.478	5.2518	431.48	5.2819	431.441	3.7994	431.798	2.4174
			431.805	5.2524	431.806	5.2823	431.767	3.8005	432.125	2.4186
			432.131	5.2529	432.133	5.2827	432.093	3.8016	432.451	2.4197
			432.457	5.2534	432.459	5.2832	432.42	3.8027	432.778	2.4209
			432.784	5.2539	432.785	5.2836	432.746	3.8038	433.105	2.422
			433.11	5.2544	433.112	5.2841	433.072	3.8049	433.431	2.4231
			433.437	5.2548	433.438	5.2845	433.399	3.806	433.758	2.4242
			433.763	5.2553	433.765	5.2849	433.725	3.807	434.084	2.4254
			434.089	5.2559	434.091	5.2853	434.051	3.8081	434.411	2.4265
			434.416	5.2564	434.417	5.2856	434.378	3.8092	434.738	2.4276
			434.742	5.2568	434.744	5.286	434.704	3.8103	435.064	2.4288
			435.069	5.2572	435.07	5.2864	435.031	3.8114	435.391	2.4299
			435.395	5.2575	435.396	5.2867	435.357	3.8125	435.718	2.431
			435.721	5.2578	435.723	5.287	435.683	3.8136	436.044	2.4322
			436.048	5.2582	436.049	5.2873	436.01	3.8146	436.371	2.4333
			436.374	5.2587	436.376	5.2876	436.336	3.8157	436.697	2.4345
			436.7	5.2592	436.702	5.2878	436.662	3.8168	437.024	2.4356
			437.027	5.2597	437.028	5.288	436.989	3.8179	437.351	2.4368
			437.353	5.2603	437.355	5.2883	437.315	3.819	437.677	2.4379
			437.68	5.2608	437.681	5.2885	437.641	3.8201	438.004	2.439
			438.006	5.2611	438.008	5.2887	437.968	3.8212	438.331	2.4402
			438.332	5.2614	438.334	5.2889	438.294	3.8223	438.657	2.4413
			438.659	5.2615	438.66	5.2891	438.62	3.8234	438.984	2.4424
			438.985	5.2616	438.987	5.2893	438.947	3.8245	439.31	2.4435
			439.312	5.2617	439.313	5.2895	439.273	3.8256	439.637	2.4447
			439.638	5.2617	439.639	5.2898	439.599	3.8267	439.964	2.4458
			439.964	5.2617	439.966	5.29	439.926	3.8278	440.29	2.4469
			440.291	5.2617	440.292	5.2902	440.252	3.8289	440.617	2.448
			440.617	5.2617	440.619	5.2903	440.579	3.8299	440.944	2.4492
			440.943	5.2616	440.945	5.2905	440.905	3.831	441.27	2.4503
			441.27	5.2614	441.271	5.2906	441.231	3.8321	441.597	2.4514
			441.596	5.2611	441.598	5.2907	441.558	3.8331	441.923	2.4526
			441.923	5.2608	441.924	5.2909	441.884	3.8341	442.25	2.4537
			442.249	5.2605	442.25	5.291	442.21	3.8352	442.577	2.4548
			442.575	5.2602	442.577	5.2911	442.537	3.8362	442.903	2.4559
			442.902	5.2601	442.903	5.2913	442.863	3.8372	443.23	2.4571
			443.228	5.2602	443.23	5.2914	443.189	3.8383	443.557	2.4582
			443.555	5.2604	443.556	5.2916	443.516	3.8393	443.883	2.4593
			443.881	5.2606	443.882	5.2917	443.842	3.8403	444.21	2.4604
			444.207	5.2608	444.209	5.2918	444.168	3.8413	444.536	2.4615
			444.534	5.261	444.535	5.292	444.495	3.8423	444.863	2.4626
			444.86	5.2612	444.862	5.2921	444.821	3.8434	445.19	2.4638
			445.186	5.2614	445.188	5.2922	445.147	3.8444	445.516	2.4649
			445.513	5.2616	445.514	5.2924	445.474	3.8454	445.843	2.466
			445.839	5.2618	445.841	5.2924	445.8	3.8464	446.17	2.4671
			446.166	5.2621	446.167	5.2925	446.127	3.8475	446.496	2.4682
			446.492	5.2624	446.493	5.2926	446.453	3.8485	446.823	2.4693
			446.818	5.2627	446.82	5.2927	446.779	3.8495	447.149	2.4704
			447.145	5.263	447.146	5.2927	447.106	3.8505	447.476	2.4715
			447.471	5.2633	447.473	5.2927	447.432	3.8516	447.803	2.4726
			447.797	5.2637	447.799	5.2927	447.758	3.8526	448.129	2.4737
			448.124	5.2641	448.125	5.2927	448.085	3.8536	448.456	2.4748
			448.45	5.2645	448.452	5.2926	448.411	3.8546	448.783	2.4759
			448.777	5.265	448.778	5.2925	448.737	3.8556	449.109	2.477
			449.103	5.2656	449.105	5.2924	449.064	3.8566	449.436	2.4781
			449.429	5.2662	449.431	5.2923	449.39	3.8576	449.762	2.4792
			449.756	5.2669	449.757	5.2922	449.716	3.8586	450.089	2.4803
			450.082	5.2677	450.084	5.292	450.043	3.8597	450.416	2.4814
			450.409	5.2685	450.41	5.2919	450.369	3.8607	450.742	2.4825
			450.735	5.2692	450.736	5.2917	450.695	3.8617	451.069	2.4836
			451.061	5.2699	451.063	5.2916	451.022	3.8627	451.396	2.4847
			451.388	5.2707	451.389	5.2915	451.348	3.8637	451.722	2.4858
			451.714	5.2716	451.716	5.2913	451.675	3.8647	452.049	2.4869
			452.04	5.2724	452.042	5.2912	452.001	3.8657	452.375	2.488
			452.367	5.2731	452.368	5.291	452.327	3.8667	452.702	2.4892
			452.693	5.2739	452.695	5.2908	452.654	3.8677	453.029	2.4903
			453.02	5.2746	453.021	5.2906	452.98	3.8687	453.355	2.4914
			453.346	5.2752	453.348	5.2903	453.306	3.8697	453.682	2.4925
			453.672	5.2758	453.674	5.2901	453.633	3.8707	454.009	2.4936
			453.999	5.2766	454	5.2899	453.959	3.8716	454.335	2.4947
			454.325	5.2774	454.327	5.2896	454.285	3.8727	454.662	2.4958
			454.652	5.2782	454.653	5.2893	454.612	3.8737	454.988	2.4969
			454.978	5.279	454.979	5.289	454.938	3.8747	455.315	2.498
			455.304	5.2796	455.306	5.2887	455.264	3.8757	455.642	2.4991
			455.631	5.2803	455.632	5.2883	455.591	3.8767	455.968	2.5002
			455.957	5.2809	455.959	5.2879	455.917	3.8777	456.295	2.5013
			456.283	5.2814	456.285	5.2875	456.244	3.8787	456.622	2.5024
			456.61	5.282	456.611	5.2871	456.57	3.8797	456.948	2.5036
			456.936	5.2826	456.938	5.2867	456.896	3.8807	457.275	2.5047
			457.263	5.2833	457.264	5.2863	457.223	3.8818	457.601	2.5058
			457.589	5.2839	457.591	5.2859	457.549	3.8828	457.928	2.5069
			457.915	5.2846	457.917	5.2855	457.875	3.8838	458.255	2.508
			458.242	5.2852	458.243	5.2851	458.202	3.8848	458.581	2.5091
			458.568	5.2859	458.57	5.2847	458.528	3.8858	458.908	2.5102
			458.895	5.2865	458.896	5.2843	458.854	3.8868	459.235	2.5113
			459.221	5.287	459.222	5.2839	459.181	3.8878	459.561	2.5124
			459.547	5.2875	459.549	5.2834	459.507	3.8888	459.888	2.5135
			459.874	5.288	459.875	5.283	459.833	3.8898	460.214	2.5147
			460.2	5.2886	460.202	5.2825	460.16	3.8908	460.541	2.5158
			460.526	5.2892	460.528	5.282	460.486	3.8917	460.868	2.5169
			460.853	5.2898	460.854	5.2816	460.812	3.8927	461.194	2.518
			461.179	5.2903	461.181	5.2811	461.139	3.8937	461.521	2.5191
			461.506	5.2908	461.507	5.2807	461.465	3.8947	461.848	2.5202
			461.832	5.2912	461.833	5.2802	461.792	3.8957	462.174	2.5214
			462.158	5.2917	462.16	5.2798	462.118	3.8967	462.501	2.5225
			462.485	5.292	462.486	5.2794	462.444	3.8977	462.827	2.5236
			462.811	5.2923	462.813	5.2789	462.771	3.8987	463.154	2.5247
			463.138	5.2925	463.139	5.2785	463.097	3.8997	463.481	2.5258
			463.464	5.2927	463.465	5.2781	463.423	3.9007	463.807	2.5269
			463.79	5.2928	463.792	5.2776	463.75	3.9017	464.134	2.528
			464.117	5.2928	464.118	5.2772	464.076	3.9028	464.461	2.5291
			464.443	5.2927	464.445	5.2768	464.402	3.9038	464.787	2.5302
			464.769	5.2926	464.771	5.2764	464.729	3.9048	465.114	2.5313
			465.096	5.2925	465.097	5.276	465.055	3.9058	465.44	2.5324
			465.422	5.2925	465.424	5.2757	465.381	3.9068	465.767	2.5335
			465.749	5.2924	465.75	5.2753	465.708	3.9078	466.094	2.5346
			466.075	5.2924	466.076	5.2749	466.034	3.9088	466.42	2.5357
			466.401	5.2924	466.403	5.2745	466.36	3.9098	466.747	2.5368
			466.728	5.2923	466.729	5.2741	466.687	3.9108	467.074	2.5378
			467.054	5.2921	467.056	5.2738	467.013	3.9119	467.4	2.5389
			467.38	5.292	467.382	5.2734	467.34	3.9129	467.727	2.54
			467.707	5.2918	467.708	5.273	467.666	3.9139	468.053	2.5411
			468.033	5.2916	468.035	5.2727	467.992	3.9149	468.38	2.5422
			468.36	5.2915	468.361	5.2723	468.319	3.9159	468.707	2.5433
			468.686	5.2915	468.688	5.2719	468.645	3.9169	469.033	2.5444
			469.012	5.2914	469.014	5.2716	468.971	3.9179	469.36	2.5455
			469.339	5.2914	469.34	5.2712	469.298	3.9189	469.687	2.5466
			469.665	5.2914	469.667	5.2709	469.624	3.9199	470.013	2.5477
			469.992	5.2915	469.993	5.2706	469.95	3.9209	470.34	2.5488
			470.318	5.2917	470.319	5.2703	470.277	3.9218	470.666	2.55
			470.644	5.2918	470.646	5.27	470.603	3.9228	470.993	2.5511
			470.971	5.292	470.972	5.2697	470.929	3.9238	471.32	2.5522
			471.297	5.2921	471.299	5.2694	471.256	3.9248	471.646	2.5533
			471.623	5.2922	471.625	5.2692	471.582	3.9258	471.973	2.5544
			471.95	5.2923	471.951	5.2689	471.908	3.9267	472.3	2.5555
			472.276	5.2926	472.278	5.2686	472.235	3.9277	472.626	2.5566
			472.603	5.2929	472.604	5.2683	472.561	3.9287	472.953	2.5577
			472.929	5.2932	472.931	5.268	472.888	3.9297	473.279	2.5588
			473.255	5.2934	473.257	5.2677	473.214	3.9307	473.606	2.5599
			473.582	5.2936	473.583	5.2674	473.54	3.9317	473.933	2.561
			473.908	5.2936	473.91	5.2671	473.867	3.9327	474.259	2.5621
			474.235	5.2935	474.236	5.2668	474.193	3.9336	474.586	2.5632
			474.561	5.2934	474.562	5.2666	474.519	3.9346	474.913	2.5642
			474.887	5.2932	474.889	5.2663	474.846	3.9356	475.239	2.5653
			475.214	5.2929	475.215	5.2661	475.172	3.9365	475.566	2.5664
			475.54	5.2927	475.542	5.2658	475.498	3.9375	475.892	2.5675
			475.866	5.2925	475.868	5.2656	475.825	3.9384	476.219	2.5686
			476.193	5.2924	476.194	5.2654	476.151	3.9394	476.546	2.5697
			476.519	5.2922	476.521	5.2651	476.477	3.9403	476.872	2.5708
			476.846	5.292	476.847	5.2648	476.804	3.9413	477.199	2.5719
			477.172	5.2918	477.174	5.2645	477.13	3.9422	477.526	2.573
			477.498	5.2916	477.5	5.2642	477.456	3.9431	477.852	2.5741
			477.825	5.2912	477.826	5.264	477.783	3.9441	478.179	2.5752
			478.151	5.2909	478.153	5.2637	478.109	3.945	478.505	2.5763
			478.478	5.2906	478.479	5.2634	478.436	3.9459	478.832	2.5773
			478.804	5.2903	478.805	5.2632	478.762	3.9468	479.159	2.5784
			479.13	5.2899	479.132	5.2629	479.088	3.9478	479.485	2.5795
			479.457	5.2895	479.458	5.2627	479.415	3.9487	479.812	2.5806
			479.783	5.2891	479.785	5.2624	479.741	3.9497	480.139	2.5817
			480.109	5.2888	480.111	5.2622	480.067	3.9506	480.465	2.5828
			480.436	5.2885	480.437	5.2619	480.394	3.9516	480.792	2.5838
			480.762	5.2883	480.764	5.2616	480.72	3.9525	481.118	2.5849
			481.089	5.2881	481.09	5.2614	481.046	3.9535	481.445	2.586
			481.415	5.288	481.416	5.2611	481.373	3.9545	481.772	2.5871
			481.741	5.288	481.743	5.2609	481.699	3.9554	482.098	2.5881
			482.068	5.288	482.069	5.2607	482.025	3.9564	482.425	2.5892
			482.394	5.288	482.396	5.2604	482.352	3.9573	482.752	2.5903
			482.721	5.288	482.722	5.2602	482.678	3.9583	483.078	2.5914
			483.047	5.288	483.048	5.26	483.004	3.9593	483.405	2.5925
			483.373	5.2879	483.375	5.2598	483.331	3.9602	483.731	2.5936
			483.7	5.2877	483.701	5.2595	483.657	3.9611	484.058	2.5946
			484.026	5.2874	484.028	5.2593	483.984	3.9621	484.385	2.5957
			484.352	5.2871	484.354	5.2591	484.31	3.963	484.711	2.5968
			484.679	5.2867	484.68	5.2588	484.636	3.964	485.038	2.5979
			485.005	5.2863	485.007	5.2586	484.963	3.9649	485.365	2.599
			485.332	5.2859	485.333	5.2584	485.289	3.9658	485.691	2.6
			485.658	5.2855	485.659	5.2582	485.615	3.9667	486.018	2.6011
			485.984	5.2852	485.986	5.258	485.942	3.9677	486.344	2.6022
			486.311	5.2848	486.312	5.2579	486.268	3.9686	486.671	2.6033
			486.637	5.2846	486.639	5.2577	486.594	3.9695	486.998	2.6043
			486.963	5.2845	486.965	5.2577	486.921	3.9704	487.324	2.6054
			487.29	5.2843	487.291	5.2576	487.247	3.9714	487.651	2.6065
			487.616	5.2841	487.618	5.2576	487.573	3.9723	487.978	2.6075
			487.943	5.2839	487.944	5.2576	487.9	3.9732	488.304	2.6086
			488.269	5.2838	488.271	5.2575	488.226	3.9741	488.631	2.6097
			488.595	5.2836	488.597	5.2575	488.553	3.975	488.957	2.6107
			488.922	5.2834	488.923	5.2574	488.879	3.9759	489.284	2.6118
			489.248	5.2832	489.25	5.2573	489.205	3.9768	489.611	2.6128
			489.575	5.283	489.576	5.2573	489.532	3.9777	489.937	2.6139
			489.901	5.2827	489.902	5.2572	489.858	3.9786	490.264	2.6149
			490.227	5.2823	490.229	5.2571	490.184	3.9795	490.591	2.616
			490.554	5.2819	490.555	5.257	490.511	3.9804	490.917	2.617
			490.88	5.2815	490.882	5.2569	490.837	3.9813	491.244	2.6181
			491.206	5.281	491.208	5.2567	491.163	3.9822	491.57	2.6192
			491.533	5.2806	491.534	5.2565	491.49	3.9831	491.897	2.6202
			491.859	5.2802	491.861	5.2564	491.816	3.984	492.224	2.6212
			492.186	5.2798	492.187	5.2562	492.142	3.9849	492.55	2.6223
			492.512	5.2794	492.514	5.256	492.469	3.9858	492.877	2.6233
			492.838	5.279	492.84	5.2558	492.795	3.9867	493.204	2.6244
			493.165	5.2786	493.166	5.2556	493.121	3.9876	493.53	2.6254
			493.491	5.2782	493.493	5.2554	493.448	3.9885	493.857	2.6265
			493.818	5.2778	493.819	5.2553	493.774	3.9894	494.183	2.6275
			494.144	5.2773	494.145	5.2551	494.101	3.9903	494.51	2.6286
			494.47	5.2768	494.472	5.2549	494.427	3.9912	494.837	2.6296
			494.797	5.2763	494.798	5.2548	494.753	3.9921	495.163	2.6306
			495.123	5.2758	495.125	5.2547	495.08	3.993	495.49	2.6317
			495.449	5.2752	495.451	5.2546	495.406	3.9939	495.817	2.6327
			495.776	5.2746	495.777	5.2546	495.732	3.9948	496.143	2.6338
			496.102	5.2741	496.104	5.2546	496.059	3.9957	496.47	2.6348
			496.429	5.2736	496.43	5.2546	496.385	3.9966	496.796	2.6359
			496.755	5.2733	496.757	5.2545	496.711	3.9975	497.123	2.6369
			497.081	5.2731	497.083	5.2544	497.038	3.9984	497.45	2.638
			497.408	5.273	497.409	5.2543	497.364	3.9993	497.776	2.639
					497.736	5.2542	497.69	4.0002	498.103	2.6401
					498.062	5.2541	498.017	4.0011	498.43	2.6411
					498.388	5.2541	498.343	4.002	498.756	2.6422
					498.715	5.2541	498.669	4.003	499.083	2.6432
					499.041	5.2541	498.996	4.0039	499.409	2.6443
					499.368	5.2541	499.322	4.0049	499.736	2.6453
					499.694	5.2542	499.649	4.0058	500.063	2.6464
					500.02	5.2542	499.975	4.0068	500.389	2.6474
					500.347	5.2543	500.301	4.0077	500.716	2.6485
					500.673	5.2543	500.628	4.0087	501.043	2.6495
					500.999	5.2544	500.954	4.0096	501.369	2.6505
					501.326	5.2544	501.28	4.0105	501.696	2.6516
					501.652	5.2545	501.607	4.0115	502.022	2.6526
					501.979	5.2546	501.933	4.0124	502.349	2.6536
					502.305	5.2546	502.259	4.0133	502.676	2.6547
					502.631	5.2546	502.586	4.0143	503.002	2.6557
					502.958	5.2546	502.912	4.0152	503.329	2.6567
					503.284	5.2546	503.238	4.0161	503.656	2.6578
					503.611	5.2546	503.565	4.0171	503.982	2.6588
					503.937	5.2546	503.891	4.018	504.309	2.6598
					504.263	5.2546	504.217	4.0189	504.635	2.6609
					504.59	5.2546	504.544	4.0198	504.962	2.6619
					504.916	5.2545	504.87	4.0207	505.289	2.6629
					505.242	5.2544	505.197	4.0216	505.615	2.664
					505.569	5.2543	505.523	4.0225	505.942	2.665
					505.895	5.2542	505.849	4.0234	506.269	2.666
					506.222	5.2541	506.176	4.0243	506.595	2.6671
					506.548	5.2541	506.502	4.0252	506.922	2.6681
					506.874	5.2541	506.828	4.0261	507.248	2.6691
					507.201	5.2541	507.155	4.027	507.575	2.6701
					507.527	5.254	507.481	4.0278	507.902	2.6712
					507.854	5.2541	507.807	4.0287	508.228	2.6722
					508.18	5.2541	508.134	4.0296	508.555	2.6732
					508.506	5.2542	508.46	4.0305	508.882	2.6742
					508.833	5.2543	508.786	4.0313	509.208	2.6753
					509.159	5.2544	509.113	4.0322	509.535	2.6763
					509.485	5.2545	509.439	4.033	509.861	2.6773
					509.812	5.2545	509.765	4.0339	510.188	2.6783
					510.138	5.2546	510.092	4.0347	510.515	2.6793
					510.465	5.2546	510.418	4.0356	510.841	2.6803
					510.791	5.2547	510.745	4.0364	511.168	2.6813
					511.117	5.2547	511.071	4.0373	511.495	2.6823
					511.444	5.2547	511.397	4.0381	511.821	2.6833
					511.77	5.2548	511.724	4.039	512.148	2.6843
					512.097	5.2548	512.05	4.0398	512.474	2.6854
					512.423	5.2548	512.376	4.0406	512.801	2.6864
					512.749	5.2548	512.703	4.0415	513.128	2.6874
					513.076	5.2548	513.029	4.0423	513.454	2.6884
					513.402	5.2548	513.355	4.0432	513.781	2.6894
					513.728	5.2548	513.682	4.044	514.108	2.6905
					514.055	5.2549	514.008	4.0448	514.434	2.6915
					514.381	5.2548	514.334	4.0457	514.761	2.6925
					514.708	5.2548	514.661	4.0465	515.087	2.6935
					515.034	5.2548	514.987	4.0473	515.414	2.6946
					515.36	5.2548	515.313	4.0481	515.741	2.6956
					515.687	5.2548	515.64	4.0489	516.067	2.6966
					516.013	5.2548	515.966	4.0497	516.394	2.6976
					516.34	5.2547	516.293	4.0505	516.721	2.6986
					516.666	5.2547	516.619	4.0513	517.047	2.6996
					516.992	5.2547	516.945	4.0521	517.374	2.7006
					517.319	5.2546	517.272	4.0529	517.7	2.7017
					517.645	5.2546	517.598	4.0537	518.027	2.7027
					517.971	5.2546	517.924	4.0545	518.354	2.7037
					518.298	5.2545	518.251	4.0553	518.68	2.7047
					518.624	5.2545	518.577	4.0561	519.007	2.7057
					518.951	5.2545	518.903	4.0569	519.334	2.7067
					519.277	5.2545	519.23	4.0577	519.66	2.7077
					519.603	5.2544	519.556	4.0584	519.987	2.7087
					519.93	5.2543	519.882	4.0592	520.313	2.7097
					520.256	5.2542	520.209	4.0599	520.64	2.7107
					520.582	5.2541	520.535	4.0607	520.967	2.7117
					520.909	5.254	520.862	4.0614	521.293	2.7127
					521.235	5.2538	521.188	4.0622	521.62	2.7137
					521.562	5.2537	521.514	4.0629	521.947	2.7147
					521.888	5.2536	521.841	4.0637	522.273	2.7157
					522.214	5.2534	522.167	4.0644	522.6	2.7166
					522.541	5.2532	522.493	4.0651	522.926	2.7176
					522.867	5.2531	522.82	4.0659	523.253	2.7186
					523.194	5.2529	523.146	4.0666	523.58	2.7196
					523.52	5.2527	523.472	4.0674	523.906	2.7206
					523.846	5.2524	523.799	4.0681	524.233	2.7216
					524.173	5.2522	524.125	4.0689	524.56	2.7226
					524.499	5.252	524.451	4.0696	524.886	2.7235
					524.825	5.2518	524.778	4.0704	525.213	2.7245
					525.152	5.2516	525.104	4.0711	525.54	2.7255
					525.478	5.2514	525.43	4.0718	525.866	2.7265
					525.805	5.2512	525.757	4.0726	526.193	2.7275
					526.131	5.251	526.083	4.0733	526.519	2.7284
					526.457	5.2509	526.41	4.074	526.846	2.7294
					526.784	5.2507	526.736	4.0747	527.173	2.7304
					527.11	5.2506	527.062	4.0755	527.499	2.7314
					527.437	5.2505	527.389	4.0762	527.826	2.7324
					527.763	5.2504	527.715	4.0769	528.153	2.7333
					528.089	5.2503	528.041	4.0776	528.479	2.7343
					528.416	5.2503	528.368	4.0783	528.806	2.7353
					528.742	5.2502	528.694	4.079	529.132	2.7363
					529.068	5.2502	529.02	4.0797	529.459	2.7373
					529.395	5.2502	529.347	4.0804	529.786	2.7383
					529.721	5.2502	529.673	4.0811	530.112	2.7392
					530.048	5.2501	529.999	4.0819	530.439	2.7402
					530.374	5.2501	530.326	4.0826	530.766	2.7412
					530.7	5.2501	530.652	4.0833	531.092	2.7422
					531.027	5.25	530.978	4.084	531.419	2.7431
					531.353	5.2499	531.305	4.0847	531.745	2.7441
					531.68	5.2498	531.631	4.0853	532.072	2.7451
					532.006	5.2497	531.958	4.086	532.399	2.7461
					532.332	5.2496	532.284	4.0867	532.725	2.7471
					532.659	5.2494	532.61	4.0874	533.052	2.748
					532.985	5.2492	532.937	4.0881	533.379	2.749
					533.311	5.249	533.263	4.0888	533.705	2.75
					533.638	5.2489	533.589	4.0895	534.032	2.751
					533.964	5.2487	533.916	4.0902	534.358	2.7519
					534.291	5.2484	534.242	4.0909	534.685	2.7529
					534.617	5.2482	534.568	4.0916	535.012	2.7539
					534.943	5.248	534.895	4.0923	535.338	2.7548
					535.27	5.2478	535.221	4.093	535.665	2.7558
					535.596	5.2476	535.547	4.0937	535.992	2.7568
					535.923	5.2474	535.874	4.0944	536.318	2.7578
					536.249	5.2472	536.2	4.0952	536.645	2.7587
					536.575	5.247	536.526	4.0959	536.971	2.7597
					536.902	5.2469	536.853	4.0966	537.298	2.7607
					537.228	5.2467	537.179	4.0973	537.625	2.7617
					537.554	5.2466	537.506	4.098	537.951	2.7627
					537.881	5.2465	537.832	4.0987	538.278	2.7637
					538.207	5.2464	538.158	4.0994	538.605	2.7647
					538.534	5.2463	538.485	4.1001	538.931	2.7656
					538.86	5.2462	538.811	4.1008	539.258	2.7666
					539.186	5.2461	539.137	4.1016	539.584	2.7676
					539.513	5.246	539.464	4.1023	539.911	2.7686
					539.839	5.246	539.79	4.103	540.238	2.7696
					540.165	5.2459	540.116	4.1037	540.564	2.7706
					540.492	5.2458	540.443	4.1044	540.891	2.7716
					540.818	5.2458	540.769	4.1051	541.218	2.7726
					541.145	5.2458	541.095	4.1058	541.544	2.7736
					541.471	5.2458	541.422	4.1065	541.871	2.7746
					541.797	5.2458	541.748	4.1072	542.197	2.7756
					542.124	5.2457	542.074	4.1079	542.524	2.7765
					542.45	5.2457	542.401	4.1086	542.851	2.7775
					542.777	5.2457	542.727	4.1093	543.177	2.7785
					543.103	5.2457	543.054	4.11	543.504	2.7795
					543.429	5.2457	543.38	4.1107	543.831	2.7805
					543.756	5.2457	543.706	4.1114	544.157	2.7815
					544.082	5.2457	544.033	4.1121	544.484	2.7824
					544.408	5.2458	544.359	4.1128	544.81	2.7834
					544.735	5.2459	544.685	4.1135	545.137	2.7844
					545.061	5.246	545.012	4.1142	545.464	2.7854
					545.388	5.2461	545.338	4.1149	545.79	2.7864
					545.714	5.2462	545.664	4.1156	546.117	2.7873
					546.04	5.2463	545.991	4.1163	546.444	2.7883
					546.367	5.2465	546.317	4.117	546.77	2.7893
					546.693	5.2466	546.643	4.1176	547.097	2.7902
					547.02	5.2467	546.97	4.1183	547.423	2.7912
					547.346	5.2469	547.296	4.119	547.75	2.7922
					547.672	5.247	547.623	4.1197	548.077	2.7931
					547.999	5.2472	547.949	4.1204	548.403	2.7941
					548.325	5.2474	548.275	4.1211	548.73	2.7951
					548.651	5.2475	548.602	4.1218	549.057	2.796
					548.978	5.2477	548.928	4.1224	549.383	2.797
					549.304	5.2479	549.254	4.1231	549.71	2.798
					549.631	5.2481	549.581	4.1238	550.036	2.799
					549.957	5.2483	549.907	4.1245	550.363	2.7999
					550.283	5.2485	550.233	4.1251	550.69	2.8009
					550.61	5.2486	550.56	4.1258	551.016	2.8019
					550.936	5.2488	550.886	4.1265	551.343	2.8029
					551.263	5.249	551.212	4.1272	551.67	2.8039
					551.589	5.2492	551.539	4.1279	551.996	2.8049
					551.915	5.2493	551.865	4.1286	552.323	2.8058
					552.242	5.2495	552.191	4.1293	552.649	2.8068
					552.568	5.2497	552.518	4.13	552.976	2.8078
					552.894	5.2498	552.844	4.1307	553.303	2.8088
					553.221	5.25	553.171	4.1314	553.629	2.8097
					553.547	5.2502	553.497	4.1321	553.956	2.8107
					553.874	5.2504	553.823	4.1328	554.283	2.8117
					554.2	5.2507	554.15	4.1335	554.609	2.8126
					554.526	5.2509	554.476	4.1342	554.936	2.8136
					554.853	5.2511	554.802	4.1349	555.262	2.8146
					555.179	5.2513	555.129	4.1356	555.589	2.8155
					555.506	5.2515	555.455	4.1363	555.916	2.8165
					555.832	5.2517	555.781	4.137	556.242	2.8175
					556.158	5.2519	556.108	4.1377	556.569	2.8184
					556.485	5.252	556.434	4.1384	556.896	2.8194
					556.811	5.2521	556.76	4.1391	557.222	2.8203
					557.137	5.2522	557.087	4.1398	557.549	2.8213
					557.464	5.2523	557.413	4.1405	557.875	2.8222
					557.79	5.2524	557.739	4.1412	558.202	2.8232
					558.117	5.2525	558.066	4.1419	558.529	2.8242
					558.443	5.2526	558.392	4.1427	558.855	2.8251
					558.769	5.2526	558.719	4.1434	559.182	2.8261
					559.096	5.2527	559.045	4.1441	559.509	2.827
					559.422	5.2527	559.371	4.1449	559.835	2.8279
					559.748	5.2528	559.698	4.1456	560.162	2.8289
					560.075	5.2529	560.024	4.1463	560.488	2.8298
					560.401	5.253	560.35	4.1471	560.815	2.8308
					560.728	5.2531	560.677	4.1478	561.142	2.8317
					561.054	5.2532	561.003	4.1485	561.468	2.8326
					561.38	5.2534	561.329	4.1493	561.795	2.8335
					561.707	5.2535	561.656	4.15	562.122	2.8345
					562.033	5.2537	561.982	4.1507	562.448	2.8354
					562.36	5.2539	562.308	4.1514	562.775	2.8363
					562.686	5.2541	562.635	4.1521	563.101	2.8372
					563.012	5.2543	562.961	4.1529	563.428	2.8382
					563.339	5.2545	563.287	4.1536	563.755	2.8391
					563.665	5.2547	563.614	4.1543	564.081	2.84
					563.991	5.2549	563.94	4.155	564.408	2.8409
					564.318	5.255	564.267	4.1557	564.735	2.8418
					564.644	5.2551	564.593	4.1564	565.061	2.8427
					564.971	5.2552	564.919	4.1571	565.388	2.8437
					565.297	5.2553	565.246	4.1578	565.714	2.8446
					565.623	5.2554	565.572	4.1585	566.041	2.8455
					565.95	5.2554	565.898	4.1592	566.368	2.8464
					566.276	5.2555	566.225	4.1599	566.694	2.8473
					566.603	5.2557	566.551	4.1606	567.021	2.8482
					566.929	5.2558	566.877	4.1613	567.348	2.8491
					567.255	5.256	567.204	4.162	567.674	2.85
					567.582	5.2562	567.53	4.1626	568.001	2.8509
					567.908	5.2564	567.856	4.1633	568.327	2.8518
					568.234	5.2566	568.183	4.164	568.654	2.8527
					568.561	5.2567	568.509	4.1646	568.981	2.8536
					568.887	5.2569	568.835	4.1653	569.307	2.8545
					569.214	5.257	569.162	4.1659	569.634	2.8554
					569.54	5.2571	569.488	4.1665	569.961	2.8564
					569.866	5.2572	569.815	4.1672	570.287	2.8572
					570.193	5.2574	570.141	4.1679	570.614	2.8581
					570.519	5.2576	570.467	4.1685	570.94	2.859
					570.846	5.2577	570.794	4.1692	571.267	2.8599
					571.172	5.2578	571.12	4.1699	571.594	2.8608
					571.498	5.2579	571.446	4.1705	571.92	2.8617
					571.825	5.258	571.773	4.1712	572.247	2.8626
					572.151	5.2581	572.099	4.1719	572.574	2.8635
					572.477	5.2583	572.425	4.1725	572.9	2.8644
					572.804	5.2584	572.752	4.1732	573.227	2.8653
					573.13	5.2586	573.078	4.1739	573.553	2.8662
					573.457	5.2588	573.404	4.1745	573.88	2.8671
					573.783	5.2591	573.731	4.1752	574.207	2.868
					574.109	5.2593	574.057	4.1758	574.533	2.8689
					574.436	5.2596	574.383	4.1765	574.86	2.8698
					574.762	5.2599	574.71	4.1772	575.187	2.8707
					575.089	5.2603	575.036	4.1778	575.513	2.8716
					575.415	5.2606	575.363	4.1785	575.84	2.8725
					575.741	5.261	575.689	4.1792	576.166	2.8734
					576.068	5.2613	576.015	4.1799	576.493	2.8743
					576.394	5.2617	576.342	4.1805	576.82	2.8753
					576.72	5.262	576.668	4.1812	577.146	2.8762
					577.047	5.2624	576.994	4.1819	577.473	2.8771
					577.373	5.2627	577.321	4.1825	577.8	2.878
					577.7	5.2631	577.647	4.1832	578.126	2.8789
					578.026	5.2635	577.973	4.1838	578.453	2.8798
					578.352	5.2638	578.3	4.1845	578.779	2.8807
					578.679	5.2642	578.626	4.1851	579.106	2.8816
					579.005	5.2645	578.952	4.1858	579.433	2.8825
					579.331	5.2648	579.279	4.1864	579.759	2.8834
					579.658	5.2652	579.605	4.1871	580.086	2.8843
					579.984	5.2655	579.932	4.1878	580.413	2.8852
					580.311	5.2658	580.258	4.1884	580.739	2.886
					580.637	5.2661	580.584	4.1891	581.066	2.8869
					580.963	5.2664	580.911	4.1898	581.392	2.8878
					581.29	5.2667	581.237	4.1904	581.719	2.8887
					581.616	5.267	581.563	4.1911	582.046	2.8896
					581.943	5.2673	581.89	4.1917	582.372	2.8905
					582.269	5.2676	582.216	4.1924	582.699	2.8914
					582.595	5.2679	582.542	4.193	583.026	2.8923
					582.922	5.2682	582.869	4.1937	583.352	2.8932
					583.248	5.2685	583.195	4.1943	583.679	2.8941
					583.574	5.2688	583.521	4.195	584.005	2.895
					583.901	5.2691	583.848	4.1957	584.332	2.8959
					584.227	5.2693	584.174	4.1963	584.659	2.8968
					584.554	5.2696	584.5	4.197	584.985	2.8977
					584.88	5.2699	584.827	4.1977	585.312	2.8987
					585.206	5.2702	585.153	4.1984	585.639	2.8996
					585.533	5.2704	585.48	4.199	585.965	2.9005
					585.859	5.2707	585.806	4.1997	586.292	2.9014
					586.186	5.2709	586.132	4.2004	586.618	2.9023
					586.512	5.2711	586.459	4.201	586.945	2.9032
					586.838	5.2713	586.785	4.2017	587.272	2.9041
					587.165	5.2714	587.111	4.2024	587.598	2.905
					587.491	5.2715	587.438	4.203	587.925	2.9059
					587.817	5.2716	587.764	4.2037	588.252	2.9068
					588.144	5.2717	588.09	4.2043	588.578	2.9077
					588.47	5.2718	588.417	4.205	588.905	2.9086
					588.797	5.2719	588.743	4.2057	589.231	2.9095
					589.123	5.272	589.069	4.2064	589.558	2.9104
					589.449	5.272	589.396	4.207	589.885	2.9113
					589.776	5.2722	589.722	4.2077	590.211	2.9122
					590.102	5.2722	590.048	4.2084	590.538	2.913
					590.429	5.2724	590.375	4.2091	590.865	2.9139
					590.755	5.2725	590.701	4.2098	591.191	2.9148
					591.081	5.2725	591.028	4.2105	591.518	2.9157
					591.408	5.2726	591.354	4.2112	591.844	2.9166
					591.734	5.2727	591.68	4.212	592.171	2.9175
					592.06	5.2728	592.007	4.2127	592.498	2.9183
					592.387	5.2729	592.333	4.2134	592.824	2.9192
					592.713	5.273	592.659	4.2141	593.151	2.9201
					593.04	5.2732	592.986	4.2149	593.478	2.921
					593.366	5.2733	593.312	4.2156	593.804	2.9219
					593.692	5.2734	593.638	4.2163	594.131	2.9228
					594.019	5.2736	593.965	4.2171	594.457	2.9237
					594.345	5.2737	594.291	4.2178	594.784	2.9246
					594.672	5.2738	594.617	4.2186	595.111	2.9255
					594.998	5.2739	594.944	4.2193	595.437	2.9264
					595.324	5.274	595.27	4.2201	595.764	2.9273
					595.651	5.2741	595.596	4.2208	596.091	2.9282
					595.977	5.2742	595.923	4.2215	596.417	2.9291
					596.303	5.2742	596.249	4.2223	596.744	2.93
					596.63	5.2743	596.576	4.223	597.07	2.931
					596.956	5.2743	596.902	4.2237	597.397	2.9319
					597.283	5.2743	597.228	4.2244	597.724	2.9328
					597.609	5.2744	597.555	4.2251	598.05	2.9337
					597.935	5.2745	597.881	4.2258	598.377	2.9346
					598.262	5.2746	598.207	4.2265	598.704	2.9355
					598.588	5.2747	598.534	4.2272	599.03	2.9364
					598.914	5.2748	598.86	4.2279	599.357	2.9373
					599.241	5.2749	599.186	4.2286	599.683	2.9383
					599.567	5.275	599.513	4.2293	600.01	2.9392
					599.894	5.2752	599.839	4.23	600.337	2.9401
					600.22	5.2754	600.165	4.2307	600.663	2.941
					600.546	5.2756	600.492	4.2314	600.99	2.9419
					600.873	5.2758	600.818	4.2321	601.317	2.9428
					601.199	5.2759	601.144	4.2328	601.643	2.9438
					601.526	5.2761	601.471	4.2335	601.97	2.9447
					601.852	5.2763	601.797	4.2342	602.296	2.9456
					602.178	5.2764	602.124	4.2348	602.623	2.9465
					602.505	5.2765	602.45	4.2355	602.95	2.9474
					602.831	5.2766	602.776	4.2362	603.276	2.9483
					603.157	5.2767	603.103	4.2369	603.603	2.9492
					603.484	5.2768	603.429	4.2376	603.93	2.9501
					603.81	5.2769	603.755	4.2382	604.256	2.951
					604.137	5.2769	604.082	4.2389	604.583	2.9519
					604.463	5.277	604.408	4.2396	604.909	2.9528
					604.789	5.2771	604.734	4.2403	605.236	2.9537
					605.116	5.2772	605.061	4.2409	605.563	2.9546
					605.442	5.2773	605.387	4.2416	605.889	2.9555
					605.769	5.2774	605.713	4.2423	606.216	2.9564
					606.095	5.2775	606.04	4.2429	606.543	2.9573
					606.421	5.2776	606.366	4.2436	606.869	2.9582
					606.748	5.2777	606.692	4.2442	607.196	2.9591
					607.074	5.2778	607.019	4.2449	607.522	2.96
					607.4	5.2779	607.345	4.2455	607.849	2.9609
					607.727	5.278	607.672	4.2462	608.176	2.9617
					608.053	5.2781	607.998	4.2468	608.502	2.9626
					608.38	5.2782	608.324	4.2475	608.829	2.9635
					608.706	5.2783	608.651	4.2481	609.156	2.9644
					609.032	5.2785	608.977	4.2487	609.482	2.9653
					609.359	5.2786	609.303	4.2494	609.809	2.9662
					609.685	5.2787	609.63	4.25	610.135	2.9671
					610.012	5.2788	609.956	4.2507	610.462	2.9679
					610.338	5.2789	610.282	4.2513	610.789	2.9688
					610.664	5.2789	610.609	4.2519	611.115	2.9697
					610.991	5.279	610.935	4.2526	611.442	2.9706
					611.317	5.2791	611.261	4.2532	611.769	2.9715
					611.643	5.2792	611.588	4.2538	612.095	2.9724
					611.97	5.2792	611.914	4.2544	612.422	2.9733
					612.296	5.2793	612.241	4.2551	612.748	2.9742
					612.623	5.2793	612.567	4.2557	613.075	2.9751
					612.949	5.2793	612.893	4.2563	613.402	2.976
					613.275	5.2794	613.22	4.2569	613.728	2.9769
					613.602	5.2793	613.546	4.2575	614.055	2.9777
					613.928	5.2793	613.872	4.2581	614.382	2.9786
					614.255	5.2793	614.199	4.2588	614.708	2.9795
					614.581	5.2793	614.525	4.2594	615.035	2.9804
					614.907	5.2793	614.851	4.26	615.361	2.9813
					615.234	5.2793	615.178	4.2606	615.688	2.9821
					615.56	5.2793	615.504	4.2612	616.015	2.983
					615.886	5.2793	615.83	4.2618	616.341	2.9839
					616.213	5.2793	616.157	4.2624	616.668	2.9848
					616.539	5.2793	616.483	4.263	616.995	2.9856
					616.866	5.2793	616.809	4.2635	617.321	2.9865
					617.192	5.2793	617.136	4.2641	617.648	2.9874
					617.518	5.2792	617.462	4.2647	617.974	2.9883
					617.845	5.2792	617.789	4.2653	618.301	2.9892
					618.171	5.2792	618.115	4.2659	618.628	2.9901
					618.497	5.2791	618.441	4.2664	618.954	2.9909
					618.824	5.2791	618.768	4.267	619.281	2.9918
					619.15	5.2791	619.094	4.2676	619.608	2.9927
					619.477	5.279	619.42	4.2682	619.934	2.9936
					619.803	5.279	619.747	4.2688	620.261	2.9945
					620.129	5.279	620.073	4.2693	620.587	2.9954
					620.456	5.2789	620.399	4.2699	620.914	2.9962
					620.782	5.2789	620.726	4.2705	621.241	2.9971
					621.109	5.2789	621.052	4.2711	621.567	2.998
					621.435	5.2788	621.378	4.2717	621.894	2.9989
					621.761	5.2788	621.705	4.2722	622.221	2.9998
					622.088	5.2787	622.031	4.2728	622.547	3.0007
					622.414	5.2786	622.357	4.2734	622.874	3.0016
					622.74	5.2786	622.684	4.274	623.2	3.0025
					623.067	5.2785	623.01	4.2745	623.527	3.0033
					623.393	5.2784	623.337	4.2751	623.854	3.0042
					623.72	5.2784	623.663	4.2757	624.18	3.0051
					624.046	5.2783	623.989	4.2762	624.507	3.006
					624.372	5.2782	624.316	4.2768	624.834	3.0068
					624.699	5.2781	624.642	4.2774	625.16	3.0077
					625.025	5.278	624.968	4.2779	625.487	3.0086
					625.352	5.2779	625.295	4.2785	625.813	3.0094
					625.678	5.2778	625.621	4.279	626.14	3.0103
					626.004	5.2777	625.947	4.2796	626.467	3.0111
					626.331	5.2776	626.274	4.2802	626.793	3.012
					626.657	5.2774	626.6	4.2807	627.12	3.0129
					626.983	5.2773	626.926	4.2813	627.447	3.0137
					627.31	5.2772	627.253	4.2819	627.773	3.0146
					627.636	5.2771	627.579	4.2825	628.1	3.0155
					627.963	5.277	627.905	4.2831	628.426	3.0163
					628.289	5.2768	628.232	4.2837	628.753	3.0172
					628.615	5.2767	628.558	4.2843	629.08	3.0181
					628.942	5.2765	628.885	4.2849	629.406	3.0189
					629.268	5.2764	629.211	4.2855	629.733	3.0198
					629.595	5.2762	629.537	4.2861	630.06	3.0207
					629.921	5.276	629.864	4.2867	630.386	3.0216
					630.247	5.2758	630.19	4.2873	630.713	3.0225
					630.574	5.2756	630.516	4.2879	631.039	3.0234
					630.9	5.2754	630.843	4.2885	631.366	3.0242
					631.226	5.2752	631.169	4.2892	631.693	3.0251
					631.553	5.275	631.495	4.2898	632.019	3.026
					631.879	5.2749	631.822	4.2904	632.346	3.0269
					632.206	5.2747	632.148	4.291	632.673	3.0278
					632.532	5.2745	632.474	4.2916	632.999	3.0286
					632.858	5.2744	632.801	4.2922	633.326	3.0295
					633.185	5.2742	633.127	4.2928	633.652	3.0304
					633.511	5.2741	633.453	4.2934	633.979	3.0313
					633.838	5.2739	633.78	4.2939	634.306	3.0322
					634.164	5.2738	634.106	4.2945	634.632	3.033
					634.49	5.2737	634.433	4.2951	634.959	3.0339
					634.817	5.2736	634.759	4.2957	635.286	3.0348
					635.143	5.2735	635.085	4.2962	635.612	3.0357
					635.469	5.2734	635.412	4.2968	635.939	3.0365
					635.796	5.2733	635.738	4.2973	636.265	3.0374
					636.122	5.2732	636.064	4.2979	636.592	3.0383
					636.449	5.273	636.391	4.2985	636.919	3.0391
					636.775	5.2729	636.717	4.299	637.245	3.04
					637.101	5.2728	637.043	4.2995	637.572	3.0409
					637.428	5.2726	637.37	4.3001	637.899	3.0417
					637.754	5.2725	637.696	4.3006	638.225	3.0426
					638.08	5.2724	638.022	4.3011	638.552	3.0434
					638.407	5.2723	638.349	4.3017	638.878	3.0443
					638.733	5.2722	638.675	4.3022	639.205	3.0452
					639.06	5.2721	639.002	4.3027	639.532	3.046
					639.386	5.2721	639.328	4.3032	639.858	3.0469
					639.712	5.272	639.654	4.3037	640.185	3.0477
					640.039	5.2719	639.981	4.3042	640.512	3.0486
					640.365	5.2719	640.307	4.3047	640.838	3.0494
					640.692	5.2718	640.633	4.3053	641.165	3.0503
					641.018	5.2717	640.96	4.3058	641.491	3.0511
					641.344	5.2716	641.286	4.3063	641.818	3.052
					641.671	5.2715	641.612	4.3068	642.145	3.0528
					641.997	5.2714	641.939	4.3073	642.471	3.0537
					642.323	5.2714	642.265	4.3078	642.798	3.0545
					642.65	5.2713	642.591	4.3083	643.125	3.0554
					642.976	5.2712	642.918	4.3088	643.451	3.0562
					643.303	5.2711	643.244	4.3094	643.778	3.0571
					643.629	5.271	643.57	4.3099	644.104	3.0579
					643.955	5.271	643.897	4.3104	644.431	3.0588
					644.282	5.271	644.223	4.3109	644.758	3.0596
					644.608	5.2709	644.55	4.3114	645.084	3.0605
					644.935	5.2709	644.876	4.3119	645.411	3.0613
					645.261	5.2709	645.202	4.3124	645.738	3.0622
					645.587	5.2708	645.529	4.3129	646.064	3.063
					645.914	5.2708	645.855	4.3134	646.391	3.0639
					646.24	5.2707	646.181	4.3139	646.717	3.0647
					646.566	5.2706	646.508	4.3143	647.044	3.0656
					646.893	5.2706	646.834	4.3148	647.371	3.0664
					647.219	5.2705	647.16	4.3153	647.697	3.0673
					647.546	5.2704	647.487	4.3158	648.024	3.0681
					647.872	5.2704	647.813	4.3163	648.351	3.069
					648.198	5.2704	648.139	4.3167	648.677	3.0698
					648.525	5.2703	648.466	4.3172	649.004	3.0707
					648.851	5.2703	648.792	4.3177	649.33	3.0715
					649.178	5.2703	649.118	4.3182	649.657	3.0724
					649.504	5.2703	649.445	4.3187	649.984	3.0732
					649.83	5.2703	649.771	4.3192	650.31	3.0741
					650.157	5.2703	650.098	4.3197	650.637	3.0749
					650.483	5.2703	650.424	4.3202	650.964	3.0758
					650.809	5.2702	650.75	4.3207	651.29	3.0766
					651.136	5.2702	651.077	4.3212	651.617	3.0775
					651.462	5.2702	651.403	4.3217	651.943	3.0783
					651.789	5.2701	651.729	4.3223	652.27	3.0792
[truncated: 11,208 more rows]

## Sheet: Figure 5c
Figure 5c
			Time (s)	Voltage (V)
			0	0.00092942
			0.326	0.00092815
			0.6532	0.0009284
			0.9804	0.00092846
			1.3064	0.00092638
			1.6324	0.000924
			1.9584	0.00092208
			2.2844	0.00092125
			2.6104	0.00091821
			2.9364	0.0009207
			3.2624	0.00091811
			3.5884	0.00091962
			3.9144	0.00092054
			4.2404	0.00092361
			4.5664	0.00092587
			4.8924	0.00092964
			5.2184	0.0009338
			5.5444	0.00094111
			5.8704	0.00094598
			6.1964	0.00095138
			6.5224	0.00095293
			6.8484	0.00095584
			7.1744	0.00095884
			7.5004	0.00096144
			7.8264	0.00096446
			8.1524	0.00096216
			8.4784	0.0009657
			8.8044	0.00096647
			9.1304	0.00096888
			9.4564	0.00097648
			9.7824	0.00097629
			10.1084	0.00097809
			10.4344	0.00098184
			10.7604	0.00098544
			11.0864	0.00098886
			11.4124	0.00099168
			11.7384	0.00099261
			12.0644	0.00099288
			12.3904	0.00099318
			12.7164	0.00099141
			13.0424	0.00099005
			13.3684	0.00098668
			13.6944	0.00098652
			14.0204	0.0009874
			14.3464	0.00098393
			14.6724	0.00098357
			14.9984	0.00097931
			15.3244	0.00097634
			15.6504	0.00097454
			15.9764	0.00097169
			16.3024	0.00096688
			16.6284	0.00096625
			16.9544	0.0009644
			17.2804	0.00095963
			17.6064	0.00095835
			17.9324	0.00095578
			18.2584	0.00095191
			18.5844	0.00095226
			18.9104	0.00094977
			19.2364	0.00094512
			19.5624	0.00094417
			19.8884	0.00094256
			20.2144	0.00094229
			20.5404	0.0009394
			20.8664	0.00093714
			21.1924	0.00093482
			21.5184	0.00093551
			21.8444	0.00093141
			22.1704	0.00093031
			22.4964	0.00092944
			22.8224	0.0009296
			23.1484	0.00092899
			23.4744	0.00092593
			23.8004	0.00092267
			24.1264	0.00092214
			24.4524	0.00092066
			24.7784	0.00092009
			25.1044	0.00091886
			25.4304	0.00091453
			25.7564	0.00091575
			26.0824	0.00091473
			26.4084	0.00091084
			26.7344	0.00090843
			27.0604	0.00091031
			27.3864	0.0009131
			27.7124	0.00091149
			28.0384	0.00091285
			28.3644	0.00090968
			28.6904	0.00090693
			29.0164	0.0009065
			29.3424	0.00090882
			29.6684	0.0009056
			29.9944	0.00090786
			30.3204	0.00090495
			30.6464	0.00090703
			30.9724	0.00090636
			31.2984	0.0009086
			31.6244	0.00090774
			31.9504	0.00090672
			32.2764	0.00091006
			32.6024	0.00091175
			32.9284	0.00090949
			33.2544	0.0009074
			33.5804	0.00091072
			33.9064	0.00091175
			34.2324	0.00091249
			34.5584	0.00091351
			34.8844	0.00091499
			35.2104	0.00091137
			35.5364	0.00091029
			35.8624	0.00090731
			36.1884	0.0009052
			36.5144	0.00090265
			36.8404	0.00090244
			37.1664	0.00089611
			37.4924	0.0008956
			37.8184	0.00089554
			38.1444	0.00089205
			38.4704	0.00089122
			38.7964	0.00088867
			39.1224	0.00088727
			39.4484	0.00088596
			39.7744	0.00088509
			40.1004	0.0008835
			40.4264	0.00088268
			40.7524	0.0008812
			41.0784	0.00087912
			41.4044	0.0008793
			41.7304	0.00087529
			42.0564	0.00087806
			42.3824	0.00087724
			42.7084	0.00087726
			43.0344	0.000878
			43.3604	0.00087883
			43.6864	0.00087804
			44.0124	0.00088026
			44.3384	0.00087993
			44.6644	0.00087969
			44.9904	0.00088142
			45.3164	0.00088639
			45.6424	0.0008881
			45.9684	0.00089067
			46.2944	0.00089242
			46.6204	0.00089627
			46.9464	0.00090075
			47.2724	0.00090112
			47.5984	0.00090359
			47.9244	0.00090691
			48.2504	0.00090813
			48.5764	0.00090886
			48.9024	0.00090949
			49.2284	0.00091279
			49.5544	0.00091622
			49.8804	0.00092255
			50.2064	0.00092716
			50.5324	0.00092966
			50.8584	0.00093581
			51.1844	0.00093767
			51.5104	0.00093958
			51.8364	0.00093747
			52.1624	0.00093801
			52.4884	0.00093559
			52.8144	0.00093364
			53.1404	0.00093333
			53.4664	0.00093013
			53.7924	0.00092824
			54.1184	0.00092504
			54.4444	0.0009228
			54.7704	0.0009195
			55.0964	0.00091546
			55.4224	0.00091263
			55.7484	0.00090988
			56.0744	0.00090495
			56.4004	0.00090281
			56.7264	0.00090041
			57.0524	0.000902
			57.3784	0.00090202
			57.7044	0.00089906
			58.0304	0.00089776
			58.3564	0.00089821
			58.6824	0.00089849
			59.0084	0.00089639
			59.3344	0.00089768
			59.6604	0.00089935
			59.9864	0.00090171
			60.3124	0.00090014
			60.6384	0.00090212
			60.9644	0.00090255
			61.2904	0.00090234
			61.6164	0.00090397
			61.9424	0.00090403
			62.2684	0.00090666
			62.5944	0.00090638
			62.9204	0.00090566
			63.2464	0.00090409
			63.5724	0.00090308
			63.8984	0.00089861
			64.2244	0.00089703
			64.5504	0.0008922
			64.8764	0.00089079
			65.2024	0.00088861
			65.5284	0.00088655
			65.8544	0.00088753
			66.1804	0.00088776
			66.5064	0.00088816
			66.8324	0.00088714
			67.1584	0.00088594
			67.4844	0.00088425
			67.8104	0.00088152
			68.1364	0.0008834
			68.4624	0.00088649
			68.7884	0.00089085
			69.1144	0.00089768
			69.4404	0.0009023
			69.7664	0.00089978
			70.0924	0.00090134
			70.4184	0.00090249
			70.7444	0.0009009
			71.0704	0.00090255
			71.3964	0.00090159
			71.7224	0.00090526
			72.0484	0.00090489
			72.3744	0.00090204
			72.7004	0.00090275
			73.0264	0.0009012
			73.3524	0.00090086
			73.6784	0.00089772
			74.0044	0.00089501
			74.3304	0.00089533
			74.6564	0.00089468
			74.9824	0.00089187
			75.3084	0.00089385
			75.6344	0.00089311
			75.9604	0.0008934
			76.2864	0.00089688
			76.6124	0.00089643
			76.9384	0.00089876
			77.2644	0.00089963
			77.5904	0.00089955
			77.9164	0.00090452
			78.2424	0.00090697
			78.5684	0.00090874
			78.8944	0.00091457
			79.2204	0.00091931
			79.5464	0.00092102
			79.8724	0.00091895
			80.1984	0.00092212
			80.5244	0.00092088
			80.8504	0.00092157
			81.1764	0.00091834
			81.5024	0.00092045
			81.8284	0.0009174
			82.1544	0.00091577
			82.4804	0.00091579
			82.8064	0.00091332
			83.1324	0.00091351
			83.4584	0.00091218
			83.7844	0.00091143
			84.1104	0.00091175
			84.4364	0.00091184
			84.7624	0.00091143
			85.0884	0.00090656
			85.4144	0.00091
			85.7404	0.00091275
			86.0664	0.00091208
			86.3924	0.00091127
			86.7184	0.00091255
			87.0444	0.00090933
			87.3704	0.00090623
			87.6964	0.00090517
			88.0224	0.00090328
			88.3484	0.00090124
			88.6744	0.00089876
			89.0004	0.00089633
			89.3264	0.0008954
			89.6524	0.00089474
			89.9784	0.00089163
			90.3044	0.00088857
			90.6304	0.00088525
			90.9564	0.00088226
			91.2824	0.00088183
			91.6084	0.00088118
			91.9344	0.00087987
			92.2604	0.00087794
			92.5864	0.00087783
			92.9124	0.00087421
			93.2384	0.00089464
			93.5644	0.00093156
			93.8904	0.00096709
			94.2164	0.001
			94.5424	0.00103
			94.8684	0.00105
			95.1944	0.00107
			95.5204	0.0011
			95.8464	0.00111
			96.1724	0.00113
			96.4984	0.00115
			96.8244	0.00115
			97.1504	0.00115
			97.4764	0.00116
			97.8024	0.00117
			98.1284	0.00118
			98.4544	0.00119
			98.7804	0.0012
			99.1064	0.00121
			99.4324	0.00122
			99.7584	0.00122
			100.084	0.00123
			100.41	0.00124
			100.736	0.00124
			101.062	0.00125
			101.388	0.00127
			101.714	0.00127
			102.04	0.00128
			102.366	0.00129
			102.692	0.0013
			103.018	0.00131
			103.344	0.00133
			103.67	0.00133
			103.996	0.00135
			104.322	0.00136
			104.648	0.00137
			104.974	0.00137
			105.3	0.00138
			105.626	0.00138
			105.952	0.00139
			106.278	0.00139
			106.604	0.00139
			106.93	0.0014
			107.256	0.0014
			107.582	0.00141
			107.908	0.0014
			108.234	0.0014
			108.56	0.0014
			108.886	0.0014
			109.212	0.00141
			109.538	0.00141
			109.864	0.00141
			110.19	0.00141
			110.516	0.00141
			110.842	0.00141
			111.168	0.00141
			111.494	0.00142
			111.82	0.00142
			112.146	0.00143
			112.472	0.00143
			112.798	0.00144
			113.124	0.00144
			113.45	0.00144
			113.776	0.00144
			114.102	0.00145
			114.428	0.00145
			114.754	0.00145
			115.08	0.00145
			115.406	0.00145
			115.732	0.00146
			116.058	0.00146
			116.384	0.00146
			116.71	0.00146
			117.036	0.00146
			117.362	0.00146
			117.688	0.00147
			118.014	0.00147
			118.34	0.00148
			118.666	0.00147
			118.992	0.00147
			119.318	0.00146
			119.644	0.00146
			119.97	0.00146
			120.296	0.00146
			120.622	0.00145
			120.948	0.00145
			121.274	0.00145
			121.6	0.00145
			121.926	0.00145
			122.252	0.00145
			122.578	0.00145
			122.904	0.00145
			123.23	0.00145
			123.556	0.00145
			123.882	0.00145
			124.208	0.00145
			124.534	0.00146
			124.86	0.00146
			125.186	0.00146
			125.512	0.00147
			125.838	0.00147
			126.164	0.00148
			126.49	0.00149
			126.816	0.00149
			127.142	0.00149
			127.468	0.00149
			127.794	0.00149
			128.12	0.00149
			128.446	0.00149
			128.772	0.00149
			129.098	0.00149
			129.424	0.00149
			129.75	0.00149
			130.076	0.0015
			130.402	0.0015
			130.728	0.00151
			131.054	0.00152
			131.38	0.00152
			131.706	0.00153
			132.032	0.00153
			132.358	0.00153
			132.684	0.00154
			133.01	0.00154
			133.336	0.00154
			133.662	0.00154
			133.988	0.00154
			134.314	0.00154
			134.64	0.00154
			134.966	0.00154
			135.292	0.00154
			135.618	0.00154
			135.944	0.00155
			136.27	0.00155
			136.596	0.00155
			136.922	0.00156
			137.248	0.00157
			137.574	0.00158
			137.9	0.00159
			138.226	0.00159
			138.552	0.00159
			138.878	0.0016
			139.204	0.0016
			139.53	0.0016
			139.856	0.0016
			140.182	0.0016
			140.508	0.0016
			140.834	0.0016
			141.16	0.0016
			141.486	0.00159
			141.812	0.00159
			142.138	0.00158
			142.464	0.00158
			142.79	0.00158
			143.116	0.00158
			143.442	0.00159
			143.768	0.00159
			144.094	0.00158
			144.42	0.00158
			144.746	0.00158
			145.072	0.00158
			145.398	0.00158
			145.724	0.00158
			146.05	0.00157
			146.376	0.00157
			146.702	0.00157
			147.028	0.00157
			147.354	0.00157
			147.68	0.00158
			148.006	0.00158
			148.332	0.00158
			148.658	0.00158
			148.984	0.00158
			149.31	0.00158
			149.636	0.00158
			149.962	0.00157
			150.288	0.00157
			150.614	0.00157
			150.94	0.00156
			151.266	0.00156
			151.592	0.00156
			151.918	0.00156
			152.244	0.00156
			152.57	0.00157
			152.896	0.00157
			153.222	0.00157
			153.548	0.00156
			153.874	0.00156
			154.2	0.00155
			154.526	0.00155
			154.852	0.00154
			155.178	0.00154
			155.504	0.00153
			155.83	0.00152
			156.156	0.00151
			156.482	0.00151
			156.808	0.0015
			157.134	0.0015
			157.46	0.0015
			157.786	0.00149
			158.112	0.00149
			158.438	0.00149
			158.764	0.00149
			159.09	0.00149
			159.416	0.00148
			159.742	0.00148
			160.068	0.00148
			160.394	0.00149
			160.72	0.00149
			161.046	0.00149
			161.372	0.00149
			161.698	0.00149
			162.024	0.00149
			162.35	0.00149
			162.676	0.00149
			163.002	0.0015
			163.328	0.0015
			163.654	0.00151
			163.98	0.00152
			164.306	0.00152
			164.632	0.00152
			164.958	0.00152
			165.284	0.00152
			165.61	0.00152
			165.936	0.00151
			166.262	0.00151
			166.588	0.0015
			166.914	0.0015
			167.24	0.0015
			167.566	0.00149
			167.892	0.00149
			168.218	0.00149
			168.544	0.00148
			168.87	0.00148
			169.196	0.00148
			169.522	0.00148
			169.848	0.00148
			170.174	0.00149
			170.5	0.00149
			170.826	0.0015
			171.152	0.0015
			171.478	0.00151
			171.804	0.00152
			172.13	0.00153
			172.456	0.00154
			172.782	0.00154
			173.108	0.00155
			173.434	0.00156
			173.76	0.00157
			174.086	0.00157
			174.412	0.00157
			174.738	0.00156
			175.064	0.00156
			175.39	0.00155
			175.716	0.00155
			176.042	0.00154
			176.368	0.00154
			176.694	0.00154
			177.02	0.00154
			177.346	0.00155
			177.672	0.00156
			177.998	0.00157
			178.324	0.00156
			178.65	0.00156
			178.976	0.00156
			179.302	0.00155
			179.628	0.00154
			179.954	0.00154
			180.28	0.00154
			180.606	0.00154
			180.932	0.00154
			181.258	0.00155
			181.584	0.00156
			181.91	0.00156
			182.236	0.00157
			182.562	0.00157
			182.888	0.00158
			183.214	0.00158
			183.54	0.00157
			183.866	0.00157
			184.192	0.00157
			184.518	0.00156
			184.844	0.00155
			185.17	0.00155
			185.496	0.00154
			185.822	0.00154
			186.148	0.00153
			186.474	0.00152
			186.8	0.00152
			187.126	0.00152
			187.452	0.00151
			187.778	0.00151
			188.104	0.0015
			188.43	0.0015
			188.756	0.00149
			189.082	0.00149
			189.408	0.00149
			189.734	0.00149
			190.06	0.00148
			190.386	0.00148
			190.712	0.00148
			191.038	0.00149
			191.364	0.00149
			191.69	0.00148
			192.016	0.00148
			192.342	0.00148
			192.668	0.00148
			192.994	0.00148
			193.32	0.00148
			193.646	0.00148
			193.972	0.00148
			194.298	0.00148
			194.624	0.00148
			194.95	0.00148
			195.276	0.00148
			195.602	0.00148
			195.928	0.00148
			196.254	0.00148
			196.58	0.00148
			196.906	0.00148
			197.232	0.00149
			197.558	0.00149
			197.884	0.00149
			198.21	0.0015
			198.536	0.00151
			198.862	0.00151
			199.188	0.00152
			199.514	0.00152
			199.84	0.00154
			200.166	0.00154
			200.492	0.00155
			200.818	0.00156
			201.144	0.00157
			201.47	0.00157
			201.796	0.00158
			202.122	0.00157
			202.448	0.00157
			202.774	0.00157
			203.1	0.00156
			203.426	0.00156
			203.752	0.00156
			204.078	0.00156
			204.404	0.00156
			204.73	0.00156
			205.056	0.00155
			205.382	0.00155
			205.708	0.00155
			206.034	0.00154
			206.36	0.00154
			206.686	0.00154
			207.012	0.00153
			207.338	0.00154
			207.664	0.00153
			207.99	0.00154
			208.316	0.00154
			208.642	0.00155
			208.968	0.00155
			209.294	0.00155
			209.62	0.00155
			209.946	0.00156
			210.272	0.00156
			210.598	0.00157
			210.924	0.00157
			211.25	0.00157
			211.576	0.00157
			211.902	0.00158
			212.228	0.00158
			212.554	0.00158
			212.88	0.00158
			213.206	0.00158
			213.532	0.00159
			213.858	0.00159
			214.184	0.00159
			214.51	0.00159
			214.836	0.00159
			215.162	0.00159
			215.488	0.0016
			215.814	0.00159
			216.14	0.00159
			216.466	0.00159
			216.792	0.00158
			217.118	0.00157
			217.444	0.00157
			217.77	0.00158
			218.096	0.00159
			218.422	0.00158
			218.748	0.00157
			219.074	0.00157
			219.4	0.00157
			219.726	0.00156
			220.052	0.00158
			220.378	0.00162
			220.704	0.00163
			221.03	0.00163
			221.356	0.00164
			221.682	0.00165
			222.008	0.00169
			222.334	0.00171
			222.66	0.00174
			222.986	0.00177
			223.312	0.00179
			223.638	0.0018
			223.964	0.00181
			224.29	0.00182
			224.616	0.00181
			224.942	0.00181
			225.268	0.00181
			225.594	0.00183
			225.92	0.00185
			226.246	0.00188
			226.572	0.0019
			226.898	0.00192
			227.224	0.00195
			227.55	0.00197
			227.876	0.00199
			228.202	0.00201
			228.528	0.00204
			228.854	0.00207
			229.18	0.00209
			229.506	0.0021
			229.832	0.0021
			230.158	0.0021
			230.484	0.0021
			230.81	0.0021
			231.136	0.00211
			231.462	0.00211
			231.788	0.00212
			232.114	0.00213
			232.44	0.00215
			232.766	0.00218
			233.092	0.0022
			233.418	0.0022
			233.744	0.00219
			234.07	0.0022
			234.396	0.00221
			234.722	0.00222
			235.048	0.00223
			235.374	0.00223
			235.7	0.00224
			236.026	0.00225
			236.352	0.00227
			236.678	0.00228
			237.004	0.00226
			237.33	0.00224
			237.656	0.00225
			237.982	0.00225
			238.308	0.00225
			238.634	0.00225
			238.96	0.00225
			239.286	0.00224
			239.612	0.00224
			239.938	0.00224
			240.264	0.00224
			240.59	0.00225
			240.916	0.00226
			241.242	0.00226
			241.568	0.00227
			241.894	0.00227
			242.22	0.00227
			242.546	0.00227
			242.872	0.00227
			243.198	0.00227
			243.524	0.00227
			243.85	0.00227
			244.176	0.00226
			244.502	0.00226
			244.828	0.00226
			245.154	0.00226
			245.48	0.00226
			245.806	0.00226
			246.132	0.00226
			246.458	0.00226
			246.784	0.00226
			247.11	0.00226
			247.436	0.00226
			247.762	0.00226
			248.088	0.00227
			248.414	0.00227
			248.74	0.00227
			249.066	0.00227
			249.392	0.00227
			249.718	0.00227
			250.044	0.00226
			250.37	0.00226
			250.696	0.00226
			251.022	0.00226
			251.348	0.00227
			251.674	0.00227
			252	0.00228
			252.326	0.00228
			252.652	0.00228
			252.978	0.00227
			253.304	0.00227
			253.63	0.00226
			253.956	0.00226
			254.282	0.00225
			254.608	0.00224
			254.934	0.00224
			255.26	0.00223
			255.586	0.00223
			255.912	0.00222
			256.238	0.00221
			256.564	0.0022
			256.89	0.00219
			257.216	0.00218
			257.542	0.00218
			257.868	0.00217
			258.194	0.00218
			258.52	0.00218
			258.846	0.00218
			259.172	0.00218
			259.498	0.00218
			259.824	0.00217
			260.15	0.00217
			260.476	0.00218
			260.802	0.00218
			261.128	0.00218
			261.454	0.00219
			261.78	0.0022
			262.106	0.00221
			262.432	0.00222
			262.758	0.00224
			263.084	0.00224
			263.41	0.00225
			263.736	0.00226
			264.062	0.00226
			264.388	0.00227
			264.714	0.00228
			265.04	0.00228
			265.366	0.00228
			265.692	0.00228
			266.018	0.00228
			266.344	0.00228
			266.67	0.00228
			266.996	0.00228
			267.322	0.00229
			267.648	0.00229
			267.974	0.00229
			268.3	0.00229
			268.626	0.00229
			268.952	0.00229
			269.278	0.0023
			269.604	0.0023
			269.93	0.00231
			270.256	0.00231
			270.582	0.00231
			270.908	0.00231
			271.234	0.0023
			271.56	0.0023
			271.886	0.00229
			272.212	0.00229
			272.538	0.00228
			272.864	0.00228
			273.19	0.00228
			273.516	0.00228
			273.842	0.00229
			274.168	0.00229
			274.494	0.00229
			274.82	0.00229
			275.146	0.00229
			275.472	0.0023
			275.798	0.0023
			276.124	0.0023
			276.45	0.0023
			276.776	0.0023
			277.102	0.0023
			277.428	0.00229
			277.754	0.00229
			278.08	0.00228
			278.406	0.00227
			278.732	0.00227
			279.058	0.00226
			279.384	0.00225
			279.71	0.00225
			280.036	0.00225
			280.362	0.00225
			280.688	0.00225
			281.014	0.00225
			281.34	0.00225
			281.666	0.00227
			281.992	0.00229
			282.318	0.00232
			282.644	0.00235
			282.97	0.00237
			283.296	0.00238
			283.622	0.00238
			283.948	0.00238
			284.274	0.00238
			284.6	0.00238
			284.926	0.00237
			285.252	0.00237
			285.578	0.00237
			285.904	0.00236
			286.23	0.00235
			286.556	0.00235
			286.882	0.00235
			287.208	0.00235
			287.534	0.00235
			287.86	0.00235
			288.186	0.00234
			288.512	0.00234
			288.838	0.00234
			289.164	0.00234
			289.49	0.00234
			289.816	0.00233
			290.142	0.00231
			290.468	0.0023
			290.794	0.00229
			291.12	0.00228
			291.446	0.00227
			291.772	0.00225
			292.098	0.00224
			292.424	0.00223
			292.75	0.00222
			293.076	0.00222
			293.402	0.00224
			293.728	0.00225
			294.054	0.00227
			294.38	0.00229
			294.706	0.00229
			295.032	0.00229
			295.358	0.00229
			295.684	0.00229
			296.01	0.00228
			296.336	0.00227
			296.662	0.00226
			296.988	0.00226
			297.314	0.00226
			297.64	0.00226
			297.966	0.00225
			298.292	0.00225
			298.618	0.00225
			298.944	0.00225
			299.27	0.00225
			299.596	0.00225
			299.922	0.00224
			300.248	0.00223
			300.574	0.00223
			300.9	0.00222
			301.226	0.00221
			301.552	0.00221
			301.878	0.00221
			302.204	0.00221
			302.53	0.00221
			302.856	0.00222
			303.182	0.00222
			303.508	0.00223
			303.834	0.00223
			304.16	0.00223
			304.486	0.00223
			304.812	0.00223
			305.138	0.00223
			305.464	0.00223
			305.79	0.00223
			306.116	0.00224
			306.442	0.00225
			306.768	0.00226
			307.094	0.00227
			307.42	0.00227
			307.746	0.00227
			308.072	0.00227
			308.398	0.00227
			308.724	0.00228
			309.05	0.00228
			309.376	0.00228
			309.702	0.00228
			310.028	0.00229
			310.354	0.00229
			310.68	0.0023
			311.006	0.0023
			311.332	0.0023
			311.658	0.00231
			311.984	0.00231
			312.31	0.00231
			312.636	0.0023
			312.962	0.0023
			313.288	0.00229
			313.614	0.00228
			313.94	0.00228
			314.266	0.00227
			314.592	0.00226
			314.918	0.00226
			315.244	0.00225
			315.57	0.00225
			315.896	0.00224
			316.222	0.00224
			316.548	0.00224
			316.874	0.00224
			317.2	0.00224
			317.526	0.00223
			317.852	0.00224
			318.178	0.00224
			318.504	0.00225
			318.83	0.00226
			319.156	0.00227
			319.482	0.00226
			319.808	0.00226
			320.134	0.00225
			320.46	0.00225
			320.786	0.00224
			321.112	0.00224
			321.438	0.00223
			321.764	0.00224
			322.09	0.00224
			322.416	0.00225
			322.742	0.00226
			323.068	0.00227
			323.394	0.00228
			323.72	0.00228
			324.046	0.00227
			324.372	0.00227
			324.698	0.00225
			325.024	0.00224
			325.35	0.00223
			325.676	0.00222
			326.002	0.00222
			326.328	0.00223
			326.654	0.00223
			326.98	0.00223
			327.306	0.00223
			327.632	0.00223
			327.958	0.00223
			328.284	0.00222
			328.61	0.00221
			328.936	0.00221
			329.262	0.0022
			329.588	0.00219
			329.914	0.00219
			330.24	0.0022
			330.566	0.00222
			330.892	0.00223
			331.218	0.00224
			331.544	0.00225
			331.87	0.00226
			332.196	0.00228
			332.522	0.00228
			332.848	0.00229
			333.174	0.00229
			333.5	0.00229
			333.826	0.0023
			334.152	0.00229
			334.478	0.00229
			334.804	0.00229
			335.13	0.00228
			335.456	0.00228
			335.782	0.00227
			336.108	0.00227
			336.434	0.00226
			336.76	0.00225
			337.086	0.00224
			337.412	0.00224
			337.738	0.00224
			338.064	0.00224
			338.39	0.00224
			338.716	0.00223
			339.042	0.00244
			339.368	0.00249
			339.694	0.00259
			340.02	0.00268
			340.346	0.00274
			340.672	0.0028
			340.998	0.00284
			341.324	0.00287
			341.65	0.00291
			341.976	0.00293
			342.302	0.00296
			342.628	0.003
			342.954	0.00304
			343.28	0.00308
			343.606	0.00309
			343.932	0.00313
			344.258	0.00316
			344.584	0.00319
			344.91	0.00322
			345.236	0.00324
			345.562	0.00325
			345.888	0.00326
			346.214	0.00328
			346.54	0.00331
			346.866	0.00334
			347.192	0.00337
			347.518	0.0034
			347.844	0.00342
			348.17	0.00344
			348.496	0.00343
			348.822	0.00344
			349.148	0.00344
			349.474	0.00344
			349.8	0.00343
			350.126	0.00343
			350.452	0.00344
			350.778	0.00345
			351.104	0.00346
			351.43	0.00347
			351.756	0.00348
			352.082	0.0035
			352.408	0.00351
			352.734	0.00353
			353.06	0.00355
			353.386	0.00357
			353.712	0.00359
			354.038	0.00361
			354.364	0.00362
			354.69	0.00363
			355.016	0.00363
			355.342	0.00364
			355.668	0.00365
			355.994	0.00366
			356.32	0.00366
			356.646	0.00366
			356.972	0.00366
			357.298	0.00366
			357.624	0.00366
			357.95	0.00366
			358.276	0.00366
			358.602	0.00366
			358.928	0.00366
			359.254	0.00366
			359.58	0.00367
			359.906	0.00369
			360.232	0.00371
			360.558	0.00372
			360.884	0.00373
			361.21	0.00375
			361.536	0.00376
			361.862	0.00377
			362.188	0.00378
			362.514	0.00379
			362.84	0.0038
			363.166	0.00381
			363.492	0.00381
			363.818	0.00381
			364.144	0.00381
			364.47	0.0038
			364.796	0.00379
			365.122	0.00379
			365.448	0.00379
			365.774	0.00378
			366.1	0.00379
			366.426	0.00378
			366.752	0.00379
			367.078	0.0038
			367.404	0.00381
			367.73	0.00382
			368.056	0.00382
			368.382	0.00383
			368.708	0.00383
			369.034	0.00384
			369.36	0.00384
			369.686	0.00385
			370.012	0.00385
			370.338	0.00386
			370.664	0.00387
			370.99	0.00388
			371.316	0.00389
			371.642	0.00389
			371.968	0.0039
			372.294	0.0039
			372.62	0.00391
			372.946	0.00391
			373.272	0.00391
			373.598	0.00391
			373.924	0.0039
			374.25	0.0039
			374.576	0.0039
			374.902	0.0039
			375.228	0.0039
			375.554	0.0039
			375.88	0.00389
			376.206	0.00388
			376.532	0.00387
			376.858	0.00386
			377.184	0.00385
			377.51	0.00385
			377.836	0.00386
			378.162	0.00387
			378.488	0.00388
			378.814	0.0039
			379.14	0.00388
			379.466	0.00387
			379.792	0.00385
			380.118	0.00385
			380.444	0.00383
			380.77	0.00383
			381.096	0.00383
			381.422	0.00383
			381.748	0.00383
			382.074	0.00383
			382.4	0.00383
			382.726	0.00383
			383.052	0.00383
			383.378	0.00388
			383.704	0.00395
			384.03	0.00399
			384.356	0.00403
			384.682	0.00404
			385.008	0.00393
			385.334	0.00383
			385.66	0.00377
			385.986	0.00371
			386.312	0.00367
			386.638	0.00365
			386.964	0.0037
			387.29	0.00373
			387.616	0.00374
			387.942	0.00375
			388.268	0.00374
			388.594	0.00374
			388.92	0.00374
			389.246	0.00374
			389.572	0.00374
			389.898	0.00374
			390.224	0.00374
			390.55	0.00376
			390.876	0.00378
			391.202	0.00376
			391.528	0.00375
			391.854	0.00375
			392.18	0.00375
			392.506	0.00375
			392.832	0.00376
			393.158	0.00376
			393.484	0.00376
			393.81	0.00376
			394.136	0.00376
			394.462	0.00377
			394.788	0.00376
			395.114	0.00376
			395.44	0.00377
			395.766	0.00377
			396.092	0.00377
			396.418	0.00377
			396.744	0.00377
			397.07	0.00377
			397.396	0.00376
			397.722	0.00376
			398.048	0.00376
			398.374	0.00376
			398.7	0.00375
			399.026	0.00375
			399.352	0.00379
			399.678	0.00382
			400.004	0.00384
			400.33	0.00386
			400.656	0.00387
			400.982	0.00388
			401.308	0.00388
			401.634	0.00389
			401.96	0.00389
			402.286	0.00389
			402.612	0.00389
			402.938	0.00389
			403.264	0.00389
			403.59	0.00389
			403.916	0.00389
			404.242	0.00389
			404.568	0.00389
			404.894	0.00389
			405.22	0.00389
			405.546	0.00389
			405.872	0.0039
			406.198	0.0039
			406.524	0.00389
			406.85	0.0039
			407.176	0.0039
			407.502	0.00391
			407.828	0.00392
			408.154	0.00393
			408.48	0.00395
			408.806	0.00395
			409.132	0.00393
			409.458	0.00388
			409.784	0.00384
			410.11	0.0038
			410.436	0.00378
			410.762	0.00381
			411.088	0.00382
			411.414	0.00383
			411.74	0.00384
			412.066	0.00384
			412.392	0.00385
			412.718	0.00385
			413.044	0.00385
			413.37	0.00385
			413.696	0.00385
			414.022	0.00385
			414.348	0.00384
			414.674	0.00384
			415	0.00384
			415.326	0.00385
			415.652	0.00385
			415.978	0.00385
			416.304	0.00385
			416.63	0.00384
			416.956	0.00386
			417.282	0.00388
			417.608	0.0039
			417.934	0.00392
			418.26	0.00393
			418.586	0.00395
			418.912	0.00396
			419.238	0.00394
			419.564	0.00388
			419.89	0.00385
			420.216	0.00382
			420.542	0.00379
			420.868	0.0038
			421.194	0.00383
			421.52	0.00386
			421.846	0.00388
			422.172	0.00389
			422.498	0.00389
			422.824	0.0039
			423.15	0.0039
			423.476	0.0039
			423.802	0.00391
			424.128	0.00391
			424.454	0.00391
			424.78	0.00391
			425.106	0.00391
			425.432	0.00391
			425.758	0.00392
			426.084	0.00392
			426.41	0.00392
			426.736	0.00393
			427.062	0.00393
			427.388	0.00393
			427.714	0.00393
			428.04	0.00393
			428.366	0.00393
			428.692	0.00393
			429.018	0.00391
			429.344	0.0039
			429.67	0.00388
			429.996	0.00388
			430.322	0.00387
			430.648	0.00386
			430.974	0.00386
			431.3	0.00385
			431.626	0.00385
			431.952	0.00386
			432.278	0.00387
			432.604	0.00388
			432.93	0.00389
			433.256	0.00392
			433.582	0.00394
			433.908	0.00396
			434.234	0.00397
			434.56	0.00398
			434.886	0.00399
			435.212	0.00398
			435.538	0.00397
			435.864	0.00396
			436.19	0.00396
			436.516	0.00396
			436.842	0.00395
			437.168	0.00395
			437.494	0.00395
			437.82	0.00395
			438.146	0.00396
			438.472	0.00395
			438.798	0.00395
			439.124	0.00394
			439.45	0.00394
			439.776	0.00393
			440.102	0.00393
			440.428	0.00393
			440.754	0.00392
			441.08	0.00393
			441.406	0.00392
			441.732	0.00392
			442.058	0.00392
			442.384	0.00392
			442.71	0.00392
			443.036	0.00391
			443.362	0.00391
			443.688	0.0039
			444.014	0.00389
			444.34	0.00388
			444.666	0.00387
			444.992	0.00387
			445.318	0.00389
			445.644	0.00392
			445.97	0.00393
			446.296	0.00394
			446.622	0.00393
			446.948	0.00388
			447.274	0.00385
			447.6	0.00383
			447.926	0.00383
			448.252	0.00387
			448.578	0.00392
			448.904	0.00395
			449.23	0.00397
			449.556	0.00394
			449.882	0.00392
			450.208	0.00391
			450.534	0.00392
			450.86	0.00392
			451.186	0.00393
			451.512	0.00393
			451.838	0.00394
			452.164	0.00395
			452.49	0.00395
			452.816	0.00395
			453.142	0.00395
			453.468	0.00395
			453.794	0.00395
			454.12	0.00395
			454.446	0.00394
			454.772	0.00394
			455.098	0.00394
			455.424	0.00393
			455.75	0.00393
			456.076	0.00393
			456.402	0.00393
			456.728	0.00392
			457.054	0.00392
			457.38	0.00392
			457.706	0.00391
			458.032	0.0039
			458.358	0.00388
			458.684	0.00387
			459.01	0.00391
			459.336	0.00394
			459.662	0.00395
			459.988	0.00396
			460.314	0.00396
			460.64	0.00396
			460.966	0.00396
			461.292	0.00396
			461.618	0.00397
			461.944	0.00397
			462.27	0.00398
			462.596	0.00398
			462.922	0.00398
			463.248	0.00396
			463.574	0.00394
			463.9	0.00395
			464.226	0.00396
			464.552	0.00397
			464.878	0.00397
			465.204	0.00397
			465.53	0.00397
			465.856	0.00396
			466.182	0.00396
			466.508	0.00396
			466.834	0.00396
			467.16	0.00396
			467.486	0.00396
			467.812	0.00396
			468.138	0.00395
			468.464	0.00394
			468.79	0.00393
			469.116	0.00392
			469.442	0.00392
			469.768	0.00392
			470.094	0.00393
			470.42	0.00393
			470.746	0.00393
			471.072	0.00393
			471.398	0.00393
			471.724	0.00393
			472.05	0.00393
			472.376	0.00392

## Sheet: Figure 5d
	Figure 5d

## Sheet: Figure 5e
	Figure 5e
			Time (s)	Voltage (V)
			0	1.15109
			0.02	1.15555
			0.04	1.15875
			0.06	1.1591
			0.08	1.15922
			0.1	1.16305
			0.12	1.17
			0.14	1.17441
			0.16	1.17516
			0.18	1.17273
			0.2	1.17121
			0.22	1.17047
			0.24	1.16996
			0.26	1.16949
			0.28	1.16996
			0.3	1.17207
			0.32	1.17426
			0.34	1.17563
			0.36	1.17684
			0.38	1.17852
			0.4	1.17914
			0.42	1.17988
			0.44	1.18043
			0.46	1.1807
			0.48	1.17977
			0.5	1.17859
			0.52	1.1802
			0.54	1.18488
			0.56	1.18617
			0.58	1.18719
			0.6	1.18863
			0.62	1.18578
			0.64	1.17473
			0.66	1.16219
			0.68	1.15
			0.7	1.14328
			0.72	1.13914
			0.74	1.13836
			0.76	1.14098
			0.78	1.14312
			0.8	1.14457
			0.82	1.14578
			0.84	1.14758
			0.86	1.15238
			0.88	1.15781
			0.9	1.15965
			0.92	1.16063
			0.94	1.1577
			0.96	1.15539
			0.98	1.15348
			1	1.15141
			1.02	1.15148
			1.04	1.15266
			1.06	1.15766
			1.08	1.16441
			1.1	1.16609
			1.12	1.16848
			1.14	1.1707
			1.16	1.17258
			1.18	1.17672
			1.2	1.17945
			1.22	1.17988
			1.24	1.1798
			1.26	1.18004
			1.28	1.17992
			1.3	1.18023
			1.32	1.18066
			1.34	1.18238
			1.36	1.18531
			1.38	1.18422
			1.4	1.175
			1.42	1.16187
			1.44	1.14547
			1.46	1.13621
			1.48	1.13184
			1.5	1.13156
			1.52	1.13371
			1.54	1.13605
			1.56	1.13598
			1.58	1.13508
			1.6	1.1366
			1.62	1.14086
			1.64	1.14777
			1.66	1.15191
			1.68	1.15262
			1.7	1.15188
			1.72	1.15008
			1.74	1.14871
			1.76	1.14789
			1.78	1.14848
			1.8	1.15086
			1.82	1.15484
			1.84	1.15867
			1.86	1.16016
			1.88	1.16266
			1.9	1.16695
			1.92	1.1707
			1.94	1.17285
			1.96	1.17379
			1.98	1.1741
			2	1.17383
			2.02	1.17437
			2.04	1.17406
			2.06	1.17461
			2.08	1.17547
			2.1	1.17625
			2.12	1.17809
			2.14	1.17891
			2.16	1.17934
			2.18	1.17637
			2.2	1.16625
			2.22	1.15008
			2.24	1.13746
			2.26	1.13055
			2.28	1.12773
			2.3	1.12973
			2.32	1.1327
			2.34	1.13488
			2.36	1.13535
			2.38	1.13578
			2.4	1.13953
			2.42	1.14625
			2.44	1.15164
			2.46	1.15496
			2.48	1.15469
			2.5	1.15313
			2.52	1.15051
			2.54	1.14984
			2.56	1.14977
			2.58	1.15016
			2.6	1.15207
			2.62	1.15484
			2.64	1.15848
			2.66	1.16246
			2.68	1.16418
			2.7	1.16609
			2.72	1.16863
			2.74	1.17027
			2.76	1.17102
			2.78	1.17191
			2.8	1.1727
			2.82	1.17289
			2.84	1.17391
			2.86	1.17445
			2.88	1.17426
			2.9	1.17516
			2.92	1.17566
			2.94	1.17629
			2.96	1.1752
			2.98	1.16875
			3	1.15605
			3.02	1.1452
			3.04	1.1366
			3.06	1.13211
			3.08	1.1323
			3.1	1.13652
			3.12	1.14148
			3.14	1.14289
			3.16	1.14297
			3.18	1.14406
			3.2	1.15063
			3.22	1.15434
			3.24	1.15645
			3.26	1.15582
			3.28	1.15383
			3.3	1.15207
			3.32	1.1502
			3.34	1.14902
			3.36	1.14902
			3.38	1.15102
			3.4	1.15418
			3.42	1.15715
			3.44	1.15789
			3.46	1.15922
			3.48	1.16129
			3.5	1.16352
			3.52	1.16508
			3.54	1.16527
			3.56	1.16555
			3.58	1.16582
			3.6	1.1668
			3.62	1.16832
			3.64	1.17043
			3.66	1.17211
			3.68	1.17215
			3.7	1.17238
			3.72	1.17121
			3.74	1.16137
			3.76	1.14801
			3.78	1.13672
			3.8	1.12879
			3.82	1.12523
			3.84	1.12672
			3.86	1.12996
			3.88	1.13367
			3.9	1.13523
			3.92	1.1352
			3.94	1.1375
			3.96	1.14531
			3.98	1.1493
			4	1.14992
			4.02	1.14926
			4.04	1.1475
			4.06	1.14562
			4.08	1.14453
			4.1	1.14422
			4.12	1.14437
			4.14	1.1448
			4.16	1.14746
			4.18	1.15051
			4.2	1.15406
			4.22	1.15941
			4.24	1.16129
			4.26	1.16305
			4.28	1.16324
			4.3	1.16395
			4.32	1.1641
			4.34	1.16586
			4.36	1.16766
			4.38	1.1677
			4.4	1.16859
			4.42	1.16961
			4.44	1.17059
			4.46	1.17238
			4.48	1.17074
			4.5	1.16324
			4.52	1.14961
			4.54	1.13828
			4.56	1.13102
			4.58	1.12656
			4.6	1.12559
			4.62	1.12902
			4.64	1.1334
			4.66	1.13422
			4.68	1.13363
			4.7	1.13363
			4.72	1.13699
			4.74	1.14312
			4.76	1.14602
			4.78	1.14668
			4.8	1.14621
			4.82	1.14437
			4.84	1.14254
			4.86	1.14164
			4.88	1.14176
			4.9	1.14254
			4.92	1.14422
			4.94	1.14727
			4.96	1.15082
			4.98	1.15391
			5	1.15586
			5.02	1.15684
			5.04	1.15801
			5.06	1.15941
			5.08	1.15984
			5.1	1.16109
			5.12	1.16172
			5.14	1.16203
			5.16	1.16273
			5.18	1.16527
			5.2	1.16719
			5.22	1.16742
			5.24	1.16707
			5.26	1.16168
			5.28	1.15191
			5.3	1.13949
			5.32	1.13063
			5.34	1.1259
			5.36	1.12488
			5.38	1.12711
			5.4	1.12984
			5.42	1.1323
			5.44	1.13352
			5.46	1.13398
			5.48	1.13652
			5.5	1.14203
			5.52	1.14543
			5.54	1.14687
			5.56	1.14605
			5.58	1.14391
			5.6	1.1416
			5.62	1.1407
			5.64	1.1407
			5.66	1.14289
			5.68	1.14406
			5.7	1.14566
			5.72	1.14836
			5.74	1.15066
			5.76	1.15355
			5.78	1.15371
			5.8	1.15453
			5.82	1.15516
			5.84	1.15621
			5.86	1.15613
			5.88	1.15605
			5.9	1.15738
			5.92	1.15781
			5.94	1.15773
			5.96	1.15891
			5.98	1.16
			6	1.16004
			6.02	1.1568
			6.04	1.14984
			6.06	1.14148
			6.08	1.13488
			6.1	1.13117
			6.12	1.12902
			6.14	1.13164
			6.16	1.13371
			6.18	1.13656
			6.2	1.13766
			6.22	1.13887
			6.24	1.14375
			6.26	1.14785
			6.28	1.14941
			6.3	1.14855
			6.32	1.14672
			6.34	1.14453
			6.36	1.14281
			6.38	1.14129
			6.4	1.14145
			6.42	1.14195
			6.44	1.14258
			6.46	1.14562
			6.48	1.14852
			6.5	1.15
			6.52	1.15
			6.54	1.15148
			6.56	1.15422
			6.58	1.15449
			6.6	1.15465
			6.62	1.15512
			6.64	1.15496
			6.66	1.15531
			6.68	1.15574
			6.7	1.1566
			6.72	1.15754
			6.74	1.15613
			6.76	1.15008
			6.78	1.13937
			6.8	1.13055
			6.82	1.12441
			6.84	1.12082
			6.86	1.12074
			6.88	1.1243
			6.9	1.12633
			6.92	1.12801
			6.94	1.1277
			6.96	1.12891
			6.98	1.13367
			7	1.13906
			7.02	1.14223
			7.04	1.14148
			7.06	1.13965
			7.08	1.1373
			7.1	1.13578
			7.12	1.13535
			7.14	1.13621
			7.16	1.13805
			7.18	1.14082
			7.2	1.14223
			7.22	1.14391
			7.24	1.14535
			7.26	1.14727
			7.28	1.14855
			7.3	1.14941
			7.32	1.15125
			7.34	1.15297
			7.36	1.15293
			7.38	1.15344
			7.4	1.15359
			7.42	1.15371
			7.44	1.15434
			7.46	1.1559
			7.48	1.15531
			7.5	1.14945
			7.52	1.13969
			7.54	1.12828
			7.56	1.12008
			7.58	1.11523
			7.6	1.11422
			7.62	1.11668
			7.64	1.1193
			7.66	1.11988
			7.68	1.12043
			7.7	1.12082
			7.72	1.12402
			7.74	1.12895
			7.76	1.13379
			7.78	1.13594
			7.8	1.13645
			7.82	1.13555
			7.84	1.1332
			7.86	1.13156
			7.88	1.13207
			7.9	1.13242
			7.92	1.13293
			7.94	1.13484
			7.96	1.13777
			7.98	1.14098
			8	1.14328
			8.02	1.14332
			8.04	1.14375
			8.06	1.1459
			8.08	1.14695
			8.1	1.14727
			8.12	1.1475
			8.14	1.14816
			8.16	1.15008
			8.18	1.15133
			8.2	1.15234
			8.22	1.15324
			8.24	1.15437
			8.26	1.1507
			8.28	1.14082
			8.3	1.12809
			8.32	1.11945
			8.34	1.11379
			8.36	1.1125
			8.38	1.11445
			8.4	1.11605
			8.42	1.11809
			8.44	1.11859
			8.46	1.1193
			8.48	1.12352
			8.5	1.13
			8.52	1.1334
			8.54	1.1343
			8.56	1.13332
			8.58	1.1323
			8.6	1.13074
			8.62	1.12922
			8.64	1.12879
			8.66	1.13008
			8.68	1.13195
			8.7	1.13457
			8.72	1.13781
			8.74	1.14051
			8.76	1.14187
			8.78	1.14242
			8.8	1.14426
			8.82	1.14687
			8.84	1.1473
			8.86	1.14766
			8.88	1.14777
			8.9	1.1482
			8.92	1.14793
			8.94	1.14805
			8.96	1.14801
			8.98	1.1493
			9	1.14898
			9.02	1.14387
			9.04	1.13395
			9.06	1.12242
			9.08	1.11648
			9.1	1.11324
			9.12	1.11246
			9.14	1.11461
			9.16	1.11773
			9.18	1.11957
			9.2	1.11988
			9.22	1.12031
			9.24	1.12543
			9.26	1.13027
			9.28	1.13258
			9.3	1.13152
			9.32	1.12922
			9.34	1.12664
			9.36	1.12555
			9.38	1.12488
			9.4	1.12496
			9.42	1.12809
			9.44	1.13137
			9.46	1.13363
			9.48	1.13609
			9.5	1.13875
			9.52	1.13988
			9.54	1.1418
			9.56	1.14289
			9.58	1.14422
			9.6	1.14336
			9.62	1.14453
			9.64	1.145
			9.66	1.14586
			9.68	1.14633
			9.7	1.14867
			9.72	1.14949
			9.74	1.14914
			9.76	1.1448
			9.78	1.13316
			9.8	1.12234
			9.82	1.11402
			9.84	1.10797
			9.86	1.10719
			9.88	1.10918
			9.9	1.11262
			9.92	1.115
			9.94	1.11594
			9.96	1.11691
			9.98	1.11969
			10	1.12574
			10.02	1.13055
			10.04	1.13277
			10.06	1.13187
			10.08	1.12941
			10.1	1.12687
			10.12	1.12492
			10.14	1.12512
			10.16	1.1277
			10.18	1.13
			10.2	1.13199
			10.22	1.13398
			10.24	1.13656
			10.26	1.1398
			10.28	1.14359
			10.3	1.14504
			10.32	1.14469
			10.34	1.14484
			10.36	1.14504
			10.38	1.14621
			10.4	1.14762
			10.42	1.14762
			10.44	1.14711
			10.46	1.14871
			10.48	1.15133
			10.5	1.15016
			10.52	1.14336
			10.54	1.13371
			10.56	1.12418
			10.58	1.11629
			10.6	1.11223
			10.62	1.11172
			10.64	1.11527
			10.66	1.11723
			10.68	1.11758
			10.7	1.11777
			10.72	1.11805
			10.74	1.12129
			10.76	1.12687
			10.78	1.13168
			10.8	1.13305
			10.82	1.13043
			10.84	1.1284
			10.86	1.12781
			10.88	1.12738
			10.9	1.12672
			10.92	1.1268
			10.94	1.12887
			10.96	1.13285
			10.98	1.13547
			11	1.1382
			11.02	1.13965
			11.04	1.14066
			11.06	1.14207
			11.08	1.14285
			11.1	1.14348
			11.12	1.14379
			11.14	1.145
			11.16	1.14437
			11.18	1.1452
			11.2	1.14695
			11.22	1.14746
			11.24	1.14961
			11.26	1.14988
			11.28	1.14633
			11.3	1.13785
			11.32	1.12695
			11.34	1.12
			11.36	1.11453
			11.38	1.1116
			11.4	1.11309
			11.42	1.11652
			11.44	1.11914
			11.46	1.11941
			11.48	1.11926
			11.5	1.12234
			11.52	1.12781
			11.54	1.13055
			11.56	1.13215
			11.58	1.13137
			11.6	1.12949
			11.62	1.12727
			11.64	1.12559
			11.66	1.12496
			11.68	1.12582
			11.7	1.12676
			11.72	1.12809
			11.74	1.12969
			11.76	1.13227
			11.78	1.13414
			11.8	1.13598
			11.82	1.13746
			11.84	1.1377
			11.86	1.13859
			11.88	1.13852
			11.9	1.13945
			11.92	1.14082
			11.94	1.14098
			11.96	1.1416
			11.98	1.14211
			12	1.14375
			12.02	1.14391
			12.04	1.14164
			12.06	1.13355
			12.08	1.12383
			12.1	1.11387
			12.12	1.10871
			12.14	1.10543
			12.16	1.10637
			12.18	1.10934
			12.2	1.11086
			12.22	1.11219
			12.24	1.11266
			12.26	1.11465
			12.28	1.11953
			12.3	1.12418
			12.32	1.12598
			12.34	1.12504
			12.36	1.12297
			12.38	1.1209
			12.4	1.11953
			12.42	1.11914
			12.44	1.12043
			12.46	1.12508
			12.48	1.12738
			12.5	1.12934
			12.52	1.13078
			12.54	1.13254
			12.56	1.13523
			12.58	1.13672
			12.6	1.13813
			12.62	1.13887
			12.64	1.14129
			12.66	1.1425
			12.68	1.14195
			12.7	1.14219
			12.72	1.14254
			12.74	1.14301
			12.76	1.14418
			12.78	1.14684
			12.8	1.14531
			12.82	1.13656
			12.84	1.1225
			12.86	1.11109
			12.88	1.10504
			12.9	1.1018
			12.92	1.10215
			12.94	1.10469
			12.96	1.10656
			12.98	1.10777
			13	1.10781
			13.02	1.1082
			13.04	1.11344
			13.06	1.11984
			13.08	1.12289
			13.1	1.12293
			13.12	1.12156
			13.14	1.12043
			13.16	1.11875
			13.18	1.11809
			13.2	1.11805
			13.22	1.1193
			13.24	1.12184
			13.26	1.12508
			13.28	1.12766
			13.3	1.13109
			13.32	1.13371
			13.34	1.13426
			13.36	1.13461
			13.38	1.13578
			13.4	1.13746
			13.42	1.13785
			13.44	1.13754
			13.46	1.13746
			13.48	1.13875
			13.5	1.14035
			13.52	1.14102
			13.54	1.14168
			13.56	1.1418
			13.58	1.13992
			13.6	1.13258
			13.62	1.12113
			13.64	1.11102
			13.66	1.10488
			13.68	1.1009
			13.7	1.10242
