# Supplementary material for: Enhancing hydrovoltaic power generation through heat conduction effects
Source: Nat Commun. 2022 Feb 24;13:1043. doi: 10.1038/s41467-022-28689-8 (PMC8873497; doi:10.1038/s41467-022-28689-8)
Supplement: Supplementary file 3 — Source Data [file 41467_2022_28689_MOESM3_ESM.zip › Source data/source-data- supplementary information.xlsx]

## Sheet: Figure S1
	Figure S1

## Sheet: Figure S2
	Figure S2

## Sheet: Figure S3
	Figure S3
			top electrode				bottom electrode
			C 1s				C 1s
			Binding Energy (E)		Backgnd.		Binding Energy (E)		Backgnd.
			eV	Counts / s	Counts / s		eV	Counts / s	Counts / s
			299.18	7177.28	7177.28		299.18	7245.85	7245.85
			299.08	7146.16	7177.28		299.08	7185.46	7245.85
			298.98	7092.8	7177.37		298.98	6909.43	7246.03
			298.88	6953.28	7177.63		298.88	7178.43	7247.02
			298.78	6724.92	7178.31		298.78	7139.09	7247.22
			298.68	6798.83	7179.69		298.68	6988.11	7247.53
			298.58	6862.49	7180.84		298.58	6870.28	7248.3
			298.48	6890.08	7181.81		298.48	7044.73	7249.41
			298.38	6873.7	7182.69		298.38	6937.23	7250.01
			298.28	6518.02	7183.63		298.28	6848.65	7250.93
			298.18	6559.93	7185.65		298.18	6871.51	7252.11
			298.08	6746.02	7187.55		298.08	6941.66	7253.22
			297.98	6763.46	7188.89		297.98	6698.81	7254.14
			297.88	6712.67	7190.18		297.88	6747.7	7255.77
			297.78	6638.5	7191.63		297.78	6702.65	7257.26
			297.68	6521.05	7193.31		297.68	6711.55	7258.89
			297.58	6375.95	7195.35		297.58	6511.86	7260.5
			297.48	6465.16	7197.83		297.48	6621.4	7262.69
			297.38	6471.8	7200.06		297.38	6506.59	7264.58
			297.28	6322.21	7202.27		297.28	6838.18	7266.8
			297.18	6399.83	7204.94		297.18	6540.9	7268.06
			297.08	6632.84	7207.38		297.08	6684.08	7270.2
			296.98	6606.68	7209.12		296.98	6542.35	7271.92
			296.88	6600.33	7210.95		296.88	6679.42	7274.06
			296.78	6432.63	7212.8		296.78	6446.58	7275.81
			296.68	6572.91	7215.17		296.68	6594.61	7278.24
			296.58	6525.64	7217.12		296.58	6804.33	7280.25
			296.48	6501.17	7219.22		296.48	6822.95	7281.65
			296.38	6648.9	7221.4		296.38	6832.09	7282.99
			296.28	6711.3	7223.13		296.28	6872.8	7284.32
			296.18	6802.25	7224.69		296.18	6739.34	7285.52
			296.08	6712.1	7225.97		296.08	6784.47	7287.13
			295.98	6560.68	7227.52		295.98	7074.23	7288.6
			295.88	6692.74	7229.55		295.88	7208.25	7289.23
			295.78	6770.51	7231.18		295.78	7251.21	7289.47
			295.68	6801.68	7232.57		295.68	7076.16	7289.58
			295.58	6966.98	7233.88		295.58	7065.81	7290.21
			295.48	6965.64	7234.69		295.48	6963.25	7290.87
			295.38	6824.5	7235.51		295.38	6879.19	7291.83
			295.28	6944.66	7236.76		295.28	7003.56	7293.04
			295.18	7030.45	7237.64		295.18	7149.1	7293.89
			295.08	6900.18	7238.27		295.08	7215.33	7294.32
			294.98	6977.72	7239.3		294.98	7377.5	7294.55
			294.88	7231.67	7240.09		294.88	7254.33	7294.31
			294.78	7187.53	7240.12		294.78	7275.82	7294.42
			294.68	6989.69	7240.27		294.68	7297.81	7294.48
			294.58	7058.12	7241.04		294.58	7272.59	7294.47
			294.48	7089.64	7241.59		294.48	7338.29	7294.53
			294.38	7281.25	7242.05		294.38	7396.12	7294.4
			294.28	7448.12	7241.93		294.28	7534.09	7294.11
			294.18	7440.93	7241.31		294.18	7705.75	7293.4
			294.08	7382.62	7240.7		294.08	7581.05	7292.19
			293.98	7414.65	7240.27		293.98	7747.14	7291.34
			293.88	7386.04	7239.74		293.88	7642.6	7290
			293.78	7248.08	7239.3		293.78	7721.13	7288.97
			293.68	7361.93	7239.27		293.68	7586.8	7287.7
			293.58	7537.29	7238.9		293.58	7842.41	7286.82
			293.48	7721.55	7237.99		293.48	7694.66	7285.19
			293.38	7886.82	7236.53		293.38	7984.74	7283.99
			293.28	7927.16	7234.55		293.28	7926.14	7281.93
			293.18	7825.5	7232.45		293.18	8116.68	7280.04
			293.08	7908.14	7230.65		293.08	8220.13	7277.58
			292.98	8083.02	7228.6		292.98	8426.13	7274.81
			292.88	8395.01	7226.01		292.88	8231.4	7271.44
			292.78	8423.8	7222.46		292.78	8596.93	7268.62
			292.68	8390.33	7218.81		292.68	8793.62	7264.72
			292.58	8581.64	7215.26		292.58	9024.72	7260.23
			292.48	8606.27	7211.11		292.48	9316.23	7255.05
			292.38	8625.66	7206.88		292.38	9222.49	7248.99
			292.28	8791.17	7202.57		292.28	9495.48	7243.2
			292.18	9155.18	7197.76		292.18	9499.7	7236.59
			292.08	9424.91	7191.82		292.08	9906.73	7229.94
			291.98	9387.76	7185.04		291.98	10037.2	7222.08
			291.88	9530.3	7178.36		291.88	9808.43	7213.82
			291.78	9704.34	7171.22		291.78	9737.1	7206.2
			291.68	9766.99	7163.53		291.68	10013.4	7198.77
			291.58	9845.75	7155.64		291.58	10004.7	7190.5
			291.48	9669.76	7147.47		291.48	9966.09	7182.24
			291.38	9717.08	7139.82		291.38	9868.99	7174.06
			291.28	9873.56	7132		291.28	10113.8	7166.15
			291.18	9885.21	7123.68		291.18	10257.9	7157.5
			291.08	9670.58	7115.3		291.08	10036.7	7148.39
			290.98	9727.78	7107.55		290.98	10146.5	7139.91
			290.88	9743.15	7099.6		290.88	10130.8	7131.09
			290.78	9696.4	7091.58		290.78	10080.2	7122.28
			290.68	9817.78	7083.68		290.68	10037.1	7113.59
			290.58	9744.73	7075.38		290.58	10077.1	7105.01
			290.48	9871.69	7067.28		290.48	10450.5	7096.28
			290.38	10372.4	7058.77		290.38	10703	7086.43
			290.28	10695.6	7048.72		290.28	10807.4	7075.81
			290.18	10963.2	7037.65		290.18	11249.2	7064.86
			290.08	12044.4	7025.74		290.08	11961.6	7052.57
			289.98	13158.6	7010.52		289.98	12807.6	7038.16
			289.88	13806.4	6991.86		289.88	13817.4	7021.22
			289.78	14522.9	6971.19		289.78	14576.7	7001.26
			289.68	15360.9	6948.27		289.68	15499.3	6979.02
			289.58	16370.1	6922.75		289.58	16181.1	6954
			289.48	17016.4	6894.08		289.48	16560.7	6926.91
			289.38	17269.3	6863.37		289.38	16532.1	6898.62
			289.28	17071.3	6831.8		289.28	16133.8	6870.34
			289.18	16442.2	6800.73		289.18	15772.7	6843.14
			289.08	15438.1	6771.48		289.08	15373.6	6816.92
			288.98	14340.7	6745.18		288.98	14420.6	6791.79
			288.88	13667.4	6722.14		288.88	13339.6	6769.4
			288.78	12957.9	6701.06		288.78	12649.5	6750.1
			288.68	12347.6	6682.08		288.68	12042.3	6732.78
			288.58	12179.8	6664.89		288.58	11809.1	6717.19
			288.48	12208.6	6648.16		288.48	11908.2	6702.24
			288.38	12555	6631.28		288.38	12272.7	6686.96
			288.28	12909	6613.31		288.28	13008	6670.56
			288.18	13290.1	6594.21		288.18	13670.4	6651.95
			288.08	14068.5	6573.89		288.08	14511.6	6631.34
			287.98	15475.5	6551.15		287.98	15221.3	6608.2
			287.88	17078.3	6524.08		287.88	16377.9	6582.91
			287.78	18615.1	6492.05		287.78	17687.3	6554.15
			287.68	20678.7	6455.27		287.68	19522.6	6521.46
			287.58	22998.9	6412.11		287.58	21759.1	6483.29
			287.48	25229.2	6361.79		287.48	23872.1	6438.44
			287.38	27774.4	6304.54		287.38	26328.7	6387.25
			287.28	30342.5	6239.4		287.28	28073.2	6328.7
			287.18	32675.6	6166.27		287.18	29721.9	6264.85
			287.08	34493.2	6085.84		287.08	31633.3	6195.98
			286.98	35871.7	5999.65		286.98	32706.1	6121.29
			286.88	36598.5	5909.01		286.88	33549.6	6043.23
			286.78	36633.5	5815.9		286.78	34053.1	5962.46
			286.68	36212.3	5722.39		286.68	33782	5879.98
			286.58	35104.2	5629.88		286.58	33612.7	5798.06
			286.48	34118.5	5540.45		286.48	33142.3	5716.39
			286.38	33610.8	5453.74		286.38	32483.7	5635.86
			286.28	33604.4	5368.31		286.28	33080.5	5557.03
			286.18	34310.9	5282.64		286.18	33810.3	5476.22
			286.08	35792.2	5194.56		286.08	35562.9	5393.02
			285.98	38063.1	5101.73		285.98	37660.8	5304.44
			285.88	40906.5	5001.72		285.88	40337.8	5209.43
			285.78	43778.2	4892.77		285.78	44037.1	5106.29
			285.68	46831.5	4774.79		285.68	47373.8	4991.98
			285.58	50553.4	4647.19		285.58	51465.7	4867.54
			285.48	55555.9	4507.9		285.48	55789	4730.72
			285.38	60760.5	4353.02		285.38	61682.7	4580.8
			285.28	66337.3	4181.87		285.28	69371.5	4413.14
			285.18	74639.8	3993.28		285.18	80288.9	4222.4
			285.08	86324.6	3778.93		285.08	94588.8	3999.06
			284.98	98674.1	3528.48		284.98	110889	3733.07
			284.88	109441	3239.79		284.88	124808	3418.44
			284.78	113920	2917.56		284.78	129712	3062.01
			284.68	108562	2580.77		284.68	123337	2690.15
			284.58	94516	2259.21		284.58	105743	2335.91
			284.48	75449.1	1979.29		284.48	82662.5	2032.28
			284.38	57140.6	1756.37		284.38	61152.3	1795.53
			284.28	41752.6	1588.33		284.28	43647.6	1621.25
			284.18	30451.1	1466.47		284.18	31349.4	1497.85
			284.08	22356.2	1378.53		284.08	23362.5	1410.2
			283.98	16992.6	1314.88		283.98	17312.9	1345.75
			283.88	12926.9	1267.31		283.88	13169.4	1298.87
			283.78	10234.7	1231.93		283.78	10388.8	1264.01
			283.68	8367.03	1204.62		283.68	8202.15	1237.22
			283.58	6801.79	1182.88		283.58	6367.29	1216.77
			283.48	5533.57	1165.84		283.48	5399.03	1201.64
			283.38	4620.1	1152.58		283.38	4547.41	1189.32
			283.28	3994.2	1142.06		283.28	4182.36	1179.46
			283.18	3510.74	1133.41		283.18	3752.17	1170.64
			283.08	3111.07	1126.19		283.08	3310.02	1163.06
			282.98	2770.77	1120.17		282.98	2975.63	1156.76
			282.88	2611.37	1115.16		282.88	2658.03	1151.42
			282.78	2444.92	1110.62		282.78	2455.48	1146.99
			282.68	2262.87	1106.58		282.68	2313.15	1143.15
			282.58	2156.61	1103.07		282.58	2137.6	1139.72
			282.48	2106.09	1099.87		282.48	2017.26	1136.79
			282.38	1930.2	1096.82		282.38	1832.41	1134.2
			282.28	1739.83	1094.29		282.28	1850.75	1132.15
			282.18	1705.12	1092.33		282.18	1602.43	1130.04
			282.08	1692.31	1090.47		282.08	1594.53	1128.66
			281.98	1603.96	1088.65		281.98	1472.58	1127.29
			281.88	1580.51	1087.08		281.88	1505.61	1126.27
			281.78	1556.32	1085.59		281.78	1354.98	1125.16
			281.68	1500.37	1084.16		281.68	1404.83	1124.48
			281.58	1382.64	1082.89		281.58	1345.95	1123.66
			281.48	1288.24	1081.98		281.48	1306.16	1123.01
			281.38	1288.11	1081.36		281.38	1341.97	1122.47
			281.28	1321.97	1080.73		281.28	1205.52	1121.83
			281.18	1341.9	1080		281.18	1320.2	1121.58
			281.08	1286	1079.2		281.08	1338.31	1121
			280.98	1207.31	1078.58		280.98	1333.59	1120.36
			280.88	1294.06	1078.19		280.88	1317.07	1119.73
			280.78	1348.6	1077.53		280.78	1164.95	1119.15
			280.68	1184.73	1076.71		280.68	1121.58	1119.02
			280.58	1203.09	1076.38		280.58	1146.92	1119.01
			280.48	1265.35	1076		280.48	1116.12	1118.93
			280.38	1256.23	1075.42		280.38	1180.22	1118.94
			280.28	1171.96	1074.88		280.28	1172.87	1118.76
			280.18	1074.58	1074.58		280.18	1118.6	1118.6

## Sheet: Figure S4
	Figure S4
			Zeta Potential classes (mV)	Intensity Distribution Data (counts)
			-149.812	0
			-146.077	0
			-142.342	0
			-138.607	0
			-134.871	0
			-131.136	0
			-127.401	0
			-123.665	0
			-119.93	0
			-116.195	0
			-112.459	0
			-108.724	0
			-104.989	0
			-101.253	0
			-97.5182	0
			-93.7828	0
			-90.0476	0
			-86.3122	0
			-82.5769	0
			-78.8416	0
			-75.1063	0
			-71.371	0
			-67.6357	0
			-63.9004	0
			-60.1651	0
			-56.4298	0
			-52.6945	0
			-48.9592	0
			-45.2239	0
			-41.4885	0
			-37.7532	0
			-34.0179	0
			-30.2826	0
			-26.5473	0
			-22.812	0
			-19.0767	0
			-15.3414	0
			-11.6061	0
			-7.87077	0
			-4.13547	0
			-0.40017	0
			3.33515	0
			7.07045	0
			10.8058	0
			14.5411	0
			18.2764	0
			22.0117	0
			25.747	0
			29.4823	15759.9
			33.2176	60131.4
			36.9529	105328
			40.6882	155433
			44.4235	284967
			48.1588	374960
			51.8942	297002
			55.6295	157904
			59.3648	69097
			63.1001	30419.6
			66.8354	13451
			70.5707	4806.18
			74.306	0
			78.0413	0
			81.7766	0
			85.5119	0
			89.2472	0
			92.9825	0
			96.7178	0
			100.453	0
			104.188	0
			107.924	0
			111.659	0
			115.394	0
			119.13	0
			122.865	0
			126.6	0
			130.336	0
			134.071	0
			137.806	0
			141.542	0
			145.277	0

## Sheet: Figure S5
	Figure S5
				Time (s)	Voltage (V)
				0	-3.3328e-06
				0.02	0.00083
				0.04	0.00083
				0.06	0.00208
				0.08	0.00208
				0.1	0.00167
				0.12	0.00416
				0.14	0.00208
				0.16	0.00125
				0.18	0.00167
				0.2	0.00125
				0.22	0.00104
				0.24	0.00271
				0.26	0.00249
				0.28	0.00208
				0.3	0.00249
				0.32	0.00187
				0.34	0.00187
				0.36	0.00292
				0.38	0.00208
				0.4	0.00125
				0.42	0.00292
				0.44	0.00353
				0.46	0.00292
				0.48	0.00333
				0.5	0.00333
				0.52	0.00437
				0.54	0.00333
				0.56	0.00187
				0.58	0.00167
				0.6	0.00208
				0.62	0.00249
				0.64	0.00333
				0.66	0.00353
				0.68	0.00292
				0.7	0.00353
				0.72	0.00292
				0.74	0.00292
				0.76	0.00271
				0.78	0.00479
				0.8	0.00479
				0.82	0.0052
				0.84	0.00292
				0.86	0.00375
				0.88	0.00208
				0.9	0.00125
				0.92	0.00167
				0.94	0.00208
				0.96	0.00125
				0.98	0.00125
				1	0.00208
				1.02	0.00333
				1.04	0.00333
				1.06	0.00333
				1.08	0.00416
				1.1	0.00437
				1.12	0.00375
				1.14	0.00249
				1.16	0.00416
				1.18	0.00249
				1.2	0.00333
				1.22	0.00353
				1.24	0.00416
				1.26	0.00249
				1.28	0.00208
				1.3	0.00187
				1.32	0.00208
				1.34	0.00437
				1.36	0.00437
				1.38	0.00416
				1.4	0.000413333
				1.42	0.00208
				1.44	0.00249
				1.46	0.00292
				1.48	0.00353
				1.5	0.00333
				1.52	0.00292
				1.54	0.00271
				1.56	0.00167
				1.58	0.00187
				1.6	0.00271
				1.62	0.00375
				1.64	0.00353
				1.66	0.00292
				1.68	0.00208
				1.7	0.00375
				1.72	0.00208
				1.74	0.00208
				1.76	0.00375
				1.78	0.00437
				1.8	0.00437
				1.82	0.005
				1.84	0.00416
				1.86	0.00479
				1.88	0.00563
				1.9	0.00375
				1.92	0.00416
				1.94	0.0052
				1.96	0.00333
				1.98	0.00375
				2	0.00249
				2.02	0.00208
				2.04	0.00333
				2.06	0.00375
				2.08	0.00479
				2.1	0.00749
				2.12	0.00812
				2.14	0.00563
				2.16	0.00563
				2.18	0.005
				2.2	0.00375
				2.22	0.005
				2.24	0.00604
				2.26	0.00729
				2.28	0.00604
				2.3	0.00437
				2.32	0.00729
				2.34	0.00667
				2.36	0.00729
				2.38	0.00687
				2.4	0.00687
				2.42	0.00563
				2.44	0.00375
				2.46	0.00292
				2.48	0.0052
				2.5	0.00749
				2.52	0.00583
				2.54	0.005
				2.56	0.00563
				2.58	0.0052
				2.6	0.00437
				2.62	0.00437
				2.64	0.00437
				2.66	0.005
				2.68	0.00645
				2.7	0.00749
				2.72	0.00563
				2.74	0.00563
				2.76	0.00479
				2.78	0.00416
				2.8	0.00437
				2.82	0.005
				2.84	0.00208
				2.86	0.00125
				2.88	0.00292
				2.9	0.00437
				2.92	0.00375
				2.94	0.005
				2.96	0.005
				2.98	0.00563
				3	0.00416
				3.02	0.00353
				3.04	0.00583
				3.06	0.005
				3.08	0.00563
				3.1	0.00667
				3.12	0.00563
				3.14	0.0052
				3.16	0.005
				3.18	0.00479
				3.2	0.00333
				3.22	0.00333
				3.24	0.00333
				3.26	0.00375
				3.28	0.00249
				3.3	0.00479
				3.32	0.005
				3.34	0.00563
				3.36	0.005
				3.38	0.00479
				3.4	0.00687
				3.42	0.00583
				3.44	0.00583
				3.46	0.00645
				3.48	0.00604
				3.5	0.00583
				3.52	0.0052
				3.54	0.00729
				3.56	0.00667
				3.58	0.00833
				3.6	0.00583
				3.62	0.0052
				3.64	0.0052
				3.66	0.0052
				3.68	0.0052
				3.7	0.00604
				3.72	0.00479
				3.74	0.00749
				3.76	0.00771
				3.78	0.00853
				3.8	0.00604
				3.82	0.00645
				3.84	0.00729
				3.86	0.00687
				3.88	0.00583
				3.9	0.00583
				3.92	0.0052
				3.94	0.0052
				3.96	0.00645
				3.98	0.00645
				4	0.0052
				4.02	0.00437
				4.04	0.00563
				4.06	0.00604
				4.08	0.00437
				4.1	0.00437
				4.12	0.00375
				4.14	0.00353
				4.16	0.00645
				4.18	0.00667
				4.2	0.005
				4.22	0.00645
				4.24	0.00437
				4.26	0.00563
				4.28	0.00645
				4.3	0.00583
				4.32	0.00687
				4.34	0.00563
				4.36	0.00645
				4.38	0.00645
				4.4	0.0052
				4.42	0.0052
				4.44	0.005
				4.46	0.00563
				4.48	0.00604
				4.5	0.00667
				4.52	0.00604
				4.54	0.00563
				4.56	0.0052
				4.58	0.00249
				4.6	0.00249
				4.62	0.00249
				4.64	0.00125
				4.66	0.00208
				4.68	0.00208
				4.7	0.0052
				4.72	0.00583
				4.74	0.00604
				4.76	0.00771
				4.78	0.00833
				4.8	0.00749
				4.82	0.00604
				4.84	0.00729
				4.86	0.00687
				4.88	0.00667
				4.9	0.00583
				4.92	0.005
				4.94	0.00353
				4.96	0.0052
				4.98	0.00583
				5	0.00583
				5.02	0.0052
				5.04	0.0052
				5.06	0.00729
				5.08	0.00667
				5.1	0.00583
				5.12	0.00645
				5.14	0.00667
				5.16	0.00437
				5.18	0.0052
				5.2	0.00437
				5.22	0.00416
				5.24	0.00416
				5.26	0.00437
				5.28	0.00333
				5.3	0.00437
				5.32	0.00416
				5.34	0.005
				5.36	0.00563
				5.38	0.00583
				5.4	0.00563
				5.42	0.00604
				5.44	0.00583
				5.46	0.00416
				5.48	0.00353
				5.5	0.00437
				5.52	0.00353
				5.54	0.00416
				5.56	0.005
				5.58	0.00375
				5.6	0.0052
				5.62	0.00583
				5.64	0.00667
				5.66	0.00583
				5.68	0.00479
				5.7	0.00167
				5.72	0.00333
				5.74	0.00353
				5.76	0.00187
				5.78	0.00249
				5.8	0.005
				5.82	0.005
				5.84	0.00416
				5.86	0.00563
				5.88	0.005
				5.9	0.005
				5.92	0.00479
				5.94	0.0052
				5.96	0.00687
				5.98	0.00604
				6	0.00563
				6.02	0.00292
				6.04	0.00353
				6.06	0.00208
				6.08	0.00333
				6.1	0.005
				6.12	0.00479
				6.14	0.00479
				6.16	0.00416
				6.18	0.005
				6.2	0.00292
				6.22	0.00375
				6.24	0.00333
				6.26	0.005
				6.28	0.00583
				6.3	0.00667
				6.32	0.00479
				6.34	0.00479
				6.36	0.00437
				6.38	0.00416
				6.4	0.00563
				6.42	0.00563
				6.44	0.00687
				6.46	0.00687
				6.48	0.005
				6.5	0.00416
				6.52	0.005
				6.54	0.00437
				6.56	0.00604
				6.58	0.0052
				6.6	0.005
				6.62	0.005
				6.64	0.00479
				6.66	0.0052
				6.68	0.00437
				6.7	0.00416
				6.72	0.00563
				6.74	0.00583
				6.76	0.0052
				6.78	0.00563
				6.8	0.00583
				6.82	0.00645
				6.84	0.00479
				6.86	0.00563
				6.88	0.0052
				6.9	0.00583
				6.92	0.00563
				6.94	0.00416
				6.96	0.00353
				6.98	0.00333
				7	0.00249
				7.02	0.00333
				7.04	0.00416
				7.06	0.00437
				7.08	0.00583
				7.1	0.00604
				7.12	0.00479
				7.14	0.00333
				7.16	0.005
				7.18	0.005
				7.2	0.00375
				7.22	0.00375
				7.24	0.00563
				7.26	0.0052
				7.28	0.00333
				7.3	0.00292
				7.32	0.00208
				7.34	0.00437
				7.36	0.00437
				7.38	0.00271
				7.4	0.00249
				7.42	0.00271
				7.44	0.00416
				7.46	0.005
				7.48	0.00333
				7.5	0.00333
				7.52	-3.3328e-06
				7.54	0.00083
				7.56	0.000205
				7.58	0.000413333
				7.6	0.00125
				7.62	-0.00251
				7.64	0.00167
				7.66	0.00271
				7.68	0.00333
				7.7	-3.3328e-06
				7.72	0.000413333
				7.74	0.00333
				7.76	0.00333
				7.78	0.000413333
				7.8	0.00104
				7.82	0.000205
				7.84	0.00353
				7.86	0.00375
				7.88	0.00353
				7.9	0.00271
				7.92	0.00104
				7.94	0.000413333
				7.96	0.00208
				7.98	0.00083
				8	0.00083
				8.02	0.00208
				8.04	0.00249
				8.06	0.00271
				8.08	0.00333
				8.1	0.000413333
				8.12	0.00083
				8.14	0.00292
				8.16	0.00292
				8.18	0.00271
				8.2	0.00271
				8.22	0.00249
				8.24	0.00187
				8.26	0.00249
				8.28	0.00271
				8.3	0.00353
				8.32	0.00271
				8.34	0.00375
				8.36	0.00375
				8.38	0.000413333
				8.4	0.00375
				8.42	0.00292
				8.44	0.00333
				8.46	0.00292
				8.48	0.00333
				8.5	0.00333
				8.52	0.00353
				8.54	0.00353
				8.56	0.00375
				8.58	0.00271
				8.6	0.00375
				8.62	0.00563
				8.64	0.00563
				8.66	0.00353
				8.68	0.00479
				8.7	0.00667
				8.72	0.00729
				8.74	0.00667
				8.76	0.00583
				8.78	0.00687
				8.8	0.00667
				8.82	0.00729
				8.84	0.00687
				8.86	0.00604
				8.88	0.00771
				8.9	0.00853
				8.92	0.00812
				8.94	0.00812
				8.96	0.00812
				8.98	0.00916
				9	0.00749
				9.02	0.00645
				9.04	0.00604
				9.06	0.00771
				9.08	0.00771
				9.1	0.00749
				9.12	0.00645
				9.14	0.00729
				9.16	0.00687
				9.18	0.00416
				9.2	0.00563
				9.22	0.00604
				9.24	0.00583
				9.26	0.00729
				9.28	0.00687
				9.3	0.00771
				9.32	0.00687
				9.34	0.00749
				9.36	0.00916
				9.38	0.00937
				9.4	0.00812
				9.42	0.00583
				9.44	0.00353
				9.46	0.00479
				9.48	0.0052
				9.5	0.00437
				9.52	0.00479
				9.54	0.00375
				9.56	0.00416
				9.58	0.00563
				9.6	0.00479
				9.62	0.00416
				9.64	0.0052
				9.66	0.00416
				9.68	0.00563
				9.7	0.00604
				9.72	0.00604
				9.74	0.00583
				9.76	0.00271
				9.78	0.00333
				9.8	0.00437
				9.82	0.0052
				9.84	0.00437
				9.86	0.00479
				9.88	0.00583
				9.9	0.00667
				9.92	0.00645
				9.94	0.00771
				9.96	0.00853
				9.98	0.00812
				10	0.00645
				10.02	0.00749
				10.04	0.00771
				10.06	0.00729
				10.08	0.00563
				10.1	0.005
				10.12	0.00604
				10.14	0.00375
				10.16	0.00292
				10.18	0.00271
				10.2	0.00375
				10.22	0.00353
				10.24	0.00375
				10.26	0.00645
				10.28	0.00583
				10.3	0.00604
				10.32	0.00437
				10.34	0.00416
				10.36	0.00333
				10.38	0.0052
				10.4	0.00645
				10.42	0.005
				10.44	0.00563
				10.46	0.00416
				10.48	0.00563
				10.5	0.00667
				10.52	0.00833
				10.54	0.00729
				10.56	0.00771
				10.58	0.00667
				10.6	0.00729
				10.62	0.00771
				10.64	0.00729
				10.66	0.00812
				10.68	0.00687
				10.7	0.00645
				10.72	0.00687
				10.74	0.00687
				10.76	0.00583
				10.78	0.00729
				10.8	0.00771
				10.82	0.00687
				10.84	0.00687
				10.86	0.00687
				10.88	0.00583
				10.9	0.00667
				10.92	0.00687
				10.94	0.00583
				10.96	0.00667
				10.98	0.00667
				11	0.00604
				11.02	0.0052
				11.04	0.00645
				11.06	0.00604
				11.08	0.00604
				11.1	0.00563
				11.12	0.005
				11.14	0.0052
				11.16	0.00667
				11.18	0.00645
				11.2	0.00729
				11.22	0.00729
				11.24	0.00771
				11.26	0.00667
				11.28	0.005
				11.3	1.59604
				11.32	2.87145
				11.34	1.70249
				11.36	2.83479
				11.38	2.83145
				11.4	2.82729
				11.42	2.80645
				11.44	2.74667
				11.46	2.72937
				11.48	2.70333
				11.5	2.31771
				11.52	2.29541
				11.54	2.31104
				11.56	2.28667
				11.58	2.71979
				11.6	3.74208
				11.62	3.74437
				11.64	3.74604
				11.66	3.74583
				11.68	3.74771
				11.7	3.75208
				11.72	3.755
				11.74	3.755
				11.76	3.75645
				11.78	3.75667
				11.8	3.75645
				11.82	3.75583
				11.84	3.75563
				11.86	3.7552
				11.88	3.75271
				11.9	3.75416
				11.92	3.7552
				11.94	3.75749
				11.96	3.76187
				11.98	3.79437
				12	3.79416
				12.02	3.79583
				12.04	3.79749
				12.06	3.79583
				12.08	3.79541
				12.1	3.79749
				12.12	3.79812
				12.14	3.79771
				12.16	3.79604
				12.18	3.79541
				12.2	3.79645
				12.22	3.79729
				12.24	3.79667
				12.26	3.79604
				12.28	3.79729
				12.3	3.79583
				12.32	3.79583
				12.34	3.79604
				12.36	3.79416
				12.38	3.79604
				12.4	3.79729
				12.42	3.79583
				12.44	3.79541
				12.46	3.79687
				12.48	3.79687
				12.5	3.79812
				12.52	3.79833
				12.54	3.79833
				12.56	3.79729
				12.58	3.79833
				12.6	3.79853
				12.62	3.79667
				12.64	3.79645
				12.66	3.79604
				12.68	3.79645
				12.7	3.79667
				12.72	3.795
				12.74	3.79457
				12.76	3.795
				12.78	3.79353
				12.8	3.79333
				12.82	3.795
				12.84	3.79541
				12.86	3.79583
				12.88	3.79437
				12.9	3.79167
				12.92	3.79333
				12.94	3.79353
				12.96	3.79208
				12.98	3.79187
				13	3.79457
				13.02	3.795
				13.04	3.79249
				13.06	3.79187
				13.08	3.79208
				13.1	3.79271
				13.12	3.79167
				13.14	3.79208
				13.16	3.79187
				13.18	3.79041
				13.2	3.79104
				13.22	3.79041
				13.24	3.79104
				13.26	3.79167
				13.28	3.79
				13.3	3.78875
				13.32	3.78916
				13.34	3.79083
				13.36	3.78937
				13.38	3.78624
				13.4	3.78853
				13.42	3.78853
				13.44	3.78959
				13.46	3.78916
				13.48	3.78959
				13.5	3.7902
				13.52	3.7902
				13.54	3.78937
				13.56	3.78853
				13.58	3.78833
				13.6	3.79
				13.62	3.78853
				13.64	3.78875
				13.66	3.78792
				13.68	3.78853
				13.7	3.78875
				13.72	3.78749
				13.74	3.78792
				13.76	3.78853
				13.78	3.78937
				13.8	3.78833
				13.82	3.78708
				13.84	3.78833
				13.86	3.78792
				13.88	3.78833
				13.9	3.78687
				13.92	3.78749
				13.94	3.78541
				13.96	3.78583
				13.98	3.78708
				14	3.78583
				14.02	3.78541
				14.04	3.78667
				14.06	3.78708
				14.08	3.78624
				14.1	3.78541
				14.12	3.78708
				14.14	3.78583
				14.16	3.78749
				14.18	3.78667
				14.2	3.78583
				14.22	3.78667
				14.24	3.78708
				14.26	3.78749
				14.28	3.78771
				14.3	3.78708
				14.32	3.78708
				14.34	3.78667
				14.36	3.78604
				14.38	3.7852
				14.4	3.7852
				14.42	3.7852
				14.44	3.78541
				14.46	3.78375
				14.48	3.78459
				14.5	3.78396
				14.52	3.78353
				14.54	3.78271
				14.56	3.78104
				14.58	3.78145
				14.6	3.78396
				14.62	3.78229
				14.64	3.78271
				14.66	3.78229
				14.68	3.78229
				14.7	3.78229
				14.72	3.78187
				14.74	3.78229
				14.76	3.78291
				14.78	3.78271
				14.8	3.78187
				14.82	3.78187
				14.84	3.78041
				14.86	3.78104
				14.88	3.78187
				14.9	3.78312
				14.92	3.78187
				14.94	3.78063
				14.96	3.78041
				14.98	3.78145
				15	3.78063
				15.02	3.77771
				15.04	3.77812
				15.06	3.77812
				15.08	3.77708
				15.1	3.77792
				15.12	3.77771
				15.14	3.77625
				15.16	3.77729
				15.18	3.77771
				15.2	3.77729
				15.22	3.77625
				15.24	3.77708
				15.26	3.77771
				15.28	3.77457
				15.3	3.77563
				15.32	3.77457
				15.34	3.77479
				15.36	3.77396
				15.38	3.77312
				15.4	3.77208
				15.42	3.77292
				15.44	3.77249
				15.46	3.77396
				15.48	3.77541
				15.5	3.77457
				15.52	3.77687
				15.54	3.7752
				15.56	3.77416
				15.58	3.77479
				15.6	3.77541
				15.62	3.77416
				15.64	3.77563
				15.66	3.77396
				15.68	3.77333
				15.7	3.77457
				15.72	3.77396
				15.74	3.77249
				15.76	3.77292
				15.78	3.77229
				15.8	3.77167
				15.82	3.77312
				15.84	3.77083
				15.86	3.77145
				15.88	3.77063
				15.9	3.77145
				15.92	3.76959
				15.94	3.77041
				15.96	3.76812
				15.98	3.76833
				16	3.76979
				16.02	3.77125
				16.04	3.77063
				16.06	3.76979
				16.08	3.76833
				16.1	3.77041
				16.12	3.77167
				16.14	3.77145
				16.16	3.77
				16.18	3.76916
				16.2	3.77125
				16.22	3.76791
				16.24	3.76959
				16.26	3.76875
				16.28	3.77041
				16.3	3.76896
				16.32	3.77145
				16.34	3.77
				16.36	3.76959
				16.38	3.76959
				16.4	3.76959
				16.42	3.76833
				16.44	3.76625
				16.46	3.76729
				16.48	3.76645
				16.5	3.76416
				16.52	3.76479
				16.54	3.76479
				16.56	3.76583
				16.58	3.765
				16.6	3.76353
				16.62	3.76229
				16.64	3.76312
				16.66	3.76583
				16.68	3.76416
				16.7	3.76312
				16.72	3.76229
				16.74	3.76396
				16.76	3.76187
				16.78	3.76229
				16.8	3.765
				16.82	3.76396
				16.84	3.76333
				16.86	3.76416
				16.88	3.76479
				16.9	3.76271
				16.92	3.76312
				16.94	3.76187
				16.96	3.76353
				16.98	3.76396
				17	3.76333
				17.02	3.76167
				17.04	3.76271
				17.06	3.76396
				17.08	3.76249
				17.1	3.76271
				17.12	3.76396
				17.14	3.76104
				17.16	3.76063
				17.18	3.76083
				17.2	3.75916
				17.22	3.75937
				17.24	3.7602
				17.26	3.75687
				17.28	3.75853
				17.3	3.75771
				17.32	3.75645
				17.34	3.75604
				17.36	3.75812
				17.38	3.75916
				17.4	3.75749
				17.42	3.75916
				17.44	3.75749
				17.46	3.75833
				17.48	3.75749
				17.5	3.75667
				17.52	3.755
				17.54	3.755
				17.56	3.75396
				17.58	3.75353
				17.6	3.75416
				17.62	3.75479
				17.64	3.75604
				17.66	3.75687
				17.68	3.75667
				17.7	3.75645
				17.72	3.75396
				17.74	3.75479
				17.76	3.75604
				17.78	3.75437
				17.8	3.75416
				17.82	3.75291
				17.84	3.7552
				17.86	3.75604
				17.88	3.75416
				17.9	3.75479
				17.92	3.75479
				17.94	3.7552
				17.96	3.75479
				17.98	3.75563
				18	3.7552
				18.02	3.75729
				18.04	3.75687
				18.06	3.75729
				18.08	3.75604
				18.1	3.75479
				18.12	3.75396
				18.14	3.75396
				18.16	3.75416
				18.18	3.75187
				18.2	3.75353
				18.22	3.75479
				18.24	3.75583
				18.26	3.7552
				18.28	3.755
				18.3	3.75479
				18.32	3.75416
				18.34	3.75249
				18.36	3.75396
				18.38	3.75333
				18.4	3.75353
				18.42	3.75353
				18.44	3.75416
				18.46	3.75479
				18.48	3.7552
				18.5	3.75437
				18.52	3.75333
				18.54	3.75291
				18.56	3.75291
				18.58	3.75271
				18.6	3.75167
				18.62	3.75104
				18.64	3.75104
				18.66	3.75104
				18.68	3.75125
				18.7	3.75208
				18.72	3.75041
				18.74	3.75
				18.76	3.75083
				18.78	3.75187
				18.8	3.75271
				18.82	3.75187
				18.84	3.75041
				18.86	3.75104
				18.88	3.75187
				18.9	3.75
				18.92	3.75
				18.94	3.74771
				18.96	3.74749
				18.98	3.74687
				19	3.74687
				19.02	3.74833
				19.04	3.74667
				19.06	3.74749
				19.08	3.74667
				19.1	3.74833
				19.12	3.74687
				19.14	3.74833
				19.16	3.74708
				19.18	3.74771
				19.2	3.745
				19.22	3.74687
				19.24	3.74708
				19.26	3.74749
				19.28	3.74667
				19.3	3.74749
				19.32	3.74875
				19.34	3.74957
				19.36	3.74875
				19.38	3.74771
				19.4	3.74625
				19.42	3.74625
				19.44	3.74853
				19.46	3.74667
				19.48	3.74667
				19.5	3.74353
				19.52	3.74437
				19.54	3.74375
				19.56	3.74457
				19.58	3.74437
				19.6	3.745
				19.62	3.74687
				19.64	3.74604
				19.66	3.74416
				19.68	3.74457
				19.7	3.745
				19.72	3.7452
				19.74	3.74687
				19.76	3.74687
				19.78	3.745
				19.8	3.745
				19.82	3.74353
				19.84	3.74375
				19.86	3.74292
				19.88	3.74187
				19.9	3.74208
				19.92	3.74416
				19.94	3.74353
				19.96	3.74437
				19.98	3.74187
				20	3.74124
				20.02	3.74104
				20.04	3.74208
				20.06	3.74229
				20.08	3.74353
				20.1	3.74271
				20.12	3.74333
				20.14	3.745
				20.16	3.74292
				20.18	3.74375
				20.2	3.74375
				20.22	3.74416
				20.24	3.74457
				20.26	3.74375
				20.28	3.74187
				20.3	3.74208
				20.32	3.74041
				20.34	3.74063
				20.36	3.74063
				20.38	3.73959
				20.4	3.73875
				20.42	3.74124
				20.44	3.74124
				20.46	3.74292
				20.48	3.74124
				20.5	3.74229
				20.52	3.74124
				20.54	3.74104
				20.56	3.74187
				20.58	3.73812
				20.6	3.73896
				20.62	3.73959
				20.64	3.74063
				20.66	3.74041
				20.68	3.73959
				20.7	3.73937
				20.72	3.7402
				20.74	3.74187
				20.76	3.73959
				20.78	3.74041
				20.8	3.74063
				20.82	3.74208
				20.84	3.74187
				20.86	3.74208
				20.88	3.74187
				20.9	3.74104
				20.92	3.73959
				20.94	3.73959
				20.96	3.73979
				20.98	3.74124
				21	3.74063
				21.02	3.74208
				21.04	3.74104
				21.06	3.7402
				21.08	3.74104
				21.1	3.74187
				21.12	3.74208
				21.14	3.74187
				21.16	3.74124
				21.18	3.74271
				21.2	3.74292
				21.22	3.74104
				21.24	3.7402
				21.26	3.74187
				21.28	3.74145
				21.3	3.7402
				21.32	3.73959
				21.34	3.74063
				21.36	3.74041
				21.38	3.74063
				21.4	3.74104
				21.42	3.74229
				21.44	3.74041
				21.46	3.73812
				21.48	3.73896
				21.5	3.73791
				21.52	3.73875
				21.54	3.73875
				21.56	3.73896
				21.58	3.74124
				21.6	3.74104
				21.62	3.74041
				21.64	3.73937
				21.66	3.74124
				21.68	3.74145
				21.7	3.74187
				21.72	3.74187
				21.74	3.74375
				21.76	3.74229
				21.78	3.74104
				21.8	3.74063
				21.82	3.74104
				21.84	3.74416
				21.86	3.74375
				21.88	3.74292
				21.9	3.74271
				21.92	3.74208
				21.94	3.73937
				21.96	3.73959
				21.98	3.7402
				22	3.74041
				22.02	3.7402
				22.04	3.7402
				22.06	3.7402
				22.08	3.74124
				22.1	3.74063
				22.12	3.73791
				22.14	3.73896
				22.16	3.73937
				22.18	3.73896
				22.2	3.73875
				22.22	3.73729
				22.24	3.73853
				22.26	3.73812
				22.28	3.73687
				22.3	3.73541
				22.32	3.73645
				22.34	3.73687
				22.36	3.73604
				22.38	3.73625
				22.4	3.73687
				22.42	3.73853
				22.44	3.73979
				22.46	3.73812
				22.48	3.73645
				22.5	3.73771
				22.52	3.73791
				22.54	3.73875
				22.56	3.73875
				22.58	3.73791
				22.6	3.73959
				22.62	3.73896
				22.64	3.73896
				22.66	3.73708
				22.68	3.73645
				22.7	3.73687
				22.72	3.73687
				22.74	3.73541
				22.76	3.73771
				22.78	3.73604
				22.8	3.73937
				22.82	3.73896
				22.84	3.73979
				22.86	3.73937
				22.88	3.73812
				22.9	3.73708
				22.92	3.73687
				22.94	3.73604
				22.96	3.73645
				22.98	3.73604
				23	3.73541
				23.02	3.73791
				23.04	3.73812
				23.06	3.74063
				23.08	3.74041
				23.1	3.73853
				23.12	3.73729
				23.14	3.73604
				23.16	3.73771
				23.18	3.73708
				23.2	3.73645
				23.22	3.73771
				23.24	3.73812
				23.26	3.73771
				23.28	3.73812
				23.3	3.73791
				23.32	3.73771
				23.34	3.73853
				23.36	3.73791
				23.38	3.73625
				23.4	3.73791
				23.42	3.73791
				23.44	3.73729
				23.46	3.73687
				23.48	3.73687
				23.5	3.73563
				23.52	3.73353
				23.54	3.73375
				23.56	3.73459
				23.58	3.73396
				23.6	3.73459
				23.62	3.73645
				23.64	3.73604
				23.66	3.73541
				23.68	3.73541
				23.7	3.7352
				23.72	3.73479
				23.74	3.73479
				23.76	3.7352
				23.78	3.73396
				23.8	3.73604
				23.82	3.73479
				23.84	3.73541
				23.86	3.73604
				23.88	3.7352
				23.9	3.73541
				23.92	3.73687
				23.94	3.73853
				23.96	3.73625
				23.98	3.7352
				24	3.73563
				24.02	3.73459
				24.04	3.7352
				24.06	3.73396
				24.08	3.7352
				24.1	3.73208
				24.12	3.73375
				24.14	3.73229
				24.16	3.73229
				24.18	3.73271
				24.2	3.73437
				24.22	3.73291
				24.24	3.73271
				24.26	3.73167
				24.28	3.73291
				24.3	3.73604
				24.32	3.73479
				24.34	3.73479
				24.36	3.73437
				24.38	3.73229
				24.4	3.73125
				24.42	3.73312
				24.44	3.73145
				24.46	3.73167
				24.48	3.73083
				24.5	3.73229
				24.52	3.73291
				24.54	3.73375
				24.56	3.73208
				24.58	3.73396
				24.6	3.73604
				24.62	3.73708
				24.64	3.73541
				24.66	3.73353
				24.68	3.73291
				24.7	3.73396
				24.72	3.73396
				24.74	3.73604
				24.76	3.7352
				24.78	3.73625
				24.8	3.7352
				24.82	3.73375
				24.84	3.7352
				24.86	3.73563
				24.88	3.73604
				24.9	3.73625
				24.92	3.73625
				24.94	3.73563
				24.96	3.73479
				24.98	3.73604
				25	3.73625
				25.02	3.73708
				25.04	3.73291
				25.06	3.73563
				25.08	3.73396
				25.1	3.73479
				25.12	3.73687
				25.14	3.73687
				25.16	3.73563
				25.18	3.73459
				25.2	3.73708
				25.22	3.73853
				25.24	3.73791
				25.26	3.73896
				25.28	3.73959
				25.3	3.73896
				25.32	3.73729
				25.34	3.73708
				25.36	3.73729
				25.38	3.73687
				25.4	3.73625
				25.42	3.73604
				25.44	3.73625
				25.46	3.73541
				25.48	3.73396
				25.5	3.73604
				25.52	3.7352
				25.54	3.73479
				25.56	3.7352
				25.58	3.73563
				25.6	3.73625
				25.62	3.73645
				25.64	3.73541
				25.66	3.7352
				25.68	3.73791
				25.7	3.73708
				25.72	3.73645
				25.74	3.73375
				25.76	3.7352
				25.78	3.73563
				25.8	3.73708
				25.82	3.7352
				25.84	3.73604
				25.86	3.73604
				25.88	3.73541
				25.9	3.73396
				25.92	3.73271
				25.94	3.73687
				25.96	3.73563
				25.98	3.73541
				26	3.73353
				26.02	3.73375
				26.04	3.73625
				26.06	3.73375
				26.08	3.73375
				26.1	3.73229
				26.12	3.7352
				26.14	3.73353
				26.16	3.73291
				26.18	3.73229
				26.2	3.73208
				26.22	3.73167
				26.24	3.73271
				26.26	3.73229
				26.28	3.73229
				26.3	3.73208
				26.32	3.73041
				26.34	3.72833
				26.36	3.72645
				26.38	3.72583
				26.4	3.72812
				26.42	3.72708
				26.44	3.72708
				26.46	3.72645
				26.48	3.72645
				26.5	3.72708
				26.52	3.72896
				26.54	3.72645
				26.56	3.72667
				26.58	3.72708
				26.6	3.72749
				26.62	3.72875
				26.64	3.72792
				26.66	3.72645
				26.68	3.72667
				26.7	3.72667
				26.72	3.72792
				26.74	3.72875
				26.76	3.72833
				26.78	3.72792
				26.8	3.72624
				26.82	3.72645
				26.84	3.72729
				26.86	3.72708
				26.88	3.72583
				26.9	3.72459
				26.92	3.725
				26.94	3.72583
				26.96	3.72479
				26.98	3.72541
				27	3.72416
				27.02	3.72416
				27.04	3.72563
				27.06	3.72541
				27.08	3.72479
				27.1	3.72708
				27.12	3.72624
				27.14	3.72479
				27.16	3.72563
				27.18	3.72167
				27.2	3.72167
				27.22	3.72312
				27.24	3.72208
				27.26	3.7202
				27.28	3.72208
				27.3	3.72063
				27.32	3.72063
				27.34	3.72229
				27.36	3.72312
				27.38	3.72208
				27.4	3.72416
				27.42	3.72416
				27.44	3.72416
				27.46	3.72416
				27.48	3.725
				27.5	3.72312
				27.52	3.72083
				27.54	3.7202
				27.56	3.71896
				27.58	3.71812
				27.6	3.71916
				27.62	3.71979
				27.64	3.7202
				27.66	3.7202
				27.68	3.72083
				27.7	3.72
				27.72	3.71937
				27.74	3.72
				27.76	3.72
				27.78	3.72
				27.8	3.72063
				27.82	3.72167
				27.84	3.72167
				27.86	3.7202
				27.88	3.72104
				27.9	3.72145
				27.92	3.72063
				27.94	3.71812
				27.96	3.71916
				27.98	3.72063
				28	3.71853
				28.02	3.71687
				28.04	3.71812
				28.06	3.71749
				28.08	3.71479
				28.1	3.71687
				28.12	3.71833
				28.14	3.71937
				28.16	3.71937
				28.18	3.71729
				28.2	3.71645
				28.22	3.71687
				28.24	3.71645
				28.26	3.71563
				28.28	3.71645
				28.3	3.71687
				28.32	3.71687
				28.34	3.71645
				28.36	3.71583
				28.38	3.715
				28.4	3.7152
				28.42	3.7152
				28.44	3.7152
				28.46	3.71312
				28.48	3.71333
				28.5	3.71333
				28.52	3.71187
				28.54	3.71312
				28.56	3.71333
				28.58	3.71333
				28.6	3.71083
				28.62	3.71167
				28.64	3.71167
				28.66	3.71167
				28.68	3.71104
				28.7	3.71333
				28.72	3.71353
				28.74	3.71229
				28.76	3.71124
				28.78	3.71167
				28.8	3.71083
				28.82	3.71
				28.84	3.71041
				28.86	3.7102
				28.88	3.71124
				28.9	3.71167
				28.92	3.71229
				28.94	3.71229
				28.96	3.71083
				28.98	3.71229
				29	3.71104
				29.02	3.71
				29.04	3.70875
				29.06	3.70853
				29.08	3.71
				29.1	3.7102
				29.12	3.70875
				29.14	3.70916
				29.16	3.70875
				29.18	3.70833
				29.2	3.70875
				29.22	3.70771
				29.24	3.70604
				29.26	3.70375
				29.28	3.70583
				29.3	3.70604
				29.32	3.70771
				29.34	3.70583
				29.36	3.70625
				29.38	3.70625
				29.4	3.70583
				29.42	3.70437
				29.44	3.70437
				29.46	3.70249
				29.48	3.70041
				29.5	3.70333
				29.52	3.70249
				29.54	3.70249
				29.56	3.70208
				29.58	3.70187
				29.6	3.70416
				29.62	3.70416
				29.64	3.70667
				29.66	3.705
				29.68	3.70459
				29.7	3.70541
				29.72	3.70291
				29.74	3.70249
				29.76	3.70375
				29.78	3.70333
				29.8	3.70291
				29.82	3.70291
				29.84	3.70271
				29.86	3.70353
				29.88	3.70437
				29.9	3.70416
				29.92	3.70437
				29.94	3.70375
				29.96	3.70416
				29.98	3.705
				30	3.70353
				30.02	3.70416
				30.04	3.70353
				30.06	3.70291
				30.08	3.70333
				30.1	3.70187
				30.12	3.70187
				30.14	3.70167
				30.16	3.70167
				30.18	3.69957
				30.2	3.70104
				30.22	3.70041
				30.24	3.70063
				30.26	3.70041
				30.28	3.70187
				30.3	3.69957
				30.32	3.69957
				30.34	3.70167
				30.36	3.70167
				30.38	3.70187
				30.4	3.70041
				30.42	3.70208
				30.44	3.69979
				30.46	3.70125
				30.48	3.70271
				30.5	3.70249
				30.52	3.70125
				30.54	3.70208
				30.56	3.70249
				30.58	3.70375
				30.6	3.70353
				30.62	3.70249
				30.64	3.70271
				30.66	3.70416
				30.68	3.70125
				30.7	3.70249
				30.72	3.70333
				30.74	3.70125
				30.76	3.70208
				30.78	3.70167
				30.8	3.70041
				30.82	3.70125
				30.84	3.70187
				30.86	3.7002
				30.88	3.70041
				30.9	3.69957
				30.92	3.70104
				30.94	3.70271
				30.96	3.70063
				30.98	3.70104
				31	3.70167
				31.02	3.70187
				31.04	3.70249
				31.06	3.70167
				31.08	3.7002
				31.1	3.70167
				31.12	3.70125
				31.14	3.70291
				31.16	3.70291
				31.18	3.70271
				31.2	3.70187
				31.22	3.70063
				31.24	3.70041
				31.26	3.70125
				31.28	3.7002
				31.3	3.7002
				31.32	3.70167
				31.34	3.70187
				31.36	3.70041
				31.38	3.70125
				31.4	3.70063
				31.42	3.69957
				31.44	3.70104
				31.46	3.70041
				31.48	3.70104
				31.5	3.7002
				31.52	3.69896
				31.54	3.70208
				31.56	3.70375
				31.58	3.70271
				31.6	3.70291
				31.62	3.70104
				31.64	3.70187
				31.66	3.70208
				31.68	3.70416
				31.7	3.70208
				31.72	3.70063
				31.74	3.70063
				31.76	3.7002
				31.78	3.69937
				31.8	3.69812
				31.82	3.69875
				31.84	3.69937
				31.86	3.70125
				31.88	3.70063
				31.9	3.70063
				31.92	3.70249
				31.94	3.70291
				31.96	3.70291
				31.98	3.70416
				32	3.70291
				32.02	3.70333
				32.04	3.70208
				32.06	3.70208
				32.08	3.70375
				32.1	3.70416
				32.12	3.70249
				32.14	3.70416
				32.16	3.70375
				32.18	3.7052
				32.2	3.70416
				32.22	3.70187
				32.24	3.70187
				32.26	3.70249
				32.28	3.70416
				32.3	3.70291
				32.32	3.70208
				32.34	3.70208
				32.36	3.70167
				32.38	3.70291
				32.4	3.70208
				32.42	3.70437
				32.44	3.70416
				32.46	3.705
				32.48	3.70459
				32.5	3.70583
				32.52	3.70667
				32.54	3.70541
				32.56	3.70583
				32.58	3.70333
				32.6	3.70459
				32.62	3.70437
				32.64	3.70375
				32.66	3.705
				32.68	3.70459
				32.7	3.70375
				32.72	3.70375
				32.74	3.70437
				32.76	3.70437
				32.78	3.70416
				32.8	3.70333
				32.82	3.70271
				32.84	3.70187
				32.86	3.70167
				32.88	3.70249
				32.9	3.70249
				32.92	3.70208
				32.94	3.70167
				32.96	3.70416
				32.98	3.70416
				33	3.70459
				33.02	3.70459
				33.04	3.70541
				33.06	3.7052
				33.08	3.705
				33.1	3.705
				33.12	3.70604
				33.14	3.70604
				33.16	3.705
				33.18	3.70541
				33.2	3.7052
				33.22	3.70791
				33.24	3.70604
				33.26	3.7052
				33.28	3.70625
				33.3	3.70667
				33.32	3.70541
				33.34	3.70375
				33.36	3.70459
				33.38	3.70375
				33.4	3.70271
				33.42	3.70333
				33.44	3.70167
				33.46	3.70249
				33.48	3.70333
				33.5	3.70125
				33.52	3.70208
				33.54	3.70333
				33.56	3.70333
				33.58	3.70291
				33.6	3.70459
				33.62	3.70416
				33.64	3.70416
				33.66	3.70353
				33.68	3.70333
				33.7	3.70187
				33.72	3.70167
				33.74	3.70187
				33.76	3.70187
				33.78	3.70271
				33.8	3.70249
				33.82	3.70333
				33.84	3.70271
				33.86	3.70167
				33.88	3.7002
				33.9	3.70063
				33.92	3.69979
				33.94	3.69979
				33.96	3.70104
				33.98	3.70125
				34	3.69937
				34.02	3.7002
				34.04	3.69937
				34.06	3.69792
				34.08	3.69792
				34.1	3.69896
				34.12	3.70063
				34.14	3.69853
				34.16	3.70041
				34.18	3.69729
				34.2	3.69792
				34.22	3.69708
				34.24	3.69792
				34.26	3.69771
				34.28	3.69812
				34.3	3.69875
				34.32	3.69875
				34.34	3.69645
				34.36	3.69792
				34.38	3.69896
				34.4	3.69979
				34.42	3.69812
				34.44	3.69729
				34.46	3.69957
				34.48	3.69812
				34.5	3.69853
				34.52	3.69729
				34.54	3.69708
				34.56	3.69729
				34.58	3.69875
				34.6	3.69896
				34.62	3.69771
				34.64	3.69792
				34.66	3.69853
				34.68	3.69645
				34.7	3.69604
				34.72	3.69541
				34.74	3.69604
				34.76	3.69771
				34.78	3.69729
				34.8	3.69708
				34.82	3.69563
				34.84	3.69729
				34.86	3.69937
				34.88	3.69729
				34.9	3.69604
				34.92	3.69396
				34.94	3.69292
				34.96	3.69187
				34.98	3.69479
				35	3.6952
				35.02	3.6952
				35.04	3.69396
				35.06	3.69145
				35.08	3.69124
				35.1	3.69271
				35.12	3.69229
				35.14	3.69063
				35.16	3.69459
				35.18	3.69479
				35.2	3.69353
				35.22	3.69229
				35.24	3.69312
				35.26	3.69208
				35.28	3.69229
				35.3	3.69187
				35.32	3.68979
				35.34	3.69229
				35.36	3.69375
				35.38	3.69124
				35.4	3.69041
				35.42	3.69
				35.44	3.68833
				35.46	3.69041
				35.48	3.68833
				35.5	3.69
				35.52	3.69041
				35.54	3.68916
				35.56	3.69
				35.58	3.69104
				35.6	3.69208
				35.62	3.68896
				35.64	3.68896
				35.66	3.68916
				35.68	3.68792
				35.7	3.68729
				35.72	3.68729
				35.74	3.68749
				35.76	3.68667
				35.78	3.68812
				35.8	3.68729
				35.82	3.68729
				35.84	3.68625
				35.86	3.68625
				35.88	3.68667
				35.9	3.68583
				35.92	3.68416
				35.94	3.68479
				35.96	3.68396
				35.98	3.685
				36	3.685
				36.02	3.68292
				36.04	3.68479
				36.06	3.68583
				36.08	3.68457
				36.1	3.685
				36.12	3.685
				36.14	3.68792
				36.16	3.68375
				36.18	3.68375
				36.2	3.685
				36.22	3.68375
				36.24	3.68124
				36.26	3.68375
				36.28	3.68416
				36.3	3.68457
				36.32	3.685
				36.34	3.68375
				36.36	3.68312
				36.38	3.68229
				36.4	3.67979
				36.42	3.68083
				36.44	3.68375
				36.46	3.68292
				36.48	3.68145
				36.5	3.68167
				36.52	3.68145
				36.54	3.68249
				36.56	3.68375
				36.58	3.68333
				36.6	3.68396
				36.62	3.68249
				36.64	3.68416
				36.66	3.68229
				36.68	3.68
				36.7	3.68124
				36.72	3.67937
				36.74	3.67749
				36.76	3.67833
				36.78	3.67979
				36.8	3.67937
				36.82	3.67749
				36.84	3.67833
				36.86	3.67812
				36.88	3.68
				36.9	3.68041
				36.92	3.68145
				36.94	3.67979
				36.96	3.68208
				36.98	3.68167
				37	3.68208
				37.02	3.68292
				37.04	3.68312
				37.06	3.68479
				37.08	3.68416
				37.1	3.68396
				37.12	3.68292
				37.14	3.68312
				37.16	3.68167
				37.18	3.68063
				37.2	3.68124
				37.22	3.68063
				37.24	3.68124
				37.26	3.68167
				37.28	3.67937
				37.3	3.68083
				37.32	3.68208
				37.34	3.68249
				37.36	3.68167
				37.38	3.68124
				37.4	3.68145
				37.42	3.67979
				37.44	3.68041
				37.46	3.68041
				37.48	3.68
				37.5	3.68208
				37.52	3.68
				37.54	3.68041
				37.56	3.68145
				37.58	3.68249
				37.6	3.68312
				37.62	3.68249
				37.64	3.68229
				37.66	3.68229
				37.68	3.68145
				37.7	3.68292
				37.72	3.68249
				37.74	3.68083
				37.76	3.68
				37.78	3.68063
				37.8	3.68083
				37.82	3.68
				37.84	3.68041
				37.86	3.67833
				37.88	3.67833
				37.9	3.67853
				37.92	3.67812
				37.94	3.68041
				37.96	3.67937
				37.98	3.68
				38	3.67979
				38.02	3.68041
				38.04	3.68229
				38.06	3.68229
				38.08	3.68124
				38.1	3.68145
				38.12	3.68124
				38.14	3.68249
				38.16	3.68416
				38.18	3.68249
				38.2	3.68416
				38.22	3.68312
				38.24	3.68312
				38.26	3.68124
				38.28	3.68145
				38.3	3.67937
				38.32	3.67979
				38.34	3.68063
				38.36	3.68
				38.38	3.68083
				38.4	3.68167
				38.42	3.68145
				38.44	3.68041
				38.46	3.67853
				38.48	3.67937
				38.5	3.67937
				38.52	3.67812
				38.54	3.67771
				38.56	3.67749
				38.58	3.67812
				38.6	3.67479
				38.62	3.67812
				38.64	3.67771
				38.66	3.67771
				38.68	3.67749
				38.7	3.67812
				38.72	3.67749
				38.74	3.67771
				38.76	3.67645
				38.78	3.67583
				38.8	3.67687
				38.82	3.67749
				38.84	3.67583
				38.86	3.67353
				38.88	3.67583
				38.9	3.67812
				38.92	3.67687
				38.94	3.67749
				38.96	3.67479
				38.98	3.6752
				39	3.67667
				39.02	3.67729
				39.04	3.67812
				39.06	3.67916
				39.08	3.67916
				39.1	3.67853
				39.12	3.67896
				39.14	3.67937
				39.16	3.67937
				39.18	3.67833
				39.2	3.67687
				39.22	3.67729
				39.24	3.67833
				39.26	3.67916
				39.28	3.68063
				39.3	3.67749
				39.32	3.67896
				39.34	3.67916
				39.36	3.67812
				39.38	3.67896
				39.4	3.67729
				39.42	3.6752
				39.44	3.67333
				39.46	3.67479
				39.48	3.67604
				39.5	3.67667
				39.52	3.67729
				39.54	3.67604
				39.56	3.67687
				39.58	3.67687
				39.6	3.67583
				39.62	3.67479
				39.64	3.67604
				39.66	3.67563
				39.68	3.67667
				39.7	3.67687
				39.72	3.67729
				39.74	3.67749
				39.76	3.67771
				39.78	3.67749
				39.8	3.67771
				39.82	3.67771
				39.84	3.67687
				39.86	3.67749
				39.88	3.67729
				39.9	3.67833
				39.92	3.67687
				39.94	3.67645
[truncated: 11,632 more rows]

## Sheet: Figure S6
	Figure S6
				Time （s）	Voltage （V）
				0	-0.00637
				0.3274	-0.0147
				0.6533	-0.06697
				0.9799	0.02558
				1.308	0.18044
				1.635	0.03991
				1.962	0.03212
				2.288	0.23155
				2.615	0.20609
				2.94	0.25629
				3.267	0.22256
				3.593	0.3261
				3.92	0.20781
				4.247	0.46403
				4.574	0.59178
				4.9	0.57533
				5.228	0.66033
				5.555	0.6239
				5.88	0.59829
				6.207	0.57308
				6.535	0.54919
				6.861	0.53462
				7.187	0.48896
				7.514	0.37472
				7.842	0.48486
				8.169	0.43308
				8.495	0.34257
				8.821	0.35132
				9.147	0.33441
				9.474	0.35982
				9.801	0.29199
				10.13	0.31758
				10.46	0.3066
				10.78	0.21326
				11.11	0.18736
				11.44	-0.0065
				11.76	0.11519
				12.09	0.26597
				12.41	0.18949
				12.74	0.2236
				13.07	0.22918
				14.02	0.26769
				14.34	0.28974
				14.67	0.3188
				14.99	0.33399
				15.32	0.32642
				15.65	0.30518
				15.97	0.28318
				16.3	0.27453
				16.62	0.26557
				16.95	0.32675
				17.28	0.31698
				17.6	0.18961
				17.93	0.55595
				18.26	0.53076
				18.58	0.49645
				18.91	0.47273
				19.24	0.45481
				19.56	0.43864
				19.89	0.42632
				20.22	0.41378
				20.54	0.40666
				20.87	0.40558
				21.19	0.40297
				21.52	0.40206
				21.85	0.40282
				22.17	0.40358
				22.81	0.40365
				23.14	0.40502
				23.46	0.40662
				23.79	0.40916
				24.11	0.41144
				24.44	0.41552
				24.77	0.41701
				25.09	0.41872
				25.42	0.42161
				25.74	0.42411
				26.69	0.42691
				27.02	0.43041
				27.34	0.43247
				27.67	0.4359
				28	0.4382
				28.63	0.44187
				28.96	0.446
				29.29	0.44871
				29.61	0.45207
				29.94	0.45613
				30.26	0.45824
				30.59	0.45965
				30.92	0.46438
				31.24	0.46683
				31.57	0.46679
				31.9	0.46993
				32.22	0.47067
				32.55	0.46944
				32.87	0.47242
				33.2	0.4728
				33.53	0.47107
				33.85	0.4748
				34.18	0.477
				34.51	0.47581
				34.84	0.48145
				35.16	0.48547
				35.49	0.48663
				35.82	0.49193
				36.14	0.49438
				36.47	0.49509
				36.8	0.50091
				37.12	0.50454
				37.45	0.50484
				37.78	0.50897
				38.1	0.51149
				38.43	0.51123
				38.76	0.51352
				39.08	0.51536
				39.41	0.51484
				39.73	0.51515
				40.06	0.51604
				40.39	0.51496
				40.72	0.51733
				41.04	0.51796
				41.37	0.5177
				41.69	0.51946
				42.02	0.52155
				42.35	0.52295
				42.67	0.52669
				43	0.52838
				43.33	0.53058
				43.65	0.53426
				43.98	0.53659
				44.3	0.53818
				44.63	0.54173
				44.95	0.54481
				45.28	0.54579
				45.61	0.54838
				45.93	0.55041
				46.26	0.55165
				46.58	0.55314
				46.91	0.55592
				47.24	0.5562
				47.56	0.55734
				47.89	0.55991
				48.22	0.56033
				48.54	0.56015
				48.87	0.56453
				49.2	0.56559
				49.52	0.5667
				49.85	0.56898
				50.18	0.57055
				50.5	0.56933
				50.83	0.574
				51.16	0.57463
				51.48	0.57373
				51.81	0.57707
				52.14	0.57813
				52.47	0.57751
				52.79	0.58128
				53.12	0.5814
				53.45	0.58101
				53.78	0.5835
				54.1	0.58368
				54.43	0.58264
				54.76	0.58562
				55.08	0.58497
				55.41	0.58459
				55.73	0.58514
				56.06	0.58508
				56.39	0.58498
				56.72	0.58595
				57.04	0.58593
				57.37	0.58556
				57.69	0.58547
				58.02	0.58566
				58.35	0.58635
				58.67	0.58634
				59	0.58678
				59.33	0.58588
				59.65	0.58666
				59.98	0.58673
				60.31	0.58593
				60.63	0.58593
				60.96	0.58669
				61.29	0.58575
				61.61	0.58675
				61.94	0.58667
				62.27	0.58622
				62.6	0.58606
				62.92	0.58715
				63.25	0.58659
				63.57	0.58619
				63.9	0.58628
				64.23	0.58697
				64.55	0.5851
				64.88	0.58622
				65.21	0.58751
				65.53	0.58584
				65.86	0.58764
				66.18	0.58833
				66.51	0.58646
				66.84	0.5882
				67.16	0.58964
				67.49	0.58758
				67.81	0.58871
				68.14	0.59002
				68.47	0.58896
				68.79	0.59042
				69.12	0.59152
				69.45	0.59109
				69.77	0.59144
				70.1	0.59281
				70.43	0.59228
				70.75	0.59267
				71.08	0.59236
				71.4	0.59239
				71.73	0.59316
				72.06	0.59354
				72.38	0.59409
				72.71	0.59413
				73.04	0.59361
				73.37	0.59465
				73.69	0.59516
				74.02	0.59371
				74.35	0.59474
				74.67	0.59326
				75	0.59434
				75.33	0.59888
				75.65	0.60427
				75.98	0.60254
				76.31	0.60173
				76.63	0.60131
				76.96	0.60073
				77.28	0.60041
				77.61	0.60268
				77.94	0.60048
				78.26	0.59983
				78.59	0.60132
				78.92	0.6015
				79.24	0.60095
				79.57	0.602
				79.9	0.60229
				80.22	0.6018
				80.55	0.60107
				80.88	0.60343
				81.2	0.6027
				81.53	0.60174
				81.85	0.60359
				82.18	0.60363
				82.51	0.60298
				82.84	0.60472
				83.16	0.6047
				83.49	0.60208
				83.82	0.60391
				84.14	0.60482
				84.47	0.60155
				84.8	0.60411
				85.12	0.60581
				85.45	0.6039
				85.78	0.60466
				86.1	0.60602
				86.43	0.60498
				86.75	0.60492
				87.08	0.60628
				87.41	0.60496
				87.74	0.60578
				88.06	0.60616
				88.39	0.60518
				88.71	0.60598
				89.04	0.60606
				89.37	0.60618
				89.69	0.60652
				90.02	0.6059
				90.35	0.60593
				90.67	0.60656
				91	0.6062
				91.33	0.60573
				91.65	0.60642
				91.98	0.60558
				92.31	0.60544
				92.63	0.60631
				92.96	0.60616
				93.29	0.60541
				93.61	0.60549
				93.94	0.60563
				94.27	0.60577
				94.59	0.60624
				94.92	0.60624
				95.25	0.6064
				95.57	0.60625
				95.9	0.6063
				96.23	0.60636
				96.55	0.60577
				96.88	0.60632
				97.21	0.60684
				97.53	0.60637
				97.86	0.60747
				98.18	0.6082
				98.51	0.60785
				98.84	0.60847
				99.17	0.60955
				99.49	0.60816
				99.82	0.60988
				100.1	0.61018
				100.5	0.60866
				100.8	0.61088
				101.1	0.61189
				101.5	0.61043
				101.8	0.61253
				102.1	0.61224
				102.4	0.61166
				102.8	0.61259
				103.1	0.61242
				103.4	0.61129
				103.7	0.61371
				104.1	0.61332
				104.4	0.61246
				104.7	0.61411
				105	0.61373
				105.4	0.6132
				105.7	0.61432
				106	0.61399
				106.3	0.61435
				106.7	0.61496
				107	0.61433
				107.3	0.61502
				107.7	0.61548
				108	0.61461
				108.3	0.61558
				108.6	0.61539
				109	0.61377
				109.3	0.61546
				109.6	0.61543
				109.9	0.61496
				110.3	0.61671
				110.6	0.61674
				110.9	0.6152
				111.2	0.61647
				111.6	0.6167
				111.9	0.61613
				112.2	0.61705
				112.6	0.61701
				112.9	0.61556
				113.2	0.61756
				113.5	0.61745
				113.9	0.61728
				114.2	0.61767
				114.5	0.61722
				114.8	0.61804
				115.2	0.61864
				115.5	0.61932
				115.8	0.62053
				116.1	0.62007
				116.5	0.61988
				116.8	0.62035
				117.1	0.621
				117.4	0.62006
				117.8	0.6222
				118.1	0.62319
				118.4	0.62269
				118.8	0.62368
				119.1	0.62473
				119.4	0.62487
				119.7	0.62575
				120.1	0.62696
				120.4	0.62644
				120.7	0.62745
				121	0.62867
				121.4	0.62863
				121.7	0.62959
				122	0.63101
				122.3	0.63165
				122.7	0.63203
				123	0.63226
				123.3	0.63466
				123.6	0.63442
				124	0.63532
				124.3	0.63641
				124.6	0.63621
				124.9	0.63702
				125.3	0.63869
				125.6	0.63925
				125.9	0.64073
				126.3	0.64123
				126.6	0.64113
				126.9	0.64139
				127.2	0.64356
				127.6	0.64378
				127.9	0.64483
				128.2	0.64573
				128.5	0.64631
				128.9	0.64795
				129.2	0.64828
				129.5	0.64913
				129.8	0.65076
				130.2	0.65068
				130.5	0.65073
				130.8	0.65398
				131.1	0.65467
				131.5	0.65439
				131.8	0.65664
				132.1	0.6563
				132.4	0.65647
				132.8	0.6594
				133.1	0.65981
				133.4	0.65997
				133.8	0.66303
				134.1	0.66366
				134.4	0.66194
				134.7	0.66697
				135.1	0.66697
				135.4	0.66635
				135.7	0.6697
				136	0.6711
				136.4	0.67051
				136.7	0.67473
				137	0.6748
				137.3	0.67434
				137.7	0.67819
				138	0.67838
				138.3	0.67798
				138.7	0.68307
				139	0.68223
				139.3	0.68372
				139.6	0.68606
				140	0.6861
				140.3	0.68707
				140.6	0.69071
				140.9	0.69048
				141.3	0.69229
				141.6	0.6938
				141.9	0.6934
				142.3	0.69487
				142.6	0.69745
				142.9	0.69763
				143.2	0.69856
				143.6	0.70096
				143.9	0.70055
				144.2	0.70201
				144.5	0.7046
				144.9	0.70378
				145.2	0.70506
				145.5	0.70696
				145.8	0.70637
				146.2	0.70799
				146.5	0.70989
				146.8	0.71024
				147.1	0.71087
				147.5	0.71079
				147.8	0.7118
				148.1	0.7135
				148.4	0.71276
				148.8	0.71604
				149.1	0.71534
				149.4	0.71522
				149.8	0.71698
				150.1	0.71781
				150.4	0.71741
				150.7	0.72026
				151.1	0.71906
				151.4	0.71802
				151.7	0.72101
				152	0.72022
				152.4	0.71994
				152.7	0.72339
				153	0.72179
				153.3	0.72262
				153.7	0.72464
				154	0.72362
				154.3	0.72401
				154.7	0.72637
				155	0.7249
				155.3	0.72487
				155.6	0.7272
				156	0.7268
				156.3	0.72667
				156.6	0.72892
				156.9	0.7282
				157.3	0.72791
				157.6	0.72969
				157.9	0.72926
				158.2	0.73015
				158.6	0.73246
				158.9	0.73195
				159.2	0.73166
				159.6	0.73324
				159.9	0.73296
				160.2	0.73346
				160.5	0.73583
				160.9	0.73523
				161.2	0.73543
				161.5	0.73743
				161.8	0.73692
				162.2	0.73809
				162.5	0.74027
				162.8	0.73981
				163.1	0.73954
				163.5	0.74201
				163.8	0.74156
				164.1	0.74232
				164.5	0.74349
				164.8	0.74441
				165.1	0.74443
				165.4	0.74593
				165.8	0.74699
				166.1	0.74791
				166.4	0.74844
				166.7	0.74988
				167.1	0.75026
				167.4	0.75135
				167.7	0.75275
				168	0.75378
				168.4	0.75303
				168.7	0.75622
				169	0.75626
				169.3	0.75577
				169.7	0.75911
				170	0.75982
				170.3	0.75953
				170.7	0.76252
				171	0.76261
				171.3	0.76244
				171.6	0.76571
				172	0.76572
				172.3	0.76573
				172.6	0.76914
				172.9	0.76921
				173.3	0.76879
				173.6	0.77178
				173.9	0.77176
				174.2	0.77233
				174.6	0.77513
				174.9	0.77481
				175.2	0.7748
				175.6	0.77799
				175.9	0.7769
				176.2	0.77819
				176.5	0.78035
				176.9	0.77982
				177.2	0.78006
				177.5	0.78305
				177.8	0.78294
				178.2	0.78283
				178.5	0.78522
				178.8	0.78524
				179.1	0.78433
				179.5	0.78749
				179.8	0.7878
				180.1	0.7871
				180.5	0.78938
				180.8	0.78951
				181.1	0.78798
				181.4	0.79068
				181.8	0.7911
				182.1	0.79014
				182.4	0.79157
				182.7	0.79306
				183.1	0.79175
				183.4	0.79282
				183.7	0.79401
				184.1	0.79303
				184.4	0.79376
				184.7	0.79516
				185	0.79459
				185.4	0.79459
				185.7	0.79691
				186	0.7959
				186.3	0.79473
				186.7	0.79838
				187	0.79724
				187.3	0.79652
				187.6	0.79988
				188	0.79882
				188.3	0.7986
				188.6	0.80155
				189	0.80196
				189.3	0.79992
				189.6	0.80395
				189.9	0.8035
				190.3	0.80247
				190.6	0.80585
				190.9	0.80534
				191.2	0.80503
				191.6	0.80842
				191.9	0.80772
				192.2	0.8083
				192.5	0.81066
				192.9	0.8101
				193.2	0.81026
				193.5	0.81346
				193.8	0.81311
				194.2	0.81298
				194.5	0.81504
				194.8	0.81576
				195.2	0.8159
				195.5	0.81843
				195.8	0.81816
				196.1	0.81849
				196.5	0.82037
				196.8	0.82082
				197.1	0.82144
				197.4	0.82329
				197.8	0.82317
				198.1	0.82364
				198.4	0.82576
				198.7	0.82589
				199.1	0.82659
				199.4	0.82699
				199.7	0.82869
				200.1	0.82896
				200.4	0.82959
				200.7	0.83156
				201	0.83174
				201.4	0.83176
				201.7	0.83404
				202	0.83445
				202.3	0.83422
				202.7	0.83672
				203	0.83694
				203.3	0.83566
				203.7	0.83945
				204	0.83995
				204.3	0.83958
				204.6	0.84178
				205	0.84238
				205.3	0.84095
				205.6	0.84445
				205.9	0.84442
				206.3	0.84355
				206.6	0.84614
				206.9	0.84659
				207.2	0.84614
				207.6	0.84903
				207.9	0.84897
				208.2	0.84845
				208.6	0.85052
				208.9	0.85066
				209.2	0.85096
				209.5	0.85279
				209.9	0.85284
				210.2	0.8528
				210.5	0.85448
				210.8	0.85451
				211.2	0.85523
				211.5	0.85642
				211.8	0.85657
				212.1	0.85693
				212.5	0.85863
				212.8	0.8584
				213.1	0.85851
				213.5	0.86041
				213.8	0.86059
				214.1	0.86064
				214.4	0.8631
				214.8	0.86214
				215.1	0.86249
				215.4	0.86353
				215.7	0.86423
				216.1	0.8643
				216.4	0.86567
				216.7	0.86607
				217	0.86638
				217.4	0.86692
				217.7	0.8682
				218	0.86783
				218.4	0.86948
				218.7	0.86991
				219	0.86976
				219.3	0.86905
				219.7	0.87249
				220	0.87162
				220.3	0.87085
				220.6	0.87405
				221	0.87365
				221.3	0.87269
				221.6	0.87602
				221.9	0.8751
				222.3	0.87437
				222.6	0.87725
				222.9	0.87643
				223.3	0.87662
				223.6	0.87866
				223.9	0.87837
				224.2	0.87953
				224.6	0.88042
				224.9	0.88031
				225.2	0.88153
				225.5	0.88167
				225.9	0.88264
				226.2	0.88445
				226.5	0.88485
				226.8	0.88484
				227.2	0.88685
				227.5	0.88708
				227.8	0.88815
				228.1	0.88982
				228.5	0.89025
				228.8	0.89064
				229.1	0.89255
				229.5	0.89283
				229.8	0.89446
				230.1	0.89572
				230.4	0.89671
				230.8	0.89705
				231.1	0.89864
				231.4	0.89986
				231.7	0.90038
				232.1	0.90224
				232.4	0.90239
				232.7	0.90328
				233	0.90518
				233.4	0.90521
				233.7	0.90672
				234	0.90872
				234.4	0.90886
				234.7	0.9098
				235	0.9117
				235.3	0.91141
				235.7	0.9124
				236	0.91468
				236.3	0.91267
				236.6	0.91605
				237	0.91724
				237.3	0.91558
				237.6	0.91935
				237.9	0.92003
				238.3	0.91931
				238.6	0.92251
				238.9	0.92251
				239.3	0.9213
				239.6	0.92409
				239.9	0.92542
				240.2	0.92351
				240.6	0.92657
				240.9	0.92717
				241.2	0.92645
				241.5	0.92875
				241.9	0.92922
				242.2	0.92884
				242.5	0.93125
				242.8	0.93087
				243.2	0.93115
				243.5	0.93309
				243.8	0.93313
				244.1	0.93341
				244.5	0.93597
				244.8	0.93469
				245.1	0.93518
				245.5	0.93756
				245.8	0.93744
				246.1	0.93711
				246.4	0.93979
				246.8	0.9389
				247.1	0.93954
				247.4	0.94174
				247.7	0.94061
				248.1	0.94096
				248.4	0.9435
				248.7	0.94276
				249	0.94294
				249.4	0.94454
				249.7	0.9449
				250	0.94466
				250.4	0.94567
				250.7	0.9468
				251	0.94637
				251.3	0.94764
				251.7	0.94789
				252	0.94805
				252.3	0.9492
				252.6	0.94992
				253	0.94964
				253.3	0.94991
				253.6	0.95054
				253.9	0.95144
				254.3	0.95152
				254.6	0.95311
				254.9	0.95314
				255.2	0.95375
				255.6	0.95432
				255.9	0.95566
				256.2	0.95507
				256.5	0.9566
				256.9	0.95683
				257.2	0.95672
				257.5	0.95838
				257.9	0.95943
				258.2	0.95978
				258.5	0.96098
				258.8	0.96089
				259.2	0.96164
				259.5	0.96255
				259.8	0.96342
				260.1	0.96417
				260.5	0.9649
				260.8	0.96541
				261.1	0.96594
				261.5	0.96663
				261.8	0.96693
				262.1	0.9682
				262.4	0.96967
				262.8	0.9697
				263.1	0.96999
				263.4	0.97134
				263.7	0.97149
				264.1	0.97261
				264.4	0.97413
				264.7	0.97405
				265	0.97468
				265.4	0.97607
				265.7	0.97576
				266	0.97695
				266.3	0.97846
				266.7	0.9784
				267	0.97882
				267.3	0.97913
				267.7	0.97951
				268	0.98101
				268.3	0.98146
				268.6	0.98253
				269	0.98217
				269.3	0.98259
				269.6	0.98322
				269.9	0.98458
				270.3	0.98436
				270.6	0.98601
				270.9	0.98615
				271.2	0.98501
				271.6	0.98712
				271.9	0.98776
				272.2	0.98744
				272.6	0.98935
				272.9	0.9893
				273.2	0.9886
				273.5	0.99014
				273.9	0.9909
				274.2	0.99068
				274.5	0.9923
				274.8	0.99243
				275.2	0.992
				275.5	0.99316
				275.8	0.9937
				276.1	0.99461
				276.5	0.99526
				276.8	0.99559
				277.1	0.99583
				277.5	0.99651
				277.8	0.99624
				278.1	0.99778
				278.4	0.99801
				278.8	0.99803
				279.1	0.99889
				279.4	0.99897
				279.7	0.99912
				280.1	1.0004
				280.4	1.0008
				280.7	1.0006
				281	1.001
				281.4	1.0018
				281.7	1.0009
				282	1.0028
				282.3	1.0036
				282.7	1.0025
				283	1.0027
				283.3	1.0042
				283.7	1.0034
				284	1.0034
				284.3	1.0044
				284.6	1.0046
				285	1.004
				285.3	1.0049
				285.6	1.0058
				285.9	1.0053
				286.3	1.0058
				286.6	1.0074
				286.9	1.0073
				287.2	1.006
				287.6	1.0092
				287.9	1.0101
				288.2	1.0092
				288.6	1.0116
				288.9	1.0136
				289.2	1.0126
				289.5	1.0148
				289.9	1.0168
				290.2	1.0169
				290.5	1.0188
				290.8	1.0208
				291.2	1.0204
				291.5	1.0226
				291.8	1.0245
				292.1	1.0257
				292.5	1.0265
				292.8	1.0288
				293.1	1.0299
				293.5	1.0307
				293.8	1.0306
				294.1	1.0332
				294.4	1.0352
				294.8	1.0348
				295.1	1.0354
				295.4	1.0387
				295.7	1.0384
				296.1	1.0385
				296.4	1.0409
				296.7	1.0414
				297	1.0416
				297.4	1.0436
				297.7	1.0443
				298	1.0445
				298.4	1.0463
				298.7	1.0471
				299	1.0479
				299.3	1.0478
				299.7	1.0491
				300	1.0504
				300.3	1.0508
				300.6	1.0522
				301	1.0538
				301.3	1.0541
				301.6	1.0553
				301.9	1.056
				302.3	1.0571
				302.6	1.0584
				302.9	1.0594
				303.3	1.0593
				303.6	1.0612
				303.9	1.0614
				304.2	1.0632
				304.6	1.0662
				304.9	1.0661
				305.2	1.0659
				305.5	1.0693
				305.9	1.0689
				306.2	1.0698
				306.5	1.0734
				306.9	1.0744
				307.2	1.0737
				307.5	1.0771
				307.8	1.0784
				308.2	1.079
				308.5	1.0816
				308.8	1.0832
				309.1	1.0842
				309.5	1.0868
				309.8	1.0875
				310.1	1.0884
				310.4	1.0916
				310.8	1.0926
				311.1	1.0933
				311.4	1.0963
				311.7	1.097
				312.1	1.0979
				312.4	1.1017
				312.7	1.1021
				313.1	1.1032
				313.4	1.1061
				313.7	1.1071
				314	1.1075
				314.4	1.1112
				314.7	1.1128
				315	1.1131
				315.3	1.1153
				315.7	1.1165
				316	1.1172
				316.3	1.1189
				316.6	1.1213
				317	1.1223
				317.3	1.1228
				317.6	1.1256
				317.9	1.1256
				318.3	1.1266
				318.6	1.1293
				318.9	1.1294
				319.3	1.1294
				319.6	1.1314
				319.9	1.1319
				320.2	1.1311
				320.6	1.1339
				320.9	1.1338
				321.2	1.1335
				321.5	1.1356
				321.9	1.1349
				322.2	1.1343
				322.5	1.1371
				322.8	1.1368
				323.2	1.1361
				323.5	1.1385
				323.8	1.1381
				324.1	1.1376
				324.5	1.1402
				324.8	1.14
				325.1	1.1396
				325.5	1.1416
				325.8	1.1413
				326.1	1.1406
				326.4	1.1427
				326.8	1.1431
				327.1	1.1427
				327.4	1.1446
				327.7	1.1451
				328.1	1.1444
				328.4	1.1468
				328.7	1.1469
				329	1.1472
				329.4	1.1483
				329.7	1.1487
				330	1.1492
				330.3	1.1512
				330.7	1.1509
				331	1.1525
				331.3	1.1531
				331.6	1.1531
				332	1.1543
				332.3	1.1545
				332.6	1.1553
				332.9	1.1568
				333.3	1.1567
				333.6	1.1576
				333.9	1.1591
				334.3	1.1587
				334.6	1.1593
				334.9	1.1603
				335.2	1.1594
				335.6	1.1616
				335.9	1.1631
				336.2	1.1606
				336.5	1.1636
				336.9	1.1643
				337.2	1.1633
				337.5	1.1651
				337.8	1.1668
				338.2	1.1652
				338.5	1.1679
				338.8	1.1688
				339.1	1.1674
				339.5	1.1697
				339.8	1.1712
				340.1	1.1694
				340.4	1.1717
				340.8	1.1732
				341.1	1.173
				341.4	1.1741
				341.8	1.1757
				342.1	1.1744
				342.4	1.1761
				342.7	1.1773
				343.1	1.1775
				343.4	1.1785
				343.7	1.1798
				344	1.1792
				344.4	1.1801
				344.7	1.1814
				345	1.1824
				345.4	1.1827
				345.7	1.184
				346	1.184
				346.3	1.1843
				346.7	1.1847
				347	1.1852
				347.3	1.1862
				347.6	1.187
				348	1.1873
				348.3	1.1864
				348.6	1.1876
				348.9	1.1885
				349.3	1.1877
				349.6	1.1902
				349.9	1.1909
				350.2	1.1893
				350.6	1.191
				350.9	1.1922
				351.2	1.191
				351.6	1.1927
				351.9	1.1937
				352.2	1.1919
				352.5	1.1943
				352.9	1.1952
				353.2	1.1953
				353.5	1.1964
				353.8	1.1968
				354.2	1.1964
				354.5	1.198
				354.8	1.1985
				355.1	1.1993
				355.5	1.2012
				355.8	1.2004
				356.1	1.2015
				356.4	1.2031
				356.8	1.2024
				357.1	1.2036
				357.4	1.206
				357.8	1.2052
				358.1	1.2065
				358.4	1.2083
				358.7	1.2073
				359.1	1.208
				359.4	1.2106
				359.7	1.2108
				360	1.2109
				360.4	1.2127
				360.7	1.2131
				361	1.2125
				361.3	1.2151
				361.7	1.2152
				362	1.215
				362.3	1.2169
				362.6	1.2172
				363	1.2169
				363.3	1.2198
				363.6	1.2193
				363.9	1.2189
				364.3	1.2193
				364.6	1.2208
				364.9	1.2201
				365.3	1.2211
				365.6	1.2221
				365.9	1.222
				366.2	1.2218
				366.6	1.2232
				366.9	1.2231
				367.2	1.2224
				367.5	1.2243
				367.9	1.224
				368.2	1.2226
				368.5	1.2254
				368.8	1.2248
				369.2	1.2242
				369.5	1.2265
				369.8	1.226
				370.1	1.2249
				370.5	1.2264
				370.8	1.2259
				371.1	1.225
				371.5	1.2268
				371.8	1.2265
				372.1	1.2259
				372.4	1.2269
				372.8	1.2268
				373.1	1.2271
				373.4	1.2282
				373.7	1.2282
				374.1	1.2286
				374.4	1.2293
				374.7	1.2292
				375	1.23
				375.4	1.2314
				375.7	1.2313
				376	1.2311
				376.3	1.2319
				376.7	1.2322
				377	1.2322
				377.3	1.2332
				377.7	1.2334
				378	1.2334
				378.3	1.2339
				378.6	1.2341
				379	1.234
				379.3	1.2353
				379.6	1.2352
				379.9	1.2351
				380.3	1.2354
				380.6	1.2369
				380.9	1.2364
				381.2	1.2359
				381.6	1.2381
				381.9	1.238
				382.2	1.2381
				382.5	1.2394
				382.9	1.24
				383.2	1.239
				383.5	1.2409
				383.9	1.2421
				384.2	1.2403
				384.5	1.2424
				384.8	1.2445
				385.2	1.2431
				385.5	1.2452
				385.8	1.2472
				386.1	1.2469
				386.5	1.2478
				386.8	1.2496
				387.1	1.2497
				387.4	1.2522
				387.8	1.2522
				388.1	1.2532
				388.4	1.2557
				388.7	1.2568
				389.1	1.2579
				389.4	1.26
				389.7	1.2599
				390	1.2619
				390.4	1.2638
				390.7	1.2645
				391	1.2654
				391.3	1.2684
				391.7	1.2682
				392	1.2695
				392.3	1.2726
				392.7	1.2725
				393	1.2731
				393.3	1.2761
				393.6	1.2763
				394	1.2771
				394.3	1.2797
				394.6	1.2804
				394.9	1.28
				395.3	1.2823
				395.6	1.2832
				395.9	1.2836
				396.2	1.2847
				396.6	1.286
				396.9	1.2865
				397.2	1.2855
				397.5	1.288
				397.9	1.2897
				398.2	1.2887
				398.5	1.2902
				398.9	1.2917
				399.2	1.2903
				399.5	1.2922
				399.8	1.2935
				400.2	1.292
				400.5	1.2943
				400.8	1.2952
				401.1	1.2924
				401.5	1.2954
				401.8	1.2959
				402.1	1.2952
				402.4	1.2965
				402.8	1.2979
				403.1	1.2959
				403.4	1.2982
				403.7	1.299
				404.1	1.2976
				404.4	1.2997
				404.7	1.3007
				405.1	1.2986
				405.4	1.301
				405.7	1.3019
				406	1.3018
				406.4	1.3028
				406.7	1.3039
				407	1.3034
				407.3	1.3039
				407.7	1.3048
				408	1.3057
				408.3	1.3063
				408.6	1.3056
				409	1.3065
				409.3	1.3069
				409.6	1.3069
				409.9	1.308
				410.3	1.309
				410.6	1.3071
				410.9	1.3088
				411.2	1.3092
				411.6	1.3087
				411.9	1.3105
				412.2	1.3112
				412.6	1.3095
				412.9	1.3104
				413.2	1.311
				413.5	1.3103
				413.9	1.3109
				414.2	1.3112
				414.5	1.3103
				414.8	1.312
				415.2	1.312
				415.5	1.312
				415.8	1.3128
				416.1	1.3129
				416.5	1.3141
				416.8	1.3137
				417.1	1.312
				417.4	1.3159
				417.8	1.3172
				418.1	1.3157
				418.4	1.3189
				418.8	1.3196
				419.1	1.3182
				419.4	1.3213
				419.7	1.323
				420.1	1.3225
				420.4	1.325
				420.7	1.3268
				421	1.3277
				421.4	1.3288
				421.7	1.3312
				422	1.3329
				422.3	1.3339
				422.7	1.3341
				423	1.3379
				423.3	1.3393
				423.6	1.3404
				424	1.343
				424.3	1.345
				424.6	1.3442
				425	1.347
				425.3	1.3491
				425.6	1.3492
				425.9	1.3513
				426.3	1.3535
				426.6	1.3532
				426.9	1.3549
				427.2	1.3579
				427.6	1.3581
				427.9	1.3592
				428.2	1.3614
				428.5	1.3618
				428.9	1.3624
				429.2	1.3633
				429.5	1.3651
				429.9	1.3649
				430.2	1.3649
				430.5	1.3674
				430.8	1.3673
				431.2	1.3674
				431.5	1.3702
				431.8	1.3698
				432.1	1.3699
				432.5	1.3719
				432.8	1.3718
				433.1	1.3696
				433.4	1.3733
				433.8	1.3734
				434.1	1.3714
				434.4	1.3738
				434.7	1.3737
				435.1	1.373
				435.4	1.3745
				435.7	1.3753
				436.1	1.3739
				436.4	1.3755
				436.7	1.3751
				437	1.3744
				437.4	1.3761
				437.7	1.3764
				438	1.3761
				438.3	1.3767
				438.7	1.3757
				439	1.3771
				439.3	1.377
				439.6	1.3768
				440	1.3773
				440.3	1.3785
				440.6	1.3777
				441	1.3787
				441.3	1.38
				441.6	1.3792
				441.9	1.3799
				442.3	1.381
				442.6	1.3805
				442.9	1.3811
				443.2	1.3825
				443.6	1.3823
				443.9	1.3823
				444.2	1.3837
				444.5	1.3837
				444.9	1.3835
				445.2	1.3842
				445.5	1.3847
				445.8	1.3847
				446.2	1.3847
				446.5	1.386
				446.8	1.3852
				447.2	1.3861
				447.5	1.3871
				447.8	1.3872
				448.1	1.3874
				448.5	1.3881
				448.8	1.3876
				449.1	1.3871
				449.4	1.3895
				449.8	1.3895
				450.1	1.3883
				450.4	1.3905
				450.7	1.3893
				451.1	1.3898
				451.4	1.391
				451.7	1.3912
				452	1.3908
				452.4	1.3924
				452.7	1.3913
				453	1.3921
				453.3	1.3933
				453.7	1.393
				454	1.3939
				454.3	1.3951
				454.7	1.3934
				455	1.3948
				455.3	1.3959
				455.6	1.3946
				456	1.3959
				456.3	1.3973
				456.6	1.3954
				456.9	1.3965
				457.3	1.3979
				457.6	1.3964
				457.9	1.3967
				458.2	1.3985
				458.6	1.3966
				458.9	1.3963
				459.2	1.3989
				459.5	1.3968
				459.9	1.3979
				460.2	1.3992
				460.5	1.3973
				460.9	1.3974
				461.2	1.3993
				461.5	1.3978
				461.8	1.3986
				462.2	1.399
				462.5	1.398
				462.8	1.3972
				463.1	1.3989
				463.5	1.3988
				463.8	1.3988
				464.1	1.3995
				464.4	1.3988
				464.8	1.399
				465.1	1.3995
				465.4	1.4004
				465.7	1.4012
				466.1	1.3996
				466.4	1.4009
				466.7	1.4015
				467.1	1.4018
				467.4	1.4025
				467.7	1.403
				468	1.4031
				468.4	1.4041
				468.7	1.4041
				469	1.4041
				469.3	1.4061
				469.7	1.4061
				470	1.4066
				470.3	1.408
				470.6	1.4076
				471	1.4078
				471.3	1.4097
				471.6	1.4093
				471.9	1.4107
				472.3	1.411
				472.6	1.4104
				472.9	1.4108
				473.2	1.4131
				473.6	1.4127
				473.9	1.4137
				474.2	1.4148
				474.6	1.4133
				474.9	1.4136
				475.2	1.4157
				475.5	1.4153
				475.9	1.4159
				476.2	1.4173
				476.5	1.4159
				476.8	1.4161
				477.2	1.4188
				477.5	1.4178
				477.8	1.4179
				478.1	1.4185
				478.5	1.4183
				478.8	1.4182
				479.1	1.4187
				479.4	1.4197
				479.8	1.4191
				480.1	1.4199
				480.4	1.42
				480.8	1.4198
				481.1	1.4199
				481.4	1.4212
				481.7	1.4209
				482.1	1.4195
				482.4	1.4218
				482.7	1.4217
				483	1.4205
				483.4	1.4232
				483.7	1.4229
				484	1.4221
				484.3	1.4238
				484.7	1.4239
				485	1.4221
				485.3	1.4255
				485.7	1.4259
				486	1.4247
				486.3	1.4271
				486.6	1.4266
				487	1.426
				487.3	1.4287
				487.6	1.4289
				487.9	1.4288
				488.3	1.4299
				488.6	1.4294
				488.9	1.4296
				489.2	1.432
				489.6	1.4321
				489.9	1.4326
				490.2	1.4342
				490.5	1.4336
				490.9	1.434
				491.2	1.4361
				491.5	1.4367
				491.8	1.4367
				492.2	1.4382
				492.5	1.4381
				492.8	1.4387
				493.2	1.4399
				493.5	1.4405
				493.8	1.441
				494.1	1.4407
				494.5	1.4421
				494.8	1.4432
				495.1	1.4423
				495.4	1.4447
				495.8	1.4453
				496.1	1.4447
				496.4	1.4462
				496.7	1.4466
				497.1	1.4451
				497.4	1.4477
				497.7	1.4485
				498.1	1.4464
				498.4	1.4488
				498.7	1.449
				499	1.4473
				499.4	1.45
				499.7	1.4498
				500	1.4485
				500.3	1.4491
				500.7	1.4493
				501	1.4477
				501.3	1.4504
				501.6	1.4496
				502	1.4484
				502.3	1.4499
				502.6	1.4485
				502.9	1.4483
				503.3	1.4496
				503.6	1.4486
				503.9	1.4484
				504.2	1.449
				504.6	1.4478
				504.9	1.4475
				505.2	1.4484
				505.6	1.4473
				505.9	1.4465
				506.2	1.4474
				506.5	1.4458
				506.9	1.4455
				507.2	1.4463
				507.5	1.4461
				507.8	1.4445
				508.2	1.4452
				508.5	1.4445
				508.8	1.4442
				509.1	1.4437
				509.5	1.4443
				509.8	1.4439
				510.1	1.4431
				510.5	1.4431
				510.8	1.4434
				511.1	1.4418
				511.4	1.4431
				511.8	1.4432
				512.1	1.4421
				512.4	1.4422
				512.7	1.4429
				513.1	1.4413
				513.4	1.4427
				513.7	1.4431
				514	1.4408
				514.4	1.4427
				514.7	1.4432
				515	1.4426
				515.3	1.4441
				515.7	1.4438
				516	1.4438
				516.3	1.445
				516.6	1.4451
				517	1.4444
				517.3	1.4469
				517.6	1.4473
				518	1.4462
				518.3	1.4483
				518.6	1.4488
				518.9	1.4492
				519.3	1.4505
				519.6	1.4505
				519.9	1.4514
				520.2	1.4523
				520.6	1.4529
				520.9	1.4536
				521.2	1.4539
				521.5	1.4549
				521.9	1.4552
				522.2	1.4563
				522.5	1.4564
				522.8	1.4569
				523.2	1.4569
				523.5	1.4578
				523.8	1.458
				524.1	1.4593
				524.5	1.4587
				524.8	1.4592
				525.1	1.4596
				525.5	1.4601
				525.8	1.4602
				526.1	1.4607
				526.4	1.4606
				526.8	1.4608
				527.1	1.4601
				527.4	1.461
				527.7	1.4614
				528.1	1.4614
				528.4	1.4621
				528.7	1.4627
				529	1.4618
				529.4	1.4625
				529.7	1.4629
				530	1.4616
				530.3	1.4638
				530.7	1.464
				531	1.4628
				531.3	1.4641
				531.7	1.4652
				532	1.4651
				532.3	1.4659
				532.6	1.4669
				533	1.4662
				533.3	1.4674
				533.6	1.4679
				533.9	1.4676
				534.3	1.4699
				534.6	1.4699
				534.9	1.4702
				535.2	1.4703
				535.6	1.4716
				535.9	1.4729
				536.2	1.4738
				536.5	1.4737
				536.9	1.474
				537.2	1.4745
				537.5	1.4752
				537.8	1.476
				538.2	1.4774
				538.5	1.4762
				538.8	1.4763
				539.2	1.4781
				539.5	1.4779
				539.8	1.478
				540.1	1.48
				540.5	1.4793
				540.8	1.4785
				541.1	1.4806
				541.4	1.4797
				541.8	1.4795
				542.1	1.4809
				542.4	1.4793
				542.7	1.479
				543.1	1.4798
				543.4	1.4793
				543.7	1.4796
				544	1.48
				544.4	1.4795
				544.7	1.4791
				545	1.4796
				545.4	1.4788
				545.7	1.4788
				546	1.4781
				546.3	1.4791
				546.7	1.4778
				547	1.4769
				547.3	1.478
				547.6	1.4781
				548	1.4774
				548.3	1.4781
				548.6	1.4771
				548.9	1.4763
				549.3	1.4772
				549.6	1.4772
				549.9	1.4766
				550.2	1.4777
				550.6	1.4767
				550.9	1.4765
				551.2	1.4773
				551.5	1.4772
				551.9	1.4773
				552.2	1.4776
				552.5	1.4769
				552.9	1.4773
				553.2	1.4773
				553.5	1.4775
				553.8	1.4777
				554.2	1.4779
				554.5	1.4771
				554.8	1.4774
				555.1	1.4784
				555.5	1.4778
				555.8	1.4779
				556.1	1.4788
				556.4	1.4775
				556.8	1.4777
				557.1	1.4793
				557.4	1.4781
				557.7	1.4784
				558.1	1.4802
				558.4	1.4789
				558.7	1.4787
				559.1	1.4796
				559.4	1.4797
				559.7	1.4801
				560	1.4804
				560.4	1.4808
				560.7	1.4805
				561	1.4814
				561.3	1.4817
				561.7	1.4826
				562	1.4826
				562.3	1.4838
				562.6	1.4843
				563	1.4831
				563.3	1.4856
				563.6	1.4869
				563.9	1.4864
				564.3	1.4877
				564.6	1.4887
				564.9	1.4882
				565.3	1.4902
				565.6	1.491
				565.9	1.4902
				566.2	1.4921
				566.6	1.4928
				566.9	1.4928
				567.2	1.494
				567.5	1.4951
				567.9	1.4951
				568.2	1.4961
				568.5	1.4968
				568.8	1.4977
				569.2	1.4986
				569.5	1.4992
				569.8	1.5001
				570.1	1.5006
				570.5	1.5013
				570.8	1.5023
				571.1	1.5033
				571.5	1.5033
				571.8	1.505
				572.1	1.5056
				572.4	1.5062
				572.8	1.5074
				573.1	1.5084
				573.4	1.5085
				573.7	1.5099
				574.1	1.5114
				574.4	1.5117
				574.7	1.5127
				575	1.5136
				575.4	1.5142
				575.7	1.5159
				576	1.5158
				576.3	1.5174
				576.7	1.5182
				577	1.5184
				577.3	1.52
				577.7	1.5213
				578	1.5212
				578.3	1.5227
				578.6	1.5234
				579	1.5226
				579.3	1.525
				579.6	1.5259
				579.9	1.5249
				580.3	1.5274
				580.6	1.5281
				580.9	1.528
				581.2	1.5301
				581.6	1.5304
				581.9	1.5302
				582.2	1.5323
				582.5	1.5329
				582.9	1.5323
				583.2	1.5349
				583.5	1.5352
				583.9	1.5358
				584.2	1.5375
				584.5	1.5382
				584.8	1.5391
				585.2	1.54
				585.5	1.5403
				585.8	1.5418
				586.1	1.543
				586.5	1.5441
				586.8	1.5449
				587.1	1.5466
				587.4	1.5472
				587.8	1.5488
				588.1	1.5504
				588.4	1.551
				588.8	1.5521
				589.1	1.5538
				589.4	1.555
				589.7	1.5567
				590.1	1.5583
				590.4	1.5589
				590.7	1.56
				591	1.5624
				591.4	1.5631
				591.7	1.5641
				592	1.5652
				592.3	1.5668
				592.7	1.568
				593	1.5689
				593.3	1.5709
				593.6	1.5713
				594	1.5723
				594.3	1.5736
				594.6	1.5744
				594.9	1.5738
				595.3	1.5755
				595.6	1.5753
				595.9	1.5745
				596.3	1.5772
				596.6	1.577
				596.9	1.5766
				597.2	1.5777
				597.6	1.5769
				597.9	1.577
				598.2	1.5782
				598.5	1.578
				598.9	1.5767
				599.2	1.5782
				599.5	1.5774
				599.8	1.5777
				600.2	1.5785
				600.5	1.5781
				600.8	1.5779
				601.1	1.5784
				601.5	1.5778
				601.8	1.5781
				602.1	1.5786
				602.5	1.5778
				602.8	1.5777
				603.1	1.5781
				603.4	1.5777
				603.8	1.5773
				604.1	1.5782
				604.4	1.5774
				604.7	1.5771
				605.1	1.5779
				605.4	1.577
				605.7	1.5764
				606	1.5776
				606.4	1.5767
				606.7	1.576
				607	1.5765
				607.3	1.5758
				607.7	1.5752
				608	1.5752
				608.3	1.5759
				608.7	1.5758
				609	1.5751
				609.3	1.5754
				609.6	1.5746
				610	1.5748
				610.3	1.575
				610.6	1.5753
				610.9	1.5736
				611.3	1.5748
				611.6	1.5748
				611.9	1.574
				612.2	1.5747
				612.6	1.5747
				612.9	1.5738
				613.2	1.5741
				613.6	1.5743
				613.9	1.5736
				614.2	1.5738
				614.5	1.5734
				614.9	1.5723
				615.2	1.5726
				615.5	1.5721
				615.8	1.5723
				616.2	1.5721
				616.5	1.5713
				616.8	1.5718
				617.1	1.5717
				617.5	1.5705
				617.8	1.5703
				618.1	1.5714
				618.4	1.5697
				618.8	1.5695
				619.1	1.5708
				619.4	1.5692
				619.8	1.5688
				620.1	1.5702
				620.4	1.569
				620.7	1.569
				621.1	1.5704
				621.4	1.569
				621.7	1.5685
				622	1.5706
				622.4	1.57
				622.7	1.5693
				623	1.5705
				623.3	1.5705
				623.7	1.5692
				624	1.5704
				624.3	1.5713
				624.6	1.5713
				625	1.5709
				625.3	1.572
				625.6	1.572
				626	1.5724
				626.3	1.5728
				626.6	1.5732
				626.9	1.5726
				627.3	1.5733
				627.6	1.5742
				627.9	1.5731
				628.2	1.5748
				628.6	1.5752
				628.9	1.5748
				629.2	1.5757
				629.5	1.576
				629.9	1.5756
				630.2	1.5768
				630.5	1.5767
				630.8	1.5761
				631.2	1.5775
				631.5	1.5777
				631.8	1.5766
				632.2	1.5783
				632.5	1.5785
				632.8	1.5786
				633.1	1.5791
				633.5	1.5791
				633.8	1.5786
				634.1	1.58
				634.4	1.5796
				634.8	1.5802
				635.1	1.5806
				635.4	1.5805
				635.7	1.5802
				636.1	1.582
				636.4	1.5813
				636.7	1.5814
				637	1.582
				637.4	1.5818
				637.7	1.5821
				638	1.5832
				638.3	1.5828
				638.7	1.5833
				639	1.5841
				639.3	1.5834
				639.6	1.5843
				640	1.5839
				640.3	1.5838
				640.6	1.5846
				641	1.5845
				641.3	1.5842
				641.6	1.5851
				641.9	1.5855
				642.3	1.585
				642.6	1.5852
				642.9	1.5854
				643.2	1.5855
				643.6	1.5859
				643.9	1.5844
				644.2	1.5859
				644.5	1.5859
				644.9	1.5865
				645.2	1.5871
				645.5	1.5858
				645.8	1.5847
				646.2	1.5874
				646.5	1.5861
				646.8	1.5852
				647.2	1.5876
				647.5	1.5863
				647.8	1.5857
				648.1	1.5879
				648.5	1.5867
				648.8	1.5861
				649.1	1.5874
				649.4	1.5857
				649.8	1.5868
				650.1	1.5875
				650.4	1.5857
				650.7	1.5868
				651.1	1.5864
				651.4	1.585
				651.7	1.5864
				652	1.5869
				652.4	1.5851
				652.7	1.5858
				653	1.5864
				653.4	1.5845
				653.7	1.5851
[truncated: 18,220 more rows]

## Sheet: Figure S7
	Figure S7

## Sheet: Figure S8
	Figure S8
						Data 1	Data 2	Data 3
					Bending angle (degree)	Current (uA)	Current (uA)	Current (uA)
					0	1.32	1.28	1.25
					45	1.26	1.28	1.23
					90	1.24	1.23	1.21
					135	1.2	1.24	1.22
					180	1.19	1.23	1.23

## Sheet: Figure S9
	Figure S9

## Sheet: Figure S10
	Figure S10
						Data 1	Data 2	Data 3	Data 4	Data 1	Data 2	Data 3	Data 4
					Width (cm)	Voltage (V)	Voltage (V)	Volatge (V)	Voltage (V)	Current (uA)	Current (uA)	Current (uA)	Current (uA)
					1	3.8939	3.67738	3.7778	3.9286	0.1777	0.1746	0.1639	0.1669
					2	3.6994	3.7491	3.7899	3.8267	0.32952	0.31604	0.32617	0.32093
					4	3.7735	3.7875	3.8657	3.9927	0.6423	0.65108	0.6509	0.70196
					6	3.9993	3.9769	4.0814	4.0928	1.01032	1.01615	1.02522	1.0402
					8	3.8785	3.9622	4.0923	3.773	1.18617	1.18943	1.22506	1.19515
					10	3.805	3.9676	3.9894	3.8711	1.36458	1.35822	1.34909	1.31984
					12	3.8777	3.7496	3.6326	3.8003	1.8988	1.8085	1.79026	1.7591

[truncated: 20 more sheets: Figure S11, Figure S12, Figure S13, Figure S14, Figure S15, Figure S16, Figure S17, Figure S18, Figure S19, Figure 20, Figure 21, Figure S22, Figure S23, Figure S24, Figure S25, Figure S26, Figure S27, Figure S28, Figure S29, Figure S30]
